# Supplementary material for: Identification of immuno-infiltrating MAP1A as a prognosis-related biomarker for bladder cancer and its ceRNA network construction
Source: Front Oncol. 2022 Nov 2;12:1016542. doi: 10.3389/fonc.2022.1016542 (PMC9667867; doi:10.3389/fonc.2022.1016542)
Supplement: Supplementary file 1 [file DataSheet_1.xlsx]

## Sheet: Sheet1
	Sv-Huc-1				SW780				5637
	GAPDH	MAP1A			GAPDH	MAP1A			GAPDH	MAP1A
	16.1703	27.1473			16.8192	28.3498			16.2595	28.2487
	16.3403	26.6695			16.8765	28.2342			16.1229	27.9726
	15.8227	26.9021			16.6616	28.7898			15.9534	27.8465
mean	16.1111	26.9021		mean	16.7858	28.4579		mean	16.1119	28.0226
∆t		10.7909				11.6721				11.9107
∆∆t		0				0.881182				1.11973
2-∆∆t		1				0.542923				0.460181
2-Δt		0.000564419				0.000306436				0.000259735
					compared to SV-HUC-1			compared to SW780
	group				2^ΔΔCΤ						2^ΔΔCΤ
GAPDH	SV-HUC-1	16.1703	16.3403	15.8227
GAPDH	SW780	16.8192	16.8765	16.6616
GAPDH	5637	16.2595	16.1229	15.9534
MAP1A	SV-HUC-1	27.1473	26.6695	26.9021
MAP1A	SW780	28.3498	28.2342	28.7898	0.553535	1.02848	1.04878				0.681348	0.490226	0.483378
MAP1A	5637	28.2487	27.9726	27.8465	1.01218	1.52048	0.813774	0.458643	0.491993	-0.235003	0.495797	0.348571	0.568892	0.72767	0.711042	1.17691
