# Supplementary material for: Identification of immuno-infiltrating MAP1A as a prognosis-related biomarker for bladder cancer and its ceRNA network construction
Source: Front Oncol. 2022 Nov 2;12:1016542. doi: 10.3389/fonc.2022.1016542 (PMC9667867; doi:10.3389/fonc.2022.1016542)
Supplement: Supplementary file 2 [file Table_1.xls]

genemane	logFC	logCPM	PValue	FDR
MYOM1	-5.158967391	3.484132875	2.37E-90	7.17E-86
CSRP1	-3.824597514	9.016021376	1.22E-87	1.85E-83
KLHL41	-5.305111058	1.142405336	1.06E-86	1.07E-82
PPP1R12B	-4.452438765	7.258782843	4.53E-83	3.43E-79
PYGM	-5.403531049	2.959552174	7.64E-80	4.63E-76
SYNM	-6.577620249	8.243027417	3.70E-76	1.87E-72
SMTN	-3.574250459	7.501514569	5.30E-75	2.30E-71
TNS1	-5.053513874	8.404539701	1.39E-72	5.28E-69
HLF	-5.485159146	2.695915083	2.27E-71	7.66E-68
MBNL1-AS1	-4.502823792	3.447012721	1.05E-69	3.19E-66
RP11-6O2.3	-4.903304218	0.941650099	2.10E-69	5.79E-66
PSD	-4.679336964	4.58639237	2.00E-67	5.06E-64
TNXB	-5.295392209	4.987105596	2.50E-67	5.83E-64
PLCD4	-3.106722419	2.510730663	4.57E-67	9.90E-64
LPP	-3.115193431	7.759000749	1.01E-66	2.04E-63
F10	-4.287954529	1.618469896	1.97E-66	3.73E-63
CFL2	-3.726982458	5.130772437	6.31E-66	1.13E-62
TPM1	-4.062860816	8.630430419	8.74E-66	1.47E-62
FBXL22	-4.122844345	2.32710574	1.04E-65	1.67E-62
CPED1	-4.759670886	3.895401236	7.60E-65	1.15E-61
ADAMTS9-AS1	-6.31715664	2.134573807	1.53E-63	2.21E-60
SLC2A4	-5.726192256	3.234034483	2.33E-63	3.20E-60
POPDC2	-4.730667669	3.75017144	4.50E-63	5.93E-60
CLEC3B	-4.651692742	3.345269027	7.72E-63	9.75E-60
LMOD3	-4.014037024	-0.509326428	1.95E-62	2.36E-59
GLP2R	-6.353712309	2.161275384	3.57E-62	4.17E-59
AF001548.6	-6.04374086	-0.535918089	8.88E-62	9.96E-59
SORBS1	-5.227680602	7.024522062	6.70E-61	7.26E-58
SLMAP	-2.820065784	6.55414109	1.15E-60	1.20E-57
TACR2	-5.098991352	2.946170644	1.45E-60	1.46E-57
FILIP1	-4.913427672	3.895652517	3.96E-60	3.87E-57
SYNPO2	-5.91137224	8.338784922	5.75E-60	5.44E-57
MYL9	-4.76614309	9.525129474	4.60E-59	4.23E-56
SOBP	-3.883633434	2.82081423	8.62E-59	7.69E-56
NPY6R	-6.295229353	0.751956143	1.38E-58	1.18E-55
LIMS2	-3.97905231	5.429590614	1.40E-58	1.18E-55
CKMT2	-3.445824905	0.277258773	2.39E-58	1.96E-55
MIR143HG	-4.806197434	2.265146747	3.95E-58	3.15E-55
TCF21	-4.53434029	3.344655377	5.47E-58	4.25E-55
RCAN2	-3.664696142	4.364388589	1.28E-57	9.69E-55
SDPR	-4.470031901	4.757527952	2.23E-57	1.65E-54
SVIL	-3.369338174	7.367044431	3.96E-57	2.85E-54
CSRNP1	-2.916747277	6.017360321	5.86E-57	4.13E-54
MYLK	-4.982856873	8.3154963	1.23E-56	8.49E-54
SH3BGR	-3.14546397	2.612867091	4.40E-56	2.96E-53
RBFOX3	-6.403851886	3.335544744	6.41E-56	4.22E-53
RANBP3L	-5.56937397	1.542643911	1.60E-55	1.03E-52
KCNE4	-4.639740372	3.704567652	1.32E-54	8.35E-52
ATP1A2	-6.354562424	4.227038645	2.24E-54	1.38E-51
KANK2	-3.194460372	6.81717359	2.93E-54	1.78E-51
EPM2A	-2.784317992	2.804911869	3.19E-54	1.90E-51
HSPB6	-5.963398342	6.171990391	5.71E-54	3.33E-51
SLC25A25	-2.895746373	4.963998767	1.41E-53	8.05E-51
FLNC	-6.131374288	7.944664314	1.48E-53	8.32E-51
FAM129A	-4.292129776	6.854305324	3.62E-53	2.00E-50
SORBS2	-4.135818199	5.363352292	6.44E-53	3.48E-50
SPARCL1	-3.690574363	7.658565903	6.96E-53	3.70E-50
LMOD1	-5.421814243	7.123575159	7.23E-53	3.78E-50
BHMT2	-4.796413523	1.629441758	1.26E-52	6.46E-50
GPRASP1	-3.444819857	3.23085902	1.77E-52	8.92E-50
MIR1-2	-4.355579864	-2.084203381	4.45E-52	2.21E-49
DIXDC1	-3.719643649	4.235864179	5.07E-52	2.48E-49
KCNB1	-5.802226214	1.434301773	7.00E-52	3.37E-49
MYH11	-6.508526092	11.37417696	7.23E-52	3.42E-49
RYR3	-3.252406365	1.409782156	9.98E-52	4.65E-49
KCNMA1	-4.719698525	4.672123067	5.25E-51	2.41E-48
MLTK	-3.488576804	6.429045701	1.82E-50	8.10E-48
MSRB3	-4.407911696	5.616329898	1.82E-50	8.10E-48
ZEB1	-3.539959941	4.76750127	2.08E-50	9.15E-48
AKAP6	-4.484608098	3.015021719	2.98E-50	1.29E-47
KLF2	-3.27196234	4.628099349	3.04E-50	1.30E-47
RP11-404E16.1	-4.930193806	-2.724992201	3.35E-50	1.41E-47
KCNMB1	-4.686889542	4.415500692	3.52E-50	1.46E-47
P2RX1	-5.563856023	4.196727664	1.40E-49	5.73E-47
FAM180B	-5.382297272	-1.781723957	2.48E-49	1.00E-46
ADAMTS9-AS2	-4.685484855	-0.26335544	3.40E-49	1.35E-46
AFF3	-4.710098193	2.582567529	5.20E-49	2.05E-46
RBPMS2	-4.361082101	4.078487908	6.99E-49	2.71E-46
SVEP1	-3.651733929	4.017872261	7.76E-49	2.98E-46
CTC-296K1.3	-5.836524311	1.674320715	1.35E-48	5.11E-46
PALLD	-3.736175444	7.916639623	2.12E-48	7.93E-46
FHL1	-5.082524864	7.033271248	3.07E-48	1.12E-45
MYOCD	-5.359799255	4.199341344	3.21E-48	1.16E-45
MRVI1	-3.758941971	5.176418704	4.24E-48	1.51E-45
FIGF	-4.084931665	1.183071473	1.19E-47	4.20E-45
NACC2	-2.665420243	5.16858257	1.26E-47	4.38E-45
SCARA5	-5.645093693	4.204945237	1.29E-47	4.44E-45
AF131217.1	-4.748403213	2.247105815	1.79E-47	6.09E-45
PDE5A	-3.100794627	4.301882143	2.45E-47	8.25E-45
DMD	-4.440009828	4.714361474	2.65E-47	8.83E-45
FOXF1	-3.622070086	4.389769441	3.68E-47	1.21E-44
LPPR4	-4.059583003	2.180506112	3.93E-47	1.28E-44
ACTA2	-4.229298057	9.089649355	8.96E-47	2.87E-44
GSN	-2.688593936	9.134419386	9.00E-47	2.87E-44
LYVE1	-4.230627107	2.9068602	1.31E-46	4.13E-44
TPM2	-4.002363339	8.604166694	1.32E-46	4.13E-44
CACNB2	-3.556775957	2.325629231	2.13E-46	6.58E-44
ITIH5	-3.796463917	5.56981547	2.15E-46	6.58E-44
NR4A2	-3.211212912	4.854604	2.33E-46	7.05E-44
CFD	-3.965730767	5.731574103	2.55E-46	7.67E-44
CALD1	-3.843820489	8.481612995	3.90E-46	1.16E-43
RGS2	-3.689048152	5.971751805	4.71E-46	1.39E-43
PRKG1	-3.820616543	3.078196488	5.14E-46	1.50E-43
GEM	-4.158143917	4.694325582	5.19E-46	1.50E-43
TMOD1	-4.397777517	2.703222165	6.92E-46	1.98E-43
FENDRR	-4.3563966	4.274790484	8.43E-46	2.39E-43
RP11-887P2.5	-5.6053848	0.092059515	1.31E-45	3.67E-43
C1QTNF7	-4.126066536	2.114482884	1.57E-45	4.36E-43
ZCCHC24	-3.272483766	4.92107392	2.68E-45	7.40E-43
DSTN	-2.138231447	8.90822579	4.58E-45	1.25E-42
FERMT2	-3.447216694	5.55939559	6.91E-45	1.87E-42
DKFZP434H0512	-4.652573186	-3.128097967	8.90E-45	2.39E-42
RASL12	-3.702194948	3.885068936	9.46E-45	2.52E-42
PPP1R14A	-3.599177759	4.034238343	1.12E-44	2.95E-42
KLF9	-3.300327901	5.255530146	1.15E-44	3.00E-42
C16orf89	-4.883190587	2.185294313	2.05E-44	5.30E-42
PDK4	-4.129975098	5.809668588	2.22E-44	5.70E-42
COX7A1	-3.283904491	3.000226767	2.68E-44	6.82E-42
ZFP36	-3.158393877	8.833275008	3.09E-44	7.80E-42
TAGLN	-4.300713124	9.249005013	6.91E-44	1.73E-41
PGM5	-5.473635876	6.270387735	7.25E-44	1.80E-41
RP11-1069G10.1	-5.258668058	0.426535089	8.47E-44	2.09E-41
CRYAB	-4.401751	5.543882384	1.64E-43	4.00E-41
MAP1B	-3.979245746	6.051637256	2.02E-43	4.89E-41
MAP1A	-3.929823845	4.592076858	3.05E-43	7.35E-41
ADAMTS1	-3.645388979	6.962060549	4.24E-43	1.01E-40
CNN1	-5.739052929	8.41614778	5.08E-43	1.20E-40
NEXN	-3.935011756	4.527380128	5.94E-43	1.40E-40
NEGR1	-4.821565769	3.830938725	6.86E-43	1.60E-40
COL14A1	-3.716177634	5.765769703	8.69E-43	2.01E-40
NTRK3	-4.832852225	1.190966875	8.97E-43	2.06E-40
ACTG2	-5.501147479	9.391478437	9.26E-43	2.11E-40
PPP1R12A	-2.06942697	6.37655278	1.05E-42	2.38E-40
AQP1	-2.751020056	5.70306438	1.30E-42	2.92E-40
REEP1	-4.918132849	2.94691749	2.03E-42	4.52E-40
PTGES3L	-2.961271815	0.21167128	2.31E-42	5.08E-40
RP11-867G23.10	-5.011728599	0.266402318	2.31E-42	5.08E-40
MICU3	-3.703224439	0.915608238	2.74E-42	5.98E-40
GPR112	-5.319635495	-3.07233323	3.09E-42	6.68E-40
CACNA1H	-3.990939778	5.323265256	3.75E-42	8.01E-40
NR4A1	-4.074503465	7.724019406	4.40E-42	9.33E-40
CCDC69	-2.882567044	5.887175026	4.62E-42	9.73E-40
NT5DC3	-3.099567751	4.176950107	6.00E-42	1.25E-39
MRGPRF	-3.872770238	4.269660073	9.63E-42	2.00E-39
MXRA7	-2.690322076	6.059470758	1.05E-41	2.17E-39
FNBP1	-2.597535208	5.979872219	1.10E-41	2.25E-39
RAB9B	-3.86591489	2.239966808	1.33E-41	2.71E-39
ENDOU	-5.053447539	0.760783828	2.00E-41	4.05E-39
HMCN2	-4.138599338	3.118582484	2.65E-41	5.32E-39
RCAN1	-3.041740747	6.134516929	2.68E-41	5.34E-39
RASSF3	-2.537083003	5.60783953	2.71E-41	5.37E-39
SOX17	-3.154890126	2.069256497	4.82E-41	9.49E-39
ITPKB	-2.146545892	5.722098104	5.53E-41	1.08E-38
RAB23	-3.424357386	4.127609737	6.22E-41	1.21E-38
FLNA	-3.728111935	10.95927043	6.42E-41	1.24E-38
TPPP	-3.653996915	3.440019436	6.65E-41	1.28E-38
HAND2-AS1	-5.311839059	1.997314599	7.71E-41	1.47E-38
PER2	-2.252355693	4.54808334	8.52E-41	1.61E-38
COL19A1	-5.609252192	0.673682097	9.28E-41	1.75E-38
FGL2	-3.985214576	5.368163016	9.97E-41	1.86E-38
PCSK7	-2.16932321	5.002843792	1.00E-40	1.86E-38
VSTM4	-3.092401595	3.656244252	1.46E-40	2.70E-38
CLIP3	-3.602527776	4.667417703	1.59E-40	2.92E-38
CACNA1C	-3.567933322	4.054405664	1.64E-40	2.99E-38
KIAA1644	-4.924993851	3.426300909	2.55E-40	4.62E-38
RP1-65J11.1	-4.350627133	-2.185298845	2.56E-40	4.63E-38
SCN7A	-5.613067027	1.253918394	2.92E-40	5.25E-38
PJA2	-2.012741994	6.29891629	4.13E-40	7.37E-38
DACT3	-4.013196292	3.519701459	4.64E-40	8.23E-38
ITPR1	-3.028616414	5.148655807	4.93E-40	8.69E-38
GALNT15	-4.030370419	2.241705239	5.57E-40	9.75E-38
MASP1	-3.748540883	1.363190782	5.79E-40	1.01E-37
TLN1	-2.27447965	8.573277258	6.38E-40	1.10E-37
PDE1C	-4.177423827	2.431133794	1.18E-39	2.04E-37
ALDH1B1	-3.008693615	6.188907793	1.57E-39	2.69E-37
FAM107A	-4.20811126	3.835512532	1.68E-39	2.86E-37
LRRC2	-4.603282381	0.441425578	1.84E-39	3.11E-37
DDR2	-3.594243023	4.824269753	2.03E-39	3.42E-37
PDE1A	-3.628796672	2.299362192	2.11E-39	3.54E-37
RP11-395L14.5	-6.057645245	-1.084430045	2.59E-39	4.31E-37
CYR61	-3.579382412	8.008650123	2.78E-39	4.60E-37
EGR1	-3.651429493	8.681889028	2.79E-39	4.60E-37
JAM2	-3.124192718	3.142501315	3.12E-39	5.11E-37
PLAC9	-3.436624875	2.670100261	3.37E-39	5.50E-37
DMGDH	-3.036213344	-0.422517417	3.59E-39	5.83E-37
FXYD6	-4.25487212	4.774663232	4.67E-39	7.53E-37
ITGA7	-3.53264166	5.001120149	7.34E-39	1.18E-36
STON1-GTF2A1L	-4.657120881	-2.000119307	8.99E-39	1.43E-36
CTC-296K1.4	-5.93204772	1.262545119	1.02E-38	1.61E-36
PDZRN3	-3.849221226	4.093752717	1.02E-38	1.61E-36
C11orf96	-3.721685373	5.763944125	1.09E-38	1.72E-36
PRELP	-4.491647495	5.583854162	1.42E-38	2.22E-36
RP11-535A5.1	-4.825199406	-3.028184521	1.76E-38	2.74E-36
CBX7	-2.386625783	5.228223813	1.92E-38	2.96E-36
RP3-323P13.2	-4.260947596	-0.576897194	2.79E-38	4.29E-36
LAMA2	-3.155405933	4.330312425	3.16E-38	4.83E-36
PPAP2B	-2.434417959	6.103549592	3.55E-38	5.41E-36
RP11-805I24.3	-4.483559194	-0.470612067	4.02E-38	6.10E-36
DMPK	-2.148153864	6.152892737	4.45E-38	6.71E-36
TENC1	-2.288108534	5.553096533	5.83E-38	8.75E-36
MIR145	-3.882922168	3.639383603	5.92E-38	8.83E-36
LMO3	-4.345879452	4.054372522	7.29E-38	1.08E-35
P2RY14	-3.490962241	1.286779375	1.03E-37	1.53E-35
RP11-531A24.5	-3.173832171	0.813616561	1.57E-37	2.31E-35
ANTXR2	-2.893723406	5.942336177	1.66E-37	2.43E-35
LRRN4CL	-3.313453059	1.883719529	1.95E-37	2.84E-35
ARHGAP20	-3.810315247	1.372427215	2.34E-37	3.40E-35
SMOC2	-3.87682219	5.369638471	2.59E-37	3.73E-35
MUC21	-7.714435984	5.04875291	2.60E-37	3.73E-35
KIAA1210	-4.486350837	-2.147521112	3.06E-37	4.37E-35
LRFN5	-4.435269217	1.409347882	3.38E-37	4.81E-35
RP11-64B16.2	-3.636316159	0.505268541	3.79E-37	5.36E-35
GADD45B	-3.176831279	6.208853158	4.27E-37	6.02E-35
ACACB	-2.875914121	4.333495391	5.54E-37	7.78E-35
WWTR1	-2.409527548	6.02569817	5.62E-37	7.86E-35
PI16	-6.213309012	5.073838513	8.38E-37	1.16E-34
MYH2	-6.853742627	-1.084203833	9.19E-37	1.27E-34
CMTM5	-4.284791828	-1.890577613	9.57E-37	1.32E-34
SBSPON	-3.921906346	4.163693868	1.01E-36	1.39E-34
DUSP1	-3.455639345	8.498157887	1.03E-36	1.41E-34
FBXL7	-3.158057091	3.12470512	1.26E-36	1.71E-34
ABI3BP	-3.911269536	4.403009216	1.36E-36	1.84E-34
OGN	-6.097937327	3.609697888	1.40E-36	1.88E-34
CASQ2	-6.08989079	4.467179405	1.41E-36	1.90E-34
MAMDC2	-4.139017151	3.250395084	2.41E-36	3.22E-34
PRICKLE2	-2.714903121	3.980557542	2.62E-36	3.49E-34
NFIA	-2.300865891	5.308553123	2.85E-36	3.77E-34
MIR497HG	-2.658085699	-0.063621879	5.73E-36	7.56E-34
B3GALT2	-3.65353782	-1.012157448	7.40E-36	9.71E-34
BAG2	-3.216726181	4.352877439	7.70E-36	1.01E-33
DTNA	-4.47412956	4.152393867	8.00E-36	1.04E-33
HDAC4	-2.223951401	4.049898742	9.04E-36	1.17E-33
RP11-613D13.8	-3.825065078	-1.09458597	1.04E-35	1.34E-33
APOLD1	-2.827673686	5.152126695	1.35E-35	1.73E-33
ANGPTL1	-4.60847652	2.277879377	1.35E-35	1.73E-33
TGFB1I1	-2.865227435	5.348564992	1.42E-35	1.81E-33
OSTN	-6.650213288	-0.49509497	1.52E-35	1.93E-33
LDLRAD2	-2.634926278	0.78407416	1.89E-35	2.39E-33
PDE4D	-2.401392831	4.915459722	2.12E-35	2.66E-33
NKAPL	-3.527715903	-1.455855628	2.55E-35	3.20E-33
NR4A3	-4.206268209	4.797986531	3.88E-35	4.84E-33
HAND2	-4.431947851	2.480260326	4.32E-35	5.36E-33
CD300LG	-4.613277079	-0.963265702	4.34E-35	5.37E-33
AOC3	-3.896552478	6.117092484	5.10E-35	6.28E-33
PRUNE2	-5.202238019	5.455436199	6.87E-35	8.43E-33
ITGB1BP2	-2.907568169	1.188764714	7.56E-35	9.24E-33
NCAM1	-4.918347515	4.336186443	8.48E-35	1.03E-32
ITGA8	-3.329903408	4.187454202	1.09E-34	1.32E-32
LINC00702	-4.370977745	1.8965468	1.34E-34	1.62E-32
ACTA2-AS1	-3.758929221	1.402146909	1.45E-34	1.75E-32
PDE2A	-2.987156497	3.490424576	1.72E-34	2.07E-32
SYNE1	-2.642199086	5.243515145	2.69E-34	3.21E-32
NR3C2	-3.582652158	2.843906328	3.28E-34	3.90E-32
LDB3	-3.270750601	1.719529557	3.44E-34	4.08E-32
SNED1	-2.754026571	2.709174372	4.42E-34	5.21E-32
TPSG1	-3.818432666	-1.423486796	6.19E-34	7.27E-32
ADAM33	-3.922959884	3.253165852	6.35E-34	7.43E-32
ITM2A	-3.055344828	3.616990093	7.36E-34	8.55E-32
CTGF	-3.81874672	7.819098383	8.16E-34	9.44E-32
NCALD	-2.787781482	3.517665936	9.32E-34	1.07E-31
FYCO1	-2.065975425	6.037869678	9.71E-34	1.11E-31
TCEAL7	-3.236940801	1.017440666	1.02E-33	1.17E-31
PTGS1	-4.612755457	6.952320125	1.17E-33	1.33E-31
PDZRN4	-5.747989822	2.551481734	1.39E-33	1.57E-31
LRRC3B	-5.579535782	-0.653762962	1.39E-33	1.57E-31
GNAL	-3.195804978	3.417050384	1.42E-33	1.60E-31
C2orf40	-5.500294794	2.244056087	1.53E-33	1.71E-31
PTGIS	-4.78432275	5.865009644	1.54E-33	1.72E-31
JPH2	-4.267615439	4.552714901	1.65E-33	1.84E-31
MORN5	-5.613499624	-1.108697338	2.64E-33	2.92E-31
RP5-1198O20.4	-3.305307888	0.955829329	4.21E-33	4.62E-31
SGCA	-4.456567708	2.862347448	4.74E-33	5.19E-31
CSGALNACT1	-2.379342404	3.835081123	5.21E-33	5.68E-31
CPEB1	-4.220755608	0.782204418	5.94E-33	6.45E-31
GUCA1C	-8.417751127	-1.229291013	7.10E-33	7.68E-31
CAMK2A	-4.727496772	0.466923861	7.56E-33	8.15E-31
SLC8A1	-2.951880806	4.00042867	7.82E-33	8.41E-31
CH25H	-3.734392474	2.677928199	9.50E-33	1.02E-30
HCG22	-7.194553228	1.121987616	9.57E-33	1.02E-30
RP11-6O2.4	-3.676825772	-2.7123281	9.78E-33	1.04E-30
DCHS2	-4.378183646	-0.280311452	1.25E-32	1.32E-30
RP11-863P13.4	-4.089122896	-2.278694289	1.27E-32	1.34E-30
LINC01081	-4.307166953	-3.003165107	1.47E-32	1.55E-30
PDLIM3	-4.095763032	5.969987428	1.49E-32	1.57E-30
FRMD6-AS2	-4.570047928	-2.565846101	1.60E-32	1.67E-30
DNAJB5	-3.223431346	4.252333349	2.03E-32	2.12E-30
SVILP1	-3.380859357	-0.117579789	2.34E-32	2.43E-30
NXPH3	-3.469410179	2.480784339	2.43E-32	2.51E-30
HIPK4	-2.667133388	-1.807148656	2.76E-32	2.84E-30
RP11-855A2.5	-3.943599519	-2.719696833	2.77E-32	2.84E-30
GPR133	-4.862950557	3.508550784	2.86E-32	2.93E-30
EGR3	-3.957071477	4.408745577	2.91E-32	2.97E-30
ILK	-2.305097355	3.524996502	2.97E-32	3.02E-30
PKIG	-2.386128171	5.618529549	3.36E-32	3.41E-30
AC004637.1	-4.090146046	-3.162205975	3.39E-32	3.43E-30
RP11-753H16.3	-5.24830127	-0.414722876	3.54E-32	3.56E-30
RP5-965F6.2	-3.913738786	-3.174351525	3.84E-32	3.86E-30
LINC01082	-4.054706349	0.626666532	4.07E-32	4.07E-30
SGCD	-4.3321426	3.078336113	4.20E-32	4.19E-30
HSPB2	-3.083216236	-0.280074953	5.40E-32	5.37E-30
GPR124	-2.972313596	5.186251832	6.41E-32	6.35E-30
GATA6	-3.403671523	3.168643963	7.33E-32	7.24E-30
DNAJB4	-2.38631485	4.443677072	9.64E-32	9.48E-30
CPXM2	-3.900686258	4.548238766	1.08E-31	1.06E-29
SYPL2	-3.490738344	0.583667283	1.20E-31	1.18E-29
SRL	-3.422246602	0.088913233	1.23E-31	1.20E-29
PCOLCE2	-4.466424413	3.412067145	1.44E-31	1.40E-29
FXYD1	-3.426413135	-0.2039681	1.53E-31	1.49E-29
C20orf166-AS1	-5.006049126	0.574837887	1.56E-31	1.51E-29
PRDM6	-3.6474753	3.123153432	1.59E-31	1.53E-29
ARHGEF25	-2.929063813	4.27138766	1.59E-31	1.53E-29
RHOB	-2.209384112	8.356031521	1.61E-31	1.54E-29
JAM3	-3.114220625	4.833227344	2.18E-31	2.07E-29
MAOB	-4.233005973	4.131943338	3.23E-31	3.06E-29
ADARB1	-2.895225107	5.27330204	3.41E-31	3.22E-29
THBS1	-3.390547583	8.917462211	4.50E-31	4.24E-29
OLFML1	-2.927440994	2.467003031	4.79E-31	4.50E-29
LTBP4	-2.560617582	6.902141401	5.52E-31	5.16E-29
HAS1	-4.940310069	1.720546572	5.73E-31	5.34E-29
TMEM132C	-5.162896872	0.517788597	7.59E-31	7.06E-29
PLCL1	-2.942686377	1.628233554	8.93E-31	8.25E-29
SCN11A	-4.833343204	2.29351463	9.79E-31	9.02E-29
RERG	-3.20711004	2.663459498	1.01E-30	9.27E-29
MEF2C-AS1	-3.761013958	-1.198081134	1.04E-30	9.57E-29
ADAMTS4	-3.623855085	5.61460431	1.14E-30	1.04E-28
EML1	-2.894855474	4.013676223	1.28E-30	1.16E-28
IL1RAPL1	-3.856398234	-2.50396021	1.29E-30	1.17E-28
KB-1448A5.1	-4.27947475	-3.350240877	1.31E-30	1.18E-28
RP11-190C22.1	-3.582091543	-2.939267668	1.52E-30	1.37E-28
PRRG3	-3.98162529	-0.284075795	1.85E-30	1.66E-28
ANGPTL7	-5.136727858	-0.268381024	2.14E-30	1.91E-28
OSBPL10	-2.363394497	4.82306488	2.34E-30	2.08E-28
HSPB8	-3.654598221	6.722471422	2.48E-30	2.20E-28
U66059.29	-5.477073952	-3.714896198	2.76E-30	2.44E-28
GABRG1	-4.326194179	-3.921430563	3.90E-30	3.44E-28
CYTL1	-3.292638535	0.510784987	4.46E-30	3.93E-28
ITGA1	-2.561920479	5.717342513	4.51E-30	3.96E-28
EPHA3	-3.26363743	3.148379097	5.17E-30	4.53E-28
AC002398.12	-4.967495763	-2.200065084	5.20E-30	4.54E-28
AOX1	-4.30189021	2.729259129	7.27E-30	6.33E-28
TMPRSS11A	-5.766669034	2.9127394	7.76E-30	6.74E-28
MIR143	-4.933758603	-2.817878577	1.08E-29	9.35E-28
RP11-254F19.2	-4.52487578	-3.573068199	1.12E-29	9.71E-28
RP11-74M13.4	-3.859908007	-3.299502258	1.21E-29	1.05E-27
RGS22	-3.811373482	-1.059427561	1.30E-29	1.12E-27
LINC00641	-2.158307344	2.899449631	1.31E-29	1.12E-27
MFAP4	-3.715656067	6.689436176	1.33E-29	1.14E-27
FBLN5	-2.933860638	4.818666553	1.66E-29	1.41E-27
AC007392.4	-4.412794044	-3.589332104	1.77E-29	1.50E-27
HSPB7	-4.723725097	4.55191495	2.46E-29	2.07E-27
RP11-166D19.1	-3.69519238	3.570035892	2.56E-29	2.15E-27
SPRY1	-2.265969024	5.239464278	2.59E-29	2.17E-27
ADRB3	-4.941909318	0.081135728	2.61E-29	2.18E-27
ARID5A	-2.224097487	5.170810274	2.89E-29	2.40E-27
PLA2G5	-4.116082511	1.53730484	3.03E-29	2.52E-27
RNF150	-3.709729559	3.613828049	3.38E-29	2.80E-27
TEAD1	-2.139107954	6.195346499	3.57E-29	2.95E-27
STAB2	-3.349874944	-0.997709229	3.72E-29	3.07E-27
RP11-710C12.1	-3.452674473	-1.168272174	4.04E-29	3.32E-27
RP11-617F23.1	-2.487998545	2.302456606	4.11E-29	3.37E-27
EMP1	-3.21242055	7.900160739	4.70E-29	3.84E-27
TSPAN2	-3.237994972	3.716237853	4.75E-29	3.87E-27
PLN	-5.038782405	4.460311718	4.78E-29	3.89E-27
RP11-295M18.2	-3.937212099	-2.544102441	6.25E-29	5.07E-27
LINC00595	-4.450301001	-2.635604822	7.05E-29	5.70E-27
DCN	-3.585133473	8.364669758	7.37E-29	5.94E-27
PODN	-3.300145826	5.009240539	8.40E-29	6.75E-27
RP11-753H16.5	-3.67306999	-2.1809898	8.58E-29	6.88E-27
CTD-2270F17.1	-4.456691155	-3.486302734	9.91E-29	7.92E-27
STARD9	-2.623652228	2.987212696	1.10E-28	8.75E-27
RUNX1T1	-3.377246549	1.75556876	1.33E-28	1.06E-26
METTL24	-4.098552454	-0.487280647	1.54E-28	1.22E-26
FILIP1L	-3.054110305	5.61767689	1.71E-28	1.35E-26
RNF122	-2.230789732	3.708974465	1.77E-28	1.39E-26
RP11-475B2.1	-4.443190952	-3.409717285	1.77E-28	1.39E-26
EBF1	-2.924458868	2.874829557	2.12E-28	1.66E-26
ADAMTSL3	-4.41728441	2.58372898	2.61E-28	2.04E-26
PPP1R1A	-4.307547057	0.914803413	2.95E-28	2.30E-26
NFIX	-2.405154806	5.660062723	3.18E-28	2.47E-26
AARD	-5.191780102	0.956811013	3.29E-28	2.55E-26
ZFPM2	-3.362507962	2.410178237	3.60E-28	2.78E-26
ACTC1	-6.596617788	7.423651071	3.70E-28	2.85E-26
TP53INP2	-2.332681378	5.838834093	3.78E-28	2.91E-26
RP11-489D6.2	-4.854068299	-3.8874292	3.89E-28	2.99E-26
FAT4	-3.011971048	2.792634978	4.95E-28	3.79E-26
RP11-395L14.4	-4.778446267	-2.957476062	5.31E-28	4.05E-26
ATF3	-3.343203571	7.282234453	5.55E-28	4.23E-26
ASB2	-3.643003689	3.644250839	5.82E-28	4.42E-26
CHRM2	-5.338278406	2.702836975	7.44E-28	5.64E-26
CRISPLD2	-2.859254826	6.098365169	7.59E-28	5.74E-26
RP4-536B24.2	-3.583537418	-3.583645846	7.74E-28	5.83E-26
PARD3B	-2.578481236	3.295613431	8.77E-28	6.56E-26
FOXP2	-3.679707414	2.723139968	9.03E-28	6.74E-26
PLP1	-4.891240095	1.534232015	1.11E-27	8.24E-26
FOSB	-3.874027144	8.274779164	1.13E-27	8.41E-26
TMEM252	-5.724858842	0.209733814	1.15E-27	8.52E-26
ELANE	-4.099573396	-2.04445985	1.33E-27	9.81E-26
ARID5B	-2.132746764	6.322129634	1.50E-27	1.11E-25
TIPARP	-2.036782084	5.830187549	1.57E-27	1.16E-25
CCL2	-3.650886742	5.514858609	1.70E-27	1.24E-25
TBX4	-3.966737208	1.966315922	1.78E-27	1.30E-25
HMGN2P19	-3.804101516	-3.163077509	1.83E-27	1.33E-25
SLIT3	-3.177146097	6.028202333	1.90E-27	1.38E-25
PKMP3	-2.797051679	-1.150365013	1.90E-27	1.38E-25
NPAS4	-4.322243822	-1.053974332	2.02E-27	1.46E-25
CGNL1	-3.238709363	3.943608943	2.38E-27	1.72E-25
FAXDC2	-2.805190084	3.484920147	2.39E-27	1.72E-25
CD34	-2.199025632	5.699591125	3.20E-27	2.31E-25
CELF2	-2.964581714	4.204442081	3.45E-27	2.48E-25
FBXO32	-2.582735802	6.129986282	3.51E-27	2.52E-25
LEPR	-2.400650232	3.223255166	3.54E-27	2.53E-25
A2M	-2.689416212	9.162554943	3.55E-27	2.53E-25
XPNPEP2	-4.983618814	1.427277367	3.92E-27	2.79E-25
ADAMTS8	-3.609318063	1.983857097	4.66E-27	3.30E-25
STON1	-2.839947089	3.845666969	4.70E-27	3.32E-25
GNG7	-2.903114294	2.644623819	4.93E-27	3.48E-25
ABCC9	-3.170058789	2.643030069	5.40E-27	3.80E-25
MYOT	-2.967043801	-0.367838939	6.01E-27	4.22E-25
RP11-309L24.2	-5.027249775	-3.705220211	8.16E-27	5.70E-25
RNF180	-2.827244241	1.588752338	8.98E-27	6.26E-25
RP11-574O7.1	-4.324432939	-3.75676161	9.50E-27	6.60E-25
EBF2	-3.272332944	0.126356625	1.13E-26	7.86E-25
ANKS1B	-3.823862628	0.162095496	1.27E-26	8.77E-25
PGR	-3.522760551	1.266585352	1.29E-26	8.92E-25
RBM24	-3.965920659	1.235529208	1.38E-26	9.52E-25
DES	-5.749654861	10.31282358	1.67E-26	1.15E-24
KCNA5	-3.533072551	-0.18583922	1.83E-26	1.25E-24
NECAB1	-3.627390673	2.215323697	1.85E-26	1.27E-24
PAMR1	-2.795377892	3.940677304	1.90E-26	1.30E-24
GNAO1	-3.807762703	3.100767226	2.26E-26	1.54E-24
MEDAG	-3.486318052	3.212359642	2.27E-26	1.54E-24
MYADM	-2.96636703	6.761414592	2.62E-26	1.77E-24
GAS7	-3.074295102	4.285560894	2.92E-26	1.97E-24
RP3-523C21.2	-3.758650428	-3.474199167	3.29E-26	2.21E-24
RP11-554A11.4	-3.459519652	-0.044076526	3.34E-26	2.24E-24
C7	-5.010314338	5.401605019	3.44E-26	2.30E-24
LGI4	-2.558778924	2.433298666	3.64E-26	2.43E-24
KCNS2	-3.30363731	-2.115314792	4.08E-26	2.71E-24
STARD13	-2.369077436	3.841965612	4.08E-26	2.71E-24
PER1	-2.397510586	5.918400795	4.42E-26	2.93E-24
IER3	-2.646067971	6.864845359	4.46E-26	2.95E-24
ZEB2	-2.577534852	4.508458255	4.60E-26	3.04E-24
DPT	-4.912919791	4.260816192	4.84E-26	3.19E-24
SLC25A23	-2.215481917	5.626715506	5.16E-26	3.39E-24
PCDH18	-2.530126825	3.223453455	5.19E-26	3.40E-24
PTGER3	-3.791184344	1.903241141	5.51E-26	3.61E-24
NFASC	-2.928306875	4.115479702	5.63E-26	3.68E-24
CYBRD1	-2.827334701	5.888928227	5.77E-26	3.76E-24
PCP4	-5.642181203	4.951778684	5.81E-26	3.78E-24
ITGA5	-3.053692984	7.674516616	5.90E-26	3.83E-24
ATP2B4	-2.286636631	7.285854875	6.24E-26	4.04E-24
PIPOX	-2.522429869	0.297054849	6.80E-26	4.40E-24
ACTN2	-4.826774052	1.835616492	7.02E-26	4.53E-24
RHOJ	-2.334114818	3.197137574	7.43E-26	4.78E-24
CD55	-2.232818444	6.918453687	8.27E-26	5.31E-24
NCS1	-2.311879477	6.018921722	8.87E-26	5.68E-24
RBMS3	-2.845353108	3.06087327	8.89E-26	5.69E-24
TMEM220	-2.452672121	1.257050676	9.25E-26	5.90E-24
MUSK	-3.068027389	-1.880389264	9.52E-26	6.06E-24
SPINK5	-4.40233443	6.28299755	1.05E-25	6.65E-24
ADH1B	-5.125202808	4.892658864	1.17E-25	7.44E-24
KIAA1462	-2.661975198	5.119527444	1.45E-25	9.16E-24
TACR3	-4.8973622	-0.172739588	1.56E-25	9.85E-24
AKAP12	-3.018857133	5.946907341	1.56E-25	9.86E-24
UNC5C	-2.756479236	1.826127553	1.93E-25	1.21E-23
C3orf70	-3.049361062	3.324640283	1.97E-25	1.23E-23
CILP	-4.628944476	4.741592931	2.14E-25	1.34E-23
FAIM2	-4.086833946	1.597337445	2.18E-25	1.36E-23
PID1	-3.341421268	2.696107127	2.56E-25	1.59E-23
HSPG2	-2.458610654	7.811388667	2.67E-25	1.66E-23
AC093390.1	-4.644253364	-2.838100717	3.08E-25	1.91E-23
HPGDS	-2.655256574	0.252907703	3.88E-25	2.39E-23
AC007403.2	-4.449334327	-3.86220215	3.97E-25	2.44E-23
PTGFR	-4.080548897	2.164783898	4.36E-25	2.68E-23
NFIL3	-2.234751474	5.298910529	4.52E-25	2.77E-23
MIR23A	-3.829823265	-1.608980944	5.09E-25	3.11E-23
SOCS3	-2.68183428	7.46110345	5.72E-25	3.49E-23
FAM180A	-3.894781889	0.004728677	6.63E-25	4.02E-23
MPZ	-2.425135936	1.634582747	6.75E-25	4.09E-23
CCDC136	-2.746523932	2.141717273	6.89E-25	4.17E-23
EDNRA	-2.669042113	3.623992641	7.83E-25	4.73E-23
JAZF1	-2.462899772	3.514850341	9.15E-25	5.50E-23
DAAM2	-2.726320829	3.188071653	9.61E-25	5.75E-23
DOK6	-3.685814677	2.492451068	1.07E-24	6.43E-23
IGSF9B	-3.579769811	0.790377271	1.29E-24	7.68E-23
ACOX2	-3.162908569	1.592233268	1.31E-24	7.80E-23
C1orf95	-4.547405102	2.561356533	1.46E-24	8.65E-23
DLG2	-2.750011572	1.103748599	1.60E-24	9.48E-23
FOS	-3.015083172	9.567789444	1.82E-24	1.07E-22
HPSE2	-4.813338913	2.951954541	2.05E-24	1.21E-22
SPEG	-3.635007244	4.709924684	2.05E-24	1.21E-22
MYOZ2	-3.431060395	-2.991971074	2.10E-24	1.23E-22
RP11-506B6.6	-3.194184232	-2.266530905	2.73E-24	1.59E-22
RAI2	-2.910254353	3.206250125	2.83E-24	1.65E-22
VIPR2	-3.768064306	-0.036963702	2.97E-24	1.73E-22
OMD	-4.734165406	0.777676008	3.41E-24	1.97E-22
TBX20	-4.824488599	0.717811282	3.49E-24	2.02E-22
PMP2	-4.553163092	-0.935271435	3.98E-24	2.29E-22
SLIT2	-3.562529546	3.222032107	4.30E-24	2.47E-22
VIT	-5.497621759	1.718059473	4.53E-24	2.60E-22
ANXA6	-2.842536923	6.805767344	4.55E-24	2.61E-22
DCHS1	-2.569085204	4.537407234	4.69E-24	2.68E-22
LRRK2	-2.890496927	2.396762706	4.80E-24	2.74E-22
MGP	-3.046521181	7.166790244	5.52E-24	3.14E-22
PKDCC	-3.842110144	3.566183741	6.92E-24	3.92E-22
CLIC4	-2.638013699	7.339392175	7.08E-24	4.00E-22
MMP27	-4.185591271	-3.551035548	7.18E-24	4.05E-22
RASGRP2	-2.767389611	2.869668612	7.56E-24	4.25E-22
AC007392.3	-2.749156298	-2.270111708	8.53E-24	4.79E-22
HLA-AS1	-3.807695783	-3.701513373	1.03E-23	5.76E-22
F8	-2.085578239	2.830454944	1.08E-23	6.04E-22
BOC	-3.337441588	3.738072271	1.12E-23	6.21E-22
RASA3-IT1	-4.65018665	-3.442922999	1.21E-23	6.71E-22
INMT	-2.714321805	2.294679838	1.21E-23	6.73E-22
SGCB	-2.035194918	4.87163258	1.47E-23	8.14E-22
DARC	-3.810020349	4.707450791	1.50E-23	8.26E-22
RP11-627G18.1	-3.537127633	-3.368465801	1.80E-23	9.91E-22
PARK2	-2.737784508	1.168724916	2.12E-23	1.17E-21
KCNK3	-3.730305036	2.163141868	2.15E-23	1.18E-21
TPRG1	-2.872856121	2.686467959	2.16E-23	1.18E-21
MGARP	-2.74961726	-1.577866869	2.40E-23	1.31E-21
WFDC1	-2.639891053	4.283349148	2.51E-23	1.37E-21
GATA5	-4.754566744	1.494829028	2.58E-23	1.40E-21
KY	-3.302171838	-1.030881687	3.96E-23	2.15E-21
KLF4	-2.39989118	6.101565254	4.19E-23	2.27E-21
AC009299.5	-2.728808157	-1.457340114	4.24E-23	2.29E-21
AL035610.2	-3.200836979	-3.012163492	4.31E-23	2.32E-21
CTB-109A12.1	-3.488773303	-0.823941106	4.64E-23	2.50E-21
CTD-2561B21.4	-3.696534122	-3.820951915	4.83E-23	2.59E-21
GPM6B	-2.161464978	2.575522555	5.58E-23	2.99E-21
RP11-561N12.6	-4.018796987	-3.118767271	6.37E-23	3.40E-21
THSD4	-2.347891497	4.826807291	6.66E-23	3.55E-21
MIR221	-3.237813267	-2.03359081	7.33E-23	3.89E-21
SORCS1	-4.531254735	0.740009088	8.41E-23	4.45E-21
ADCY5	-3.548706697	4.221259561	1.09E-22	5.74E-21
CLDN5	-2.770921466	4.147269402	1.18E-22	6.21E-21
TSHZ3	-2.665448347	3.492452137	1.25E-22	6.55E-21
BNC2	-3.426083827	2.991076635	1.57E-22	8.22E-21
TCHH	-4.068123411	1.770189048	1.66E-22	8.63E-21
TMPRSS11B	-8.325304582	1.973457061	1.71E-22	8.89E-21
RUSC2	-2.146498806	4.633059245	1.75E-22	9.08E-21
CTD-2589M5.4	-4.00123811	-2.803934683	2.06E-22	1.07E-20
LINC01154	-4.478086384	-3.564038751	2.30E-22	1.19E-20
SAMD4A	-2.516271106	4.311612665	2.30E-22	1.19E-20
LINC00330	-5.417082825	-2.531547315	2.51E-22	1.30E-20
HSD17B6	-3.015933831	2.929591947	2.56E-22	1.32E-20
RP11-561N12.5	-3.698852177	-3.043174189	2.59E-22	1.33E-20
MYH3	-3.264263826	3.267480618	2.60E-22	1.34E-20
BCHE	-4.074812218	2.216835769	2.89E-22	1.48E-20
MEIS2	-2.002230619	4.438537123	2.94E-22	1.51E-20
RP11-498E2.9	-4.128120657	-1.454077099	2.97E-22	1.51E-20
SOX5	-2.588620851	0.535539976	3.19E-22	1.62E-20
JAZF1-AS1	-3.429779173	-2.448559564	3.21E-22	1.63E-20
JUN	-2.390902387	8.260347935	3.23E-22	1.64E-20
SSPN	-2.202451447	4.520522753	4.03E-22	2.03E-20
DPYSL3	-3.071171507	7.191579112	4.46E-22	2.25E-20
HAAO	-2.413982742	2.753436599	4.60E-22	2.31E-20
MAGI2	-2.135309726	2.548255408	6.17E-22	3.09E-20
RP11-135J2.4	-3.19312422	-2.859459179	6.67E-22	3.34E-20
HPR	-5.071145199	-1.905679337	6.80E-22	3.40E-20
CHRM3	-3.810357729	3.190042712	7.19E-22	3.59E-20
RP11-88I18.3	-4.721639495	-2.866645733	7.73E-22	3.85E-20
PDGFRA	-2.61150787	4.764960867	7.90E-22	3.93E-20
IL6	-4.30037524	4.366392463	8.89E-22	4.41E-20
MCAM	-2.215808787	6.925870957	1.09E-21	5.39E-20
ROR1	-3.17101362	1.994562547	1.19E-21	5.85E-20
HBEGF	-2.847768808	5.904789695	1.24E-21	6.12E-20
PDLIM7	-2.115880243	6.488867077	1.46E-21	7.15E-20
ADCYAP1R1	-3.661563475	-0.369910097	1.61E-21	7.87E-20
PGM5-AS1	-5.906957105	2.506829207	1.67E-21	8.13E-20
TACR1	-3.034682919	0.506237604	1.79E-21	8.71E-20
STK32B	-2.788412676	0.580381264	1.84E-21	8.92E-20
EMILIN1	-2.870837268	6.390249319	1.84E-21	8.93E-20
CCDC80	-3.525939955	6.793463538	1.87E-21	9.06E-20
RECK	-2.440786609	2.864210309	2.03E-21	9.83E-20
LRRC37A17P	-2.095060253	1.660856787	2.08E-21	1.00E-19
GPM6A	-3.67329929	-0.266899255	2.08E-21	1.00E-19
ESR1	-3.177406591	3.112577077	2.10E-21	1.01E-19
CTD-2023N9.1	-4.131183207	-3.911140473	2.21E-21	1.06E-19
GNG11	-2.103133273	4.405179621	2.40E-21	1.15E-19
TBX5	-3.278465565	1.560618404	2.41E-21	1.15E-19
RP4-666F24.3	-3.482233533	-3.603119894	2.45E-21	1.17E-19
LMCD1	-2.66890246	5.367125515	2.64E-21	1.26E-19
PLCB4	-3.004632326	3.560842383	3.04E-21	1.45E-19
AGTR1	-3.939085069	1.576969795	3.12E-21	1.49E-19
NLGN1	-3.570646445	0.966925031	3.19E-21	1.52E-19
C1orf177	-3.891669059	-0.39204042	3.36E-21	1.59E-19
ODF3L1	-2.938043589	-0.288479385	3.37E-21	1.60E-19
GPBAR1	-2.561736787	0.902963191	3.43E-21	1.62E-19
MYOM2	-2.657093777	1.131134783	3.63E-21	1.71E-19
MAGI2-AS3	-2.549563992	2.919399003	4.07E-21	1.91E-19
C20orf166	-4.188909139	-3.78063836	4.20E-21	1.97E-19
RP11-167N24.6	-5.888852634	-3.169269958	4.27E-21	2.00E-19
RP11-380D23.1	-3.796419531	-3.473063933	4.92E-21	2.30E-19
RNF112	-2.628055787	0.684686942	4.95E-21	2.32E-19
RP11-554A11.6	-3.340400633	-2.523690189	5.25E-21	2.45E-19
CAP2	-2.518718293	3.55653232	5.47E-21	2.55E-19
GPR17	-2.884450139	-1.468297166	5.53E-21	2.58E-19
MIR568	-2.413997044	-1.365501221	5.91E-21	2.75E-19
HEPH	-2.827622209	3.88834263	5.93E-21	2.75E-19
ATP1B2	-2.636729874	1.243878347	6.52E-21	3.02E-19
GPR135	-2.193514216	0.51750968	7.00E-21	3.24E-19
ADRA1D	-3.324371091	-0.68678693	7.98E-21	3.67E-19
MGLL	-2.298134583	5.566970328	8.78E-21	4.04E-19
S1PR1	-2.22498697	3.959723052	8.90E-21	4.09E-19
MYZAP	-2.407579492	3.789620784	8.94E-21	4.10E-19
RUNDC3B	-2.177800141	0.295098332	9.40E-21	4.30E-19
SRPX	-3.15387515	4.263039271	9.85E-21	4.50E-19
CNRIP1	-2.351269612	2.76670838	1.08E-20	4.93E-19
WISP2	-3.644444524	3.004913645	1.15E-20	5.25E-19
MMRN1	-3.438744629	2.325341283	1.18E-20	5.38E-19
LINC00881	-3.526934323	-2.932746939	1.20E-20	5.47E-19
TNFAIP8L3	-3.052117284	2.357487325	1.22E-20	5.55E-19
KCNJ3	-4.20011504	-0.987432652	1.33E-20	6.03E-19
RP4-800J21.3	-2.457049628	-1.735338488	1.40E-20	6.33E-19
RP11-175K6.1	-2.755429122	-0.633026982	1.41E-20	6.38E-19
ASPA	-3.338376386	1.510052483	1.44E-20	6.50E-19
PDZD4	-3.134512856	2.283337132	1.45E-20	6.51E-19
AL163636.6	-2.805761231	-2.943993364	1.54E-20	6.92E-19
MIR27A	-3.962449456	-2.249021762	1.99E-20	8.91E-19
SYNC	-3.121245987	1.307494921	2.10E-20	9.37E-19
C1QTNF2	-2.463747329	0.828367369	2.26E-20	1.01E-18
ARHGAP24	-2.319214413	2.846420243	2.29E-20	1.02E-18
OLFML3	-2.773002912	4.598933892	2.49E-20	1.11E-18
ZBTB16	-3.824280241	1.756450284	2.70E-20	1.19E-18
PDZRN3-AS1	-4.741840152	-3.78639279	2.71E-20	1.20E-18
AC011530.4	-3.360299536	-3.940696507	2.88E-20	1.27E-18
SSC5D	-3.122898664	3.856839801	3.01E-20	1.32E-18
MTTP	-3.439549297	-0.88173767	3.50E-20	1.54E-18
TRPC3	-3.094735389	0.159083726	3.95E-20	1.73E-18
SMIM10	-2.130182935	2.509888071	4.23E-20	1.84E-18
GRASP	-2.142794848	3.309642736	4.42E-20	1.92E-18
SHE	-2.103777993	2.095463665	5.30E-20	2.30E-18
RERGL	-3.634607069	-0.119426004	5.56E-20	2.41E-18
ANK2	-3.554720285	3.237016909	5.59E-20	2.43E-18
RP1-67A8.3	-3.196208581	-3.9779826	6.85E-20	2.95E-18
RP11-158I9.5	-3.314280031	-2.642121938	7.56E-20	3.25E-18
FAM189A2	-2.559679071	2.429503956	1.01E-19	4.34E-18
RAMP1	-3.192266501	4.059030308	1.03E-19	4.40E-18
CRHBP	-2.945065586	-1.924621024	1.04E-19	4.46E-18
CADM3	-4.211013777	2.04853042	1.06E-19	4.50E-18
KLHL10	-2.48720613	-2.74675511	1.10E-19	4.66E-18
BAI3	-3.871121073	0.41148737	1.18E-19	5.00E-18
OLFM1	-2.900267185	2.506968225	1.18E-19	5.00E-18
RP11-805I24.4	-3.865489732	-3.938568849	1.21E-19	5.12E-18
DGKG	-2.815044151	2.191558198	1.25E-19	5.30E-18
CTC-276P9.1	-3.477706136	0.183340467	1.26E-19	5.31E-18
CTSG	-3.913863261	1.8180742	1.28E-19	5.40E-18
RP11-514D23.3	-2.891800483	-1.644684077	1.29E-19	5.42E-18
ZNF728	-4.090748969	-3.339547526	1.38E-19	5.80E-18
DENND2A	-2.251247327	3.380753602	1.42E-19	5.95E-18
RP11-554E23.2	-3.459795849	-3.755722971	1.49E-19	6.23E-18
FAM46B	-3.33132588	4.039737158	1.51E-19	6.32E-18
HDC	-2.890171685	0.785406419	1.96E-19	8.17E-18
PELI2	-2.47283825	3.423523281	2.02E-19	8.42E-18
LINC00865	-2.265573357	3.228220971	2.05E-19	8.54E-18
CYS1	-2.823156565	1.126191901	2.06E-19	8.55E-18
KIAA0408	-4.404681137	-2.614671765	2.13E-19	8.84E-18
AF186192.5	-3.420582842	-1.890887698	2.29E-19	9.46E-18
RP11-713P17.3	-3.088253249	-1.359923488	2.39E-19	9.86E-18
MEF2C	-2.169107378	4.041812262	2.44E-19	1.01E-17
RP11-148L24.1	-3.57189861	-2.751557943	2.51E-19	1.03E-17
MITF	-2.393777104	3.051615859	2.51E-19	1.03E-17
RNASE4	-2.106718991	0.263423141	2.55E-19	1.05E-17
KCNN3	-2.294592886	2.05386533	2.56E-19	1.05E-17
BIN1	-2.547024923	5.19685715	3.00E-19	1.23E-17
RP11-389G6.3	-4.630248916	-2.048161876	3.16E-19	1.29E-17
SLC9A9	-2.112308034	3.241142482	3.64E-19	1.49E-17
KRT4	-5.396700276	8.959447147	3.68E-19	1.50E-17
SLC24A3	-2.891011555	3.489217062	3.94E-19	1.61E-17
NDNF	-3.259096444	1.74457316	4.67E-19	1.90E-17
ABCA8	-3.327280999	3.078709852	4.75E-19	1.93E-17
DYSF	-2.109754543	4.88810274	5.30E-19	2.15E-17
CDK15	-2.365797277	-1.292252048	5.40E-19	2.19E-17
BVES	-3.217645093	3.074927293	6.14E-19	2.48E-17
FBLN2	-2.881403121	6.248851521	6.34E-19	2.56E-17
RP11-554A11.5	-3.071307356	-3.555167805	6.41E-19	2.58E-17
CXCL12	-2.97874496	5.109722397	6.47E-19	2.60E-17
GCSAML	-3.00929656	-1.64612351	6.53E-19	2.62E-17
RP5-855F14.1	-2.539144889	-1.152603858	6.62E-19	2.65E-17
HSPA12A	-2.546378307	2.206685267	7.13E-19	2.85E-17
RP11-82L2.1	-2.355906223	-1.546420162	7.51E-19	3.00E-17
FBN1	-2.699742912	5.850857594	8.03E-19	3.20E-17
RPL7P3	-4.478485999	-3.625563509	8.44E-19	3.36E-17
MYOC	-4.920944613	1.941124488	9.17E-19	3.65E-17
RP11-461O7.1	-3.739507607	-2.720551111	9.25E-19	3.67E-17
CACNB4	-3.077244763	1.830388144	9.71E-19	3.85E-17
LAMC3	-2.403330081	4.448490869	1.03E-18	4.09E-17
RYR2	-3.401736658	2.481013649	1.36E-18	5.35E-17
RGS5	-2.523064932	7.215025007	1.38E-18	5.45E-17
RXRG	-3.794381714	-1.14949841	1.48E-18	5.80E-17
ACTA1	-2.691122322	0.139233278	1.49E-18	5.86E-17
TTLL7	-2.548192159	3.427125804	1.59E-18	6.22E-17
PTH1R	-2.715273711	0.759874102	1.59E-18	6.22E-17
RP11-798K23.5	-2.259041141	-1.184728339	1.69E-18	6.58E-17
GYPC	-2.622364022	3.996600286	1.87E-18	7.27E-17
ADAMTS9	-2.308558103	3.776598893	2.01E-18	7.77E-17
SYNPO	-2.004160687	6.359430225	2.06E-18	7.98E-17
RP11-863P13.5	-3.322816281	-3.907050682	2.08E-18	8.05E-17
TNNT2	-3.153235159	3.282568982	2.09E-18	8.05E-17
BDKRB1	-2.877402107	1.954971052	2.09E-18	8.06E-17
PDE4B	-2.589725998	3.476819812	2.19E-18	8.42E-17
KCNH2	-3.398630634	3.17465102	2.25E-18	8.62E-17
TPSAB1	-3.004263038	3.394696628	2.26E-18	8.69E-17
TSPAN18	-2.715549496	4.410460233	2.38E-18	9.12E-17
LHFP	-2.047536735	4.552684058	2.39E-18	9.15E-17
SCRG1	-4.199875626	1.164745219	2.46E-18	9.40E-17
GULP1	-2.405518919	2.723938231	2.47E-18	9.42E-17
MATN2	-2.577134817	5.884538122	2.62E-18	9.96E-17
AKAP2	-3.137660304	-1.112892772	2.75E-18	1.05E-16
MEOX1	-2.722290793	1.664246615	2.79E-18	1.06E-16
GFRA2	-2.689017704	0.49119382	3.36E-18	1.27E-16
RP11-295M18.6	-3.128313755	-2.801213694	3.78E-18	1.43E-16
CRNN	-8.076885103	6.792546842	4.04E-18	1.53E-16
OR8T1P	-2.523982194	-2.967381272	4.26E-18	1.61E-16
MYL3	-3.127485564	-1.890386433	4.49E-18	1.69E-16
GREM2	-3.686354518	1.454696294	4.67E-18	1.76E-16
TMEM100	-3.431697044	1.182590724	5.08E-18	1.91E-16
ABCB5	-4.533048044	-1.608197741	7.21E-18	2.69E-16
BDKRB2	-2.29075968	4.492324088	7.25E-18	2.70E-16
SETBP1	-2.395850912	3.582857526	7.35E-18	2.74E-16
CTB-47B11.3	-2.703850355	-1.60991275	7.83E-18	2.91E-16
ASB5	-6.045773249	2.877587711	7.98E-18	2.97E-16
LINC00694	-3.200639135	-2.541776813	9.85E-18	3.64E-16
RP11-360I20.2	-5.109751783	-3.009503079	1.04E-17	3.84E-16
FGF9	-3.651281254	-0.090518575	1.07E-17	3.95E-16
KB-1517D11.4	-3.21478266	-3.360796691	1.11E-17	4.08E-16
ITGA9	-2.302665292	3.899174563	1.19E-17	4.35E-16
TEX26-AS1	-3.179142776	-2.689995469	1.21E-17	4.42E-16
KCNJ8	-2.411713734	2.587518209	1.21E-17	4.44E-16
ACSM5	-2.695523861	-1.553865864	1.25E-17	4.56E-16
ESM1	4.971157834	4.233979258	1.39E-17	5.07E-16
RP11-401P9.4	-2.544928037	1.432417926	1.52E-17	5.52E-16
CMA1	-4.289068106	0.365017581	1.60E-17	5.81E-16
AC109642.1	-2.340526579	-1.61311522	1.66E-17	6.01E-16
HAND1	-5.385786587	0.725584492	1.83E-17	6.59E-16
CKB	-2.528684819	7.052733368	1.83E-17	6.59E-16
HPD	-2.586509702	0.189187509	1.84E-17	6.62E-16
AKT3	-2.272423727	4.724654893	1.86E-17	6.68E-16
AC098617.1	-3.605230615	-3.757624114	1.90E-17	6.83E-16
RP11-523H20.3	2.79812633	-0.663245522	2.31E-17	8.27E-16
APBB1	-2.404775663	3.935786732	2.45E-17	8.75E-16
RP1-34H18.1	-3.050133967	-3.428849254	2.57E-17	9.18E-16
SGCG	-4.305313655	-0.526860018	2.65E-17	9.47E-16
AC003104.1	-2.160696233	-2.716371072	2.73E-17	9.74E-16
LDLRAD4-AS1	-3.06615569	-4.01821377	2.81E-17	1.00E-15
FAM43A	-2.066308945	3.450706729	2.94E-17	1.05E-15
ITGB3	-2.889701757	0.433327366	3.03E-17	1.08E-15
PLSCR4	-2.385749345	3.289408766	3.07E-17	1.09E-15
LINC00478	-3.217239135	0.182842834	3.18E-17	1.12E-15
HIF3A	-3.580386051	2.800237198	3.18E-17	1.12E-15
PPM1L	-2.025192989	5.116294821	3.33E-17	1.18E-15
HMGCLL1	-3.201817545	-1.260447557	3.49E-17	1.23E-15
TGFBR3	-2.099349968	5.956198309	3.56E-17	1.25E-15
TMEM229A	-4.14773943	-2.257384229	4.00E-17	1.40E-15
IGF1	-3.14859422	0.343491066	4.17E-17	1.46E-15
BTG2	-2.046339516	8.762723896	4.37E-17	1.53E-15
ECM2	-2.21332712	2.136404904	4.41E-17	1.54E-15
C16orf45	-2.208046299	4.135149022	4.75E-17	1.65E-15
ELN	-2.872684735	5.579477129	4.96E-17	1.72E-15
PRSS35	-2.992664088	-0.875716457	5.07E-17	1.75E-15
SLC51B	-2.750689627	-1.261042617	5.66E-17	1.96E-15
RGN	-2.849844134	0.925780375	5.79E-17	2.00E-15
PABPC5	-2.733297463	-0.749358119	5.86E-17	2.01E-15
MS4A2	-2.69042118	0.758149494	6.31E-17	2.16E-15
LINC00092	-2.432278313	-1.714757894	6.40E-17	2.19E-15
KLF17	-4.694386673	-1.068118683	6.62E-17	2.26E-15
ADRA2A	-2.473367757	2.112364165	6.64E-17	2.26E-15
LRCH2	-2.691056452	2.255532439	7.55E-17	2.57E-15
FAM150B	-2.529802601	-0.871993505	7.62E-17	2.59E-15
FGF16	-3.654788326	-3.466483396	7.62E-17	2.59E-15
NKD1	-2.203968605	1.821008488	8.59E-17	2.91E-15
C1QTNF9	-3.613998119	-2.132840433	8.99E-17	3.04E-15
FGF7	-3.500243083	3.629397844	9.05E-17	3.06E-15
DUSP8	-2.124491149	2.903826581	9.48E-17	3.20E-15
IL17B	-2.135501474	-1.505363058	9.55E-17	3.22E-15
PRG4	-2.065565237	-0.335589031	1.05E-16	3.51E-15
CACNA2D1	-2.945083745	3.538555809	1.10E-16	3.69E-15
RP11-404P21.9	-2.895104286	-1.502551352	1.18E-16	3.93E-15
FHL5	-2.604472794	0.256557591	1.26E-16	4.20E-15
AC005062.2	-2.343376842	-0.845475826	1.32E-16	4.41E-15
ABRA	-2.780370237	-2.329724303	1.34E-16	4.47E-15
PMP22	-2.325545236	5.927644528	1.36E-16	4.53E-15
FGF2	-2.97694808	2.967283561	1.38E-16	4.60E-15
ADAMTS5	-2.213207008	2.59220701	1.43E-16	4.75E-15
TRIM63	-3.834272341	0.793630496	1.48E-16	4.90E-15
F13A1	-2.761001315	4.572812052	1.53E-16	5.05E-15
EMCN	-2.065584349	3.31319635	1.58E-16	5.22E-15
FZD7	-2.063418863	5.004667722	1.61E-16	5.32E-15
LINC00968	-3.305542477	-2.233445301	1.71E-16	5.63E-15
DUSP5	-2.331313299	6.81338748	1.71E-16	5.63E-15
CTD-2337A12.1	-2.524562068	-3.050246132	1.75E-16	5.73E-15
AC079630.4	-2.849818199	-1.66378584	1.77E-16	5.79E-15
ZNF521	-2.244704997	2.144376739	1.79E-16	5.87E-15
PLIN1	-2.853496703	1.321655484	1.84E-16	6.01E-15
RP11-473E2.4	-3.446324172	-3.327462125	1.88E-16	6.14E-15
SFRP1	-3.668390911	4.369737502	1.89E-16	6.17E-15
CHD5	-2.897264365	-0.68768535	1.97E-16	6.44E-15
CNTN1	-3.786349699	4.517162283	2.12E-16	6.90E-15
PTRF	-2.423224507	8.196800541	2.26E-16	7.36E-15
VSTM2A	-4.208159512	-0.075578698	2.39E-16	7.77E-15
PRKAA2	-2.979681808	2.32573341	2.46E-16	7.96E-15
MT1JP	-3.881522439	-3.260518122	2.48E-16	8.04E-15
EPHA7	-3.237048269	3.212203627	2.54E-16	8.21E-15
RP11-180N14.1	-3.001396531	-1.708293061	2.64E-16	8.50E-15
DGKB	-4.185950584	0.467340725	2.75E-16	8.87E-15
LINC00908	-2.721197293	-1.415910098	2.79E-16	8.97E-15
TRPC4	-2.228069977	0.201348445	2.97E-16	9.54E-15
LAMA4	-2.089289511	6.072628838	2.99E-16	9.58E-15
COLEC12	-3.00021565	3.810737608	3.25E-16	1.04E-14
ABCD2	-2.799274805	-0.039572678	3.35E-16	1.07E-14
TUB	-2.57192369	2.554064021	3.36E-16	1.07E-14
PCDHGA12	-2.260604173	-0.34621242	3.58E-16	1.14E-14
CYGB	-2.017694148	4.716814858	3.64E-16	1.16E-14
STC1	-2.280093906	5.162585849	3.80E-16	1.21E-14
NRP2	-2.434193294	5.316647676	3.82E-16	1.21E-14
NMUR1	-2.397640884	-0.866905377	4.16E-16	1.32E-14
RD3L	-5.421871024	-3.565993059	4.43E-16	1.40E-14
C21orf58	2.407912825	3.444876478	4.81E-16	1.51E-14
RP4-781K5.6	-3.842654891	-2.658439624	5.36E-16	1.68E-14
RP11-307B6.3	-2.769006582	-1.59652253	5.56E-16	1.74E-14
RP11-89C3.3	-2.662373911	-3.481988241	5.74E-16	1.80E-14
CPA3	-2.94239981	3.232361643	5.88E-16	1.84E-14
NHSL2	-2.71795417	0.314852402	7.40E-16	2.31E-14
RHAG	-3.583492738	-3.785375908	7.71E-16	2.40E-14
KCND3	-2.96661785	3.28385646	8.00E-16	2.49E-14
RP11-1100L3.8	-2.853083293	0.528682929	8.31E-16	2.58E-14
CREB5	-2.558070909	2.309261523	8.50E-16	2.64E-14
MUC22	-5.611273829	0.59884933	8.74E-16	2.70E-14
HGF	-2.928650759	2.242766477	9.45E-16	2.91E-14
CTB-133G6.1	-2.330688506	-1.19079316	9.62E-16	2.96E-14
GRIK5	-2.643067462	1.210053469	9.67E-16	2.97E-14
PFKFB4	2.434630117	4.334447365	1.10E-15	3.38E-14
NKX6-2	-3.387428296	-3.678259167	1.15E-15	3.51E-14
NMRK2	-3.311454088	-3.539523054	1.15E-15	3.51E-14
NRXN2	-2.734966594	1.581442759	1.16E-15	3.54E-14
GATA6-AS1	-2.715172977	-1.199551127	1.24E-15	3.77E-14
CTD-3179P9.1	-2.997434187	-3.380982982	1.37E-15	4.16E-14
ANGPTL2	-2.184423727	5.529463411	1.41E-15	4.29E-14
CHRDL1	-4.129623282	3.241285371	1.44E-15	4.35E-14
TSHB	-3.485321642	-3.952022725	1.52E-15	4.59E-14
RP3-333A15.2	-3.506183294	-3.528855023	1.52E-15	4.59E-14
GAS6-AS2	-3.028899623	0.208624059	1.67E-15	5.01E-14
CCDC178	-2.751545953	-1.301330498	1.69E-15	5.07E-14
TGFB3	-2.22909684	4.228544852	1.73E-15	5.17E-14
RP11-415I12.2	-3.932768576	-3.636347526	1.83E-15	5.49E-14
ANGPTL5	-3.79840663	-2.532563069	2.08E-15	6.22E-14
SCUBE3	-2.687544937	2.671955738	2.14E-15	6.36E-14
FCN2	-3.275554619	-3.964380815	2.19E-15	6.52E-14
SELE	-3.238691471	4.033833995	2.47E-15	7.34E-14
FGF13	-2.357044477	1.281045653	2.59E-15	7.68E-14
ANO5	-2.796987858	1.661749403	2.73E-15	8.08E-14
RP11-356J5.5	-2.75725376	-3.664333161	2.78E-15	8.20E-14
TSLP	-2.370224985	1.277997654	3.01E-15	8.87E-14
AC018647.3	-2.169798193	-2.106279084	3.24E-15	9.55E-14
WBSCR17	-3.669609238	2.649773261	3.35E-15	9.84E-14
CDON	-2.529904393	2.599104232	3.42E-15	1.00E-13
KLK13	-5.206650487	3.750976686	3.46E-15	1.01E-13
FAM110B	-2.407897372	1.922842746	3.50E-15	1.02E-13
RAB37	-2.13730704	1.540146719	3.57E-15	1.04E-13
NTNG1	-3.480160779	1.20349368	3.64E-15	1.06E-13
CNGA3	-3.770073012	-1.398621392	3.69E-15	1.07E-13
SLC2A3	-2.373298339	5.550221468	3.88E-15	1.13E-13
VSIG10L	-2.729399647	3.792373274	4.03E-15	1.17E-13
HTR2A	-3.331076442	-1.557722085	4.07E-15	1.18E-13
CASP12	-2.192870886	-2.093521599	4.25E-15	1.23E-13
CSDC2	-3.145964684	1.97278451	4.52E-15	1.30E-13
RP11-351J23.2	-3.570030062	-3.611049268	5.25E-15	1.50E-13
AMOTL1	-2.006402552	6.195254406	5.45E-15	1.56E-13
CNTN4	-2.362293236	1.264435267	5.82E-15	1.66E-13
GHR	-2.750689479	1.836688962	6.08E-15	1.73E-13
TMEM119	-2.339831506	4.032484342	6.11E-15	1.74E-13
RASL11A	-2.212819449	3.295809022	6.46E-15	1.84E-13
TRPA1	-2.838931919	3.326399457	7.44E-15	2.11E-13
SACS-AS1	-3.733840859	-3.5954081	7.66E-15	2.17E-13
ADCYAP1	-3.165691467	0.57722616	7.87E-15	2.23E-13
RP11-477J21.6	-3.315937751	-3.612571873	7.89E-15	2.23E-13
PDGFD	-2.068388554	3.479002969	8.22E-15	2.32E-13
FAM124A	-2.331395662	1.379562058	8.91E-15	2.50E-13
OR7E47P	-2.278061054	0.090427055	9.13E-15	2.56E-13
DYNC1I1	-2.586370567	3.310577429	9.42E-15	2.64E-13
KATNAL1	-2.233068021	3.220475245	9.69E-15	2.71E-13
AC108448.2	-2.442444117	-2.530954781	9.90E-15	2.77E-13
TPSB2	-2.696077548	3.544178903	1.04E-14	2.89E-13
LINC00570	-2.866983765	-3.761042321	1.16E-14	3.23E-13
C15orf59	-3.020213371	1.811673738	1.27E-14	3.52E-13
RP11-456K23.1	-2.088546091	-0.47933673	1.33E-14	3.68E-13
MAPT	-2.76736569	2.824670836	1.36E-14	3.77E-13
WFIKKN2	-2.458478044	-2.666822896	1.40E-14	3.86E-13
ARSF	-3.640870492	-1.065776698	1.41E-14	3.90E-13
RP11-276H19.1	-3.016263903	-1.315221725	1.47E-14	4.05E-13
MKX	-3.565778682	1.158430508	1.57E-14	4.33E-13
ARHGEF37	-2.034014257	3.789732392	1.65E-14	4.53E-13
FGF10	-4.270435163	0.430492628	1.71E-14	4.67E-13
AC073316.1	-2.867172634	-2.384653959	1.83E-14	4.99E-13
EDNRB	-2.155883939	3.838964987	1.88E-14	5.13E-13
IL17RD	-2.058399796	3.169784051	1.91E-14	5.20E-13
SCUBE1	-2.374844592	1.611087389	1.92E-14	5.23E-13
NR2F1	-2.010802409	4.138734283	1.93E-14	5.24E-13
LINC00670	-3.443404883	-3.670464097	2.01E-14	5.47E-13
RP11-208N14.4	-3.297854154	-3.85399139	2.02E-14	5.48E-13
CD248	-2.135437764	5.338702966	2.03E-14	5.51E-13
KIF18B	2.890349232	4.615750257	2.09E-14	5.66E-13
RP11-354E11.2	-2.59547478	-2.163724662	2.20E-14	5.93E-13
PTGDS	-2.92553744	5.488921704	2.24E-14	6.03E-13
TIMP2	-2.121418279	7.482228721	2.41E-14	6.49E-13
TBX5-AS1	-2.627382745	-0.30994598	2.50E-14	6.71E-13
RBP7	-2.096063195	1.708206938	2.66E-14	7.13E-13
RP11-264B14.1	-2.615711555	-3.622034769	2.69E-14	7.21E-13
CTA-134P22.2	-3.035551112	-0.658046885	2.81E-14	7.51E-13
NBEA	-2.670152169	3.45655655	2.95E-14	7.87E-13
COL21A1	-2.748645916	2.348520467	2.98E-14	7.94E-13
RP11-635L1.3	-2.468730886	-3.928516981	3.02E-14	8.05E-13
RP11-567J20.2	-2.661159354	-3.744442991	3.02E-14	8.05E-13
CCDC141	-2.52206778	-1.166410427	3.11E-14	8.24E-13
PRKAR2B	-2.08835235	3.709938111	3.19E-14	8.46E-13
RP1-118J21.25	3.466518005	-1.313220142	3.36E-14	8.88E-13
HIST3H2A	2.312752333	3.9914721	3.37E-14	8.90E-13
GTSE1	2.456883683	4.212301045	3.39E-14	8.94E-13
IGSF10	-3.745921197	2.279203817	3.44E-14	9.07E-13
RP11-130C19.3	-3.116161366	-3.958462857	3.51E-14	9.23E-13
RP11-443B20.1	2.201475427	0.841403903	3.70E-14	9.73E-13
CTNNA3	-3.467599065	0.745425713	3.73E-14	9.81E-13
RORB	-3.079925305	0.244048269	3.76E-14	9.89E-13
TROAP	2.720526885	4.805659998	3.79E-14	9.95E-13
RECQL4	2.227228186	5.53075685	3.99E-14	1.05E-12
HJURP	2.561065303	4.518745324	4.05E-14	1.06E-12
SMPX	-3.934397949	-0.290442636	4.33E-14	1.13E-12
PLIN4	-2.396337572	5.753097204	4.44E-14	1.16E-12
EME1	2.484990529	2.360640956	4.63E-14	1.21E-12
XRCC2	2.269463673	2.850856296	4.77E-14	1.24E-12
MAS1L	-3.741005192	-3.759991095	4.80E-14	1.25E-12
C9orf163	2.718227855	-0.613473661	5.06E-14	1.31E-12
TNMD	-2.81526941	-3.364290478	5.27E-14	1.36E-12
TWIST2	-2.851200935	1.407492134	6.50E-14	1.68E-12
GPER1	-2.14970983	1.233349473	6.53E-14	1.68E-12
STIL	2.168403512	3.9258318	6.82E-14	1.76E-12
PRKCB	-2.42251573	3.632991001	6.88E-14	1.77E-12
SOD3	-2.384478808	5.175138215	7.12E-14	1.83E-12
PPAPDC3	-2.458028437	0.865805773	7.49E-14	1.92E-12
AC053503.6	-4.696691517	-1.174032004	7.87E-14	2.02E-12
ZWINT	2.172303925	5.477735047	8.12E-14	2.08E-12
RP11-1260E13.4	-2.329512429	-2.274496575	8.74E-14	2.23E-12
KLRB1	-2.224486407	1.218751974	8.96E-14	2.28E-12
RHCG	-4.005547187	7.340692061	9.02E-14	2.29E-12
CDK1	2.327861554	5.726646644	9.07E-14	2.31E-12
RP11-131H24.4	-3.362311013	-2.942426993	9.13E-14	2.32E-12
PTGS2	-2.560039091	6.718921395	9.24E-14	2.34E-12
GFRA1	-3.12493227	2.642538802	9.58E-14	2.43E-12
FAM135B	-3.747805832	-1.07098412	9.91E-14	2.51E-12
AURKA	2.323209092	4.904208113	1.02E-13	2.59E-12
RAC3	2.465193035	3.49631883	1.05E-13	2.66E-12
C8orf88	-2.99803313	1.060923885	1.18E-13	2.98E-12
LINC00607	-2.432731064	-1.439087797	1.26E-13	3.16E-12
SEMA3A	-2.530091826	3.002156353	1.30E-13	3.26E-12
CIDEC	-4.089342717	-0.338314442	1.30E-13	3.27E-12
TSPAN11	-2.063890628	2.867795117	1.33E-13	3.34E-12
ARC	-2.818403901	1.120943686	1.41E-13	3.51E-12
RAET1K	3.509358482	-1.290614478	1.41E-13	3.52E-12
SYT11	-2.080068123	3.924954676	1.45E-13	3.61E-12
KCNQ4	-2.570692526	1.729644039	1.50E-13	3.72E-12
GPC6	-2.69796462	3.248327623	1.58E-13	3.92E-12
CKM	-2.418226499	0.212519518	1.72E-13	4.26E-12
MIR4786	-2.352475888	-3.564695226	1.82E-13	4.49E-12
RP11-92C4.6	-2.377572261	-1.771795695	2.09E-13	5.12E-12
RP11-968A15.2	2.486615481	-0.029069342	2.09E-13	5.12E-12
PRIMA1	-3.247462592	1.59218986	2.12E-13	5.18E-12
TCF24	3.298782621	-1.198818378	2.12E-13	5.19E-12
EGR2	-2.582381197	3.722370917	2.16E-13	5.28E-12
LINC00882	-2.061974388	-1.47980131	2.30E-13	5.62E-12
PART1	-2.690146084	2.300332476	2.52E-13	6.14E-12
NCAM1-AS1	-3.655761646	-3.78001125	2.54E-13	6.17E-12
CTD-2298J14.2	-3.249612417	-2.935648718	2.72E-13	6.59E-12
AC011298.2	7.731127354	-1.000513076	3.13E-13	7.58E-12
NOVA1	-2.860598562	1.480174729	3.33E-13	8.04E-12
PRR26	-2.490088751	0.166428445	3.54E-13	8.53E-12
SFTPC	-4.18628123	-2.952193763	3.67E-13	8.81E-12
FGF10-AS1	-3.95820584	-3.639368233	3.74E-13	8.95E-12
KIF2C	2.357125531	5.408442474	4.00E-13	9.58E-12
LINC00924	-2.494780467	-1.952430912	4.46E-13	1.07E-11
LBX2	2.441534322	0.893952476	4.60E-13	1.10E-11
GSTM5	-2.742028029	2.645327888	4.60E-13	1.10E-11
ENPP6	-2.750061477	-0.16892576	4.71E-13	1.12E-11
RP11-75C9.1	-3.538242751	-1.668066704	4.97E-13	1.18E-11
FGF13-AS1	-3.056957512	-3.529878395	5.18E-13	1.23E-11
RP11-629G13.1	-3.635530852	-2.886415593	5.24E-13	1.24E-11
PRSS27	-2.523713155	3.768424417	5.39E-13	1.28E-11
XXbac-BPG13B8.10	-3.112845118	-2.987244102	5.63E-13	1.33E-11
RP11-672A2.4	-2.315688293	-1.854072095	5.69E-13	1.35E-11
GYPE	-2.305090692	-2.290030166	5.71E-13	1.35E-11
SPRR3	-3.595937046	7.60908848	5.74E-13	1.36E-11
CTD-2536I1.1	-2.02172957	-0.800058493	6.06E-13	1.43E-11
RP11-161D15.1	-3.889666386	-3.228393277	6.17E-13	1.45E-11
AC007796.1	-2.74131318	-3.97565405	6.50E-13	1.53E-11
VSIG1	-2.657535195	2.217568359	6.54E-13	1.54E-11
FAXC	-2.352378152	2.476506123	7.07E-13	1.66E-11
RGS13	-2.612684502	-1.027529886	7.19E-13	1.68E-11
GRID2	-3.623652945	-2.781770485	7.59E-13	1.77E-11
UBE2C	2.684027441	6.311226179	8.59E-13	2.00E-11
RP11-441F2.5	-3.663357229	-3.188743962	8.74E-13	2.03E-11
GGTA1P	-2.052718941	1.907773689	9.11E-13	2.11E-11
CTD-2201E9.4	-2.75813247	-3.811725294	9.21E-13	2.13E-11
NALCN-AS1	-2.861342901	-2.336610916	9.39E-13	2.18E-11
ARHGEF26	-2.012280974	3.40380013	1.14E-12	2.63E-11
GNAZ	-2.636514942	2.332079414	1.23E-12	2.83E-11
AC012065.5	-2.535969672	-3.812161174	1.24E-12	2.86E-11
FANCA	2.10545004	4.359454688	1.24E-12	2.86E-11
GTF2A1L	-3.070220646	-3.729590113	1.25E-12	2.88E-11
MEGT1	-3.170926469	-4.030889173	1.30E-12	2.97E-11
RP11-350N15.3	-2.986448533	-3.848424817	1.34E-12	3.06E-11
RCVRN	-2.62261326	-2.98722683	1.36E-12	3.11E-11
EPHA6	-3.316299212	-0.610209196	1.37E-12	3.13E-11
PABPC1L	2.687075107	5.751491621	1.38E-12	3.15E-11
SLC26A3	-2.106113471	-3.462818776	1.43E-12	3.26E-11
ST8SIA1	-2.29576076	1.961912467	1.48E-12	3.36E-11
AC116035.1	-3.137869905	-3.641696113	1.50E-12	3.40E-11
GPR26	-3.197601289	-3.740925251	1.51E-12	3.43E-11
MFAP5	-3.540474026	3.964165287	1.67E-12	3.78E-11
BMP5	-2.91020608	2.502919512	1.69E-12	3.80E-11
CSRNP3	-2.129615341	1.401627481	1.74E-12	3.92E-11
CD200	-2.120419675	3.557901758	1.77E-12	3.99E-11
CDCA8	2.277902197	4.828701973	1.92E-12	4.29E-11
LRRTM1	-3.644934956	-2.308291039	1.98E-12	4.41E-11
COL4A4	-2.598858186	2.463904768	2.01E-12	4.48E-11
NTF3	-2.412402992	0.409295099	2.02E-12	4.51E-11
ARMC4	-3.026956042	-0.617998853	2.12E-12	4.70E-11
TXLNB	-2.220498289	-0.108543613	2.13E-12	4.73E-11
IER5L	2.019640454	4.681942404	2.15E-12	4.76E-11
FGFR1	-2.445718522	5.818798616	2.18E-12	4.84E-11
LIPI	-2.459100759	-2.53947052	2.26E-12	5.00E-11
AC092667.2	-3.699765806	-3.078982888	2.32E-12	5.12E-11
RP11-89K11.1	-2.13243864	-2.027874554	2.41E-12	5.32E-11
RP11-508P1.2	-2.886989025	-3.950419921	2.52E-12	5.55E-11
RP11-401P9.6	-2.258887185	-3.721204997	2.53E-12	5.58E-11
DNM1P47	-2.891542206	-3.506023434	2.69E-12	5.92E-11
RP11-190C22.8	2.9024032	-2.224324709	2.74E-12	6.03E-11
FAM72D	2.64091057	0.36717869	2.93E-12	6.43E-11
SPAG5	2.097226738	5.569923221	2.98E-12	6.53E-11
RP11-814P5.1	-4.030427688	-3.608420675	3.03E-12	6.63E-11
COL6A2	-2.240082962	9.050654137	3.06E-12	6.69E-11
NEURL1	-2.639253439	2.425683303	3.51E-12	7.64E-11
OTOGL	-2.070514184	-1.067902196	3.53E-12	7.67E-11
RP11-1275H24.2	2.245781778	-0.752105048	3.67E-12	7.96E-11
RP11-646E20.6	-5.344555774	-1.587462135	3.71E-12	8.03E-11
MTFR2	2.067937256	2.67230031	3.89E-12	8.38E-11
CDCA3	2.273636525	4.70489613	3.91E-12	8.42E-11
RP11-108L7.15	2.17120458	-0.599815157	3.95E-12	8.50E-11
SHISA6	-3.253032536	-0.030262955	4.12E-12	8.85E-11
ORC6	2.069151865	3.831728593	4.23E-12	9.07E-11
RP11-474G23.3	2.125936534	-0.915818202	4.28E-12	9.16E-11
NPR1	-2.125712114	3.278793726	4.44E-12	9.48E-11
DIRAS3	-2.079082184	0.295291488	4.47E-12	9.55E-11
CTD-2054N24.2	-2.433902001	-2.429418401	4.59E-12	9.78E-11
RP11-161D15.3	-3.60345026	-3.962785663	5.19E-12	1.10E-10
EVA1C	-2.026850141	3.862179415	5.32E-12	1.13E-10
PRDM8	-2.138350575	2.188809759	5.63E-12	1.19E-10
RP11-589M4.4	-2.76589081	-3.857045379	5.77E-12	1.22E-10
NPTX1	-2.713320094	0.613472154	5.89E-12	1.24E-10
LONRF2	-3.073650012	2.88907666	6.13E-12	1.29E-10
RP11-481H12.1	-2.463967182	-2.471893495	6.16E-12	1.29E-10
SFRP5	-3.781664241	-1.077712105	6.41E-12	1.35E-10
TMEM35	-3.135109082	2.451006506	7.17E-12	1.50E-10
SEMA3E	-2.493720196	2.363409637	7.29E-12	1.52E-10
CCDC27	-2.926271279	-3.410827147	7.30E-12	1.52E-10
MT1A	-3.329327199	0.862207792	7.37E-12	1.53E-10
STXBP6	-2.626569927	2.390515402	7.56E-12	1.57E-10
SAPCD2	2.456577612	4.813367898	7.87E-12	1.63E-10
CTD-2583P5.3	-2.609490291	-3.830891634	8.10E-12	1.68E-10
RP11-171A24.3	-3.281544281	-4.054608928	8.14E-12	1.68E-10
ASF1B	2.150780878	5.162399527	8.15E-12	1.68E-10
IL13	-3.058186239	-2.450078209	8.41E-12	1.74E-10
NUF2	2.59271397	4.432408557	1.02E-11	2.09E-10
TUSC5	-4.091268463	-0.962068514	1.05E-11	2.16E-10
LINC00856	-2.64209021	-3.425702241	1.14E-11	2.32E-10
KLHL13	-2.225483397	2.695562848	1.16E-11	2.37E-10
CRYM	-2.657313573	2.432032934	1.19E-11	2.43E-10
ADAMTSL1	-2.258935358	1.786846899	1.24E-11	2.51E-10
ENPP1	-2.226784565	1.923447513	1.24E-11	2.52E-10
CCDC150	2.165895113	1.614484403	1.31E-11	2.66E-10
HIST1H2AD	3.65058195	-0.36465435	1.41E-11	2.84E-10
POLQ	2.221294335	3.578118819	1.45E-11	2.92E-10
RP11-533E19.7	2.088483706	-0.693321502	1.47E-11	2.95E-10
RP1-142L7.5	-2.43996059	-3.007295397	1.53E-11	3.06E-10
IGDCC4	-2.016482346	2.003212269	1.58E-11	3.15E-10
RP11-404P21.5	-3.195380628	-3.799515838	1.58E-11	3.16E-10
AP001189.4	-2.308457242	-2.035164024	1.67E-11	3.33E-10
RP11-421L10.1	-3.278608739	-3.364687619	1.69E-11	3.36E-10
MIR4653	2.35107986	-0.696785802	1.70E-11	3.39E-10
FTLP10	-4.58864416	-3.69193887	1.71E-11	3.39E-10
KCNA2	-2.849486977	-3.129022778	1.75E-11	3.46E-10
AC069513.4	2.47953235	-1.69808337	1.92E-11	3.80E-10
ZNF385D	-2.40020593	0.613988191	1.94E-11	3.83E-10
MIR222	-3.111278782	-3.96138503	1.99E-11	3.91E-10
RP11-932O9.10	2.275192827	-0.967443016	2.00E-11	3.93E-10
CTD-2611K5.5	-2.603253644	-3.088339626	2.01E-11	3.93E-10
GKN2	-3.79018572	-3.566374469	2.08E-11	4.07E-10
COL6A3	-2.108221097	8.503295809	2.15E-11	4.19E-10
CTC-786C10.1	-2.585343967	-1.72814351	2.64E-11	5.12E-10
ATP5G1P4	2.755896828	-1.074692275	2.67E-11	5.16E-10
CLEC3A	-4.407942984	1.610552632	2.80E-11	5.41E-10
PTX3	-3.107118648	2.901257935	2.83E-11	5.47E-10
HIST1H3D	3.009690221	0.438990422	2.85E-11	5.49E-10
CENPA	2.587510507	3.347707872	2.90E-11	5.59E-10
GABRA2	-3.117113526	-2.452874873	3.10E-11	5.96E-10
PIF1	2.046730944	3.290312003	3.10E-11	5.96E-10
NAV3	-2.491910962	1.250481155	3.18E-11	6.10E-10
C2orf71	-2.933461678	-3.01166901	3.26E-11	6.22E-10
CPNE6	-3.278600859	-0.345311751	3.27E-11	6.23E-10
RSPO3	-3.150369048	1.694468868	3.37E-11	6.42E-10
CCND2-AS1	-2.273296335	-2.303620378	3.39E-11	6.45E-10
RP11-531A24.7	-2.63156103	-3.559631426	3.72E-11	7.03E-10
UGT1A7	-2.736843832	0.533501855	3.85E-11	7.25E-10
ZNF252P-AS1	2.340720343	-0.664162159	3.94E-11	7.42E-10
MYOZ3	-2.283951823	-0.713113193	4.21E-11	7.91E-10
RP11-435O5.6	3.057719289	-1.625096391	4.30E-11	8.07E-10
MMP11	4.293644743	6.212298669	4.34E-11	8.14E-10
RP11-815J21.4	-2.369208701	-3.343447908	4.39E-11	8.23E-10
ENPP3	-2.36168744	-1.674545928	4.41E-11	8.25E-10
CRLF2	-2.433430812	-1.99763645	4.41E-11	8.25E-10
KB-1440D3.13	3.465077531	-1.14172905	4.47E-11	8.34E-10
C2CD4B	-2.491475145	1.722272017	4.54E-11	8.47E-10
RAD54L	2.233816059	3.422714769	4.55E-11	8.48E-10
EPHB1	-2.714845198	1.858085283	4.72E-11	8.80E-10
PLK1	2.218907933	5.531375614	4.79E-11	8.91E-10
CDC6	2.022329457	5.108411296	4.92E-11	9.15E-10
ANKRD29	-2.584895424	1.792736096	4.96E-11	9.21E-10
ZNF670	2.256468892	-1.520218031	4.97E-11	9.22E-10
AC107079.1	-2.388257222	-3.935955255	5.39E-11	9.97E-10
CYP2B7P	-3.111799259	0.582845043	5.72E-11	1.05E-09
TSACC	2.026919764	-0.546668337	5.75E-11	1.06E-09
RP3-525N10.2	-2.879002807	-1.577708145	5.80E-11	1.07E-09
DNMT3B	2.114538072	4.016174031	6.11E-11	1.12E-09
CDT1	2.085412408	5.003163012	6.19E-11	1.14E-09
SLC8A3	-2.7055913	-1.438993827	6.25E-11	1.15E-09
PHYHIP	-2.637616986	2.864927554	6.38E-11	1.17E-09
GCNT3	-2.963922595	2.766764029	6.40E-11	1.17E-09
FBXL21	-3.954647453	-2.409992492	6.78E-11	1.24E-09
CCNE1	2.192305266	4.595579083	6.99E-11	1.27E-09
KIF4A	2.268709396	4.82326693	7.55E-11	1.37E-09
CELSR3	2.72166798	4.602356862	7.66E-11	1.39E-09
TRPM3	-2.531848143	-2.053798618	7.80E-11	1.41E-09
RP11-475O23.2	-2.823085696	-3.983863895	8.13E-11	1.47E-09
XKR4	-3.448685915	-0.396229347	8.40E-11	1.52E-09
LIFR	-2.155277053	4.410258916	8.45E-11	1.52E-09
RP4-663N10.1	-3.426064845	-3.817353142	8.45E-11	1.52E-09
CDC20	2.418863601	6.230284921	8.48E-11	1.53E-09
TTK	2.24534845	4.248392129	9.30E-11	1.67E-09
IL37	4.790898835	-1.88072666	9.46E-11	1.70E-09
PTGES3L-AARSD1	-2.168605215	-2.219406383	9.55E-11	1.71E-09
C4A	-2.399235565	2.485000184	9.91E-11	1.77E-09
TMEM132A	2.226400986	6.313520326	1.02E-10	1.82E-09
NAP1L2	-2.128119646	1.478586128	1.03E-10	1.84E-09
DEPDC1B	2.256248581	3.5143048	1.05E-10	1.87E-09
SPATA4	-2.732128823	-3.408476585	1.05E-10	1.88E-09
AC133680.1	-3.419644024	-3.896239791	1.08E-10	1.93E-09
CDC45	2.189986515	4.314394429	1.10E-10	1.95E-09
HIST2H2BF	3.0000367	1.212455167	1.10E-10	1.95E-09
CCNB2	2.019609573	5.232715577	1.13E-10	2.00E-09
AC093627.8	-3.132563682	-2.575599642	1.21E-10	2.14E-09
CYP27B1	2.556563708	2.394101788	1.22E-10	2.15E-09
RP11-672L10.2	-3.152804206	-2.075393542	1.25E-10	2.20E-09
SKA3	2.091010953	3.726270328	1.26E-10	2.21E-09
RPL7P38	-2.426656475	-3.578293165	1.30E-10	2.28E-09
GS1-18A18.1	-3.25987994	-3.999223696	1.31E-10	2.29E-09
KIFC1	2.094379361	5.515387096	1.33E-10	2.32E-09
PGPEP1L	-2.004084393	-3.378705172	1.42E-10	2.48E-09
CCNB1	2.016814315	6.089303673	1.43E-10	2.50E-09
SPINK7	-3.571609072	1.525905263	1.44E-10	2.51E-09
TCF23	-2.832594647	-2.465673223	1.44E-10	2.52E-09
STARD13-AS	-2.083796866	-2.593405665	1.53E-10	2.66E-09
RP11-536O18.1	-3.151253742	-2.127057815	1.54E-10	2.68E-09
CCDC110	-2.264129472	-1.161946299	1.54E-10	2.68E-09
TNFAIP6	-2.510662276	2.367365543	1.55E-10	2.69E-09
CTD-2020K17.3	2.119642934	0.513548138	1.56E-10	2.70E-09
LINC00844	-3.803978731	-3.488205721	1.62E-10	2.81E-09
SNORD109A	-2.571393779	-2.889797068	1.63E-10	2.81E-09
GFRA3	-2.510467607	1.103286689	1.64E-10	2.83E-09
C16orf59	2.159230442	3.22979579	1.70E-10	2.94E-09
FCER1A	-2.34751176	1.01826237	1.76E-10	3.03E-09
FOSL1	-2.085867328	5.765718387	1.91E-10	3.28E-09
KRT78	-3.169130148	2.900486266	1.95E-10	3.34E-09
CDH19	-3.728255463	1.047522421	1.95E-10	3.35E-09
RP11-120J1.1	-3.216194153	-2.107805376	2.18E-10	3.72E-09
DCLK1	-2.698291838	2.733622331	2.24E-10	3.80E-09
ETV4	2.637130931	5.186853524	2.40E-10	4.05E-09
LINC00472	-2.206632712	-1.853115631	2.44E-10	4.12E-09
CST1	7.49286093	4.566038858	2.46E-10	4.15E-09
RP11-390B4.5	2.059801275	-1.025430716	2.82E-10	4.71E-09
RP11-141C7.3	2.718975066	-0.680034435	2.87E-10	4.79E-09
AURKB	2.245366388	5.017705501	2.91E-10	4.85E-09
PKHD1L1	-2.427391375	-1.059536251	2.91E-10	4.85E-09
RSPO1	-2.759740397	-1.321589902	2.92E-10	4.86E-09
FAM72B	2.479886231	1.012468856	2.98E-10	4.94E-09
TPSD1	-3.109973374	0.351801133	3.04E-10	5.04E-09
MIR25	2.049324631	-0.470989933	3.05E-10	5.06E-09
AC005532.5	-2.46279587	-1.657714966	3.11E-10	5.15E-09
CDC25C	2.109357065	2.835637052	3.12E-10	5.16E-09
CXCL2	-2.633611728	3.395786305	3.17E-10	5.23E-09
MIR548AA2	-2.158431437	-3.519994351	3.17E-10	5.24E-09
CENPK	2.016366835	3.27025434	3.19E-10	5.27E-09
PITX2	-2.106678319	3.239879231	3.21E-10	5.29E-09
SEL1L2	-2.691297601	-3.404654111	3.22E-10	5.30E-09
TFR2	2.622818832	2.447811266	3.23E-10	5.31E-09
RN7SL368P	-2.315848459	-2.950262809	3.28E-10	5.39E-09
MYRIP	-2.341571997	0.562883153	3.34E-10	5.48E-09
RP11-446H18.1	-2.326085333	-3.04447413	3.49E-10	5.72E-09
C19orf67	3.107315341	-2.532363161	3.50E-10	5.72E-09
RP11-171I2.1	-2.752376293	-3.977975982	3.69E-10	6.02E-09
BRIP1	2.035936149	3.506081289	3.79E-10	6.18E-09
KCNK2	-2.878481898	-0.230537517	3.96E-10	6.44E-09
SNORA60	2.250285835	-2.173835868	4.02E-10	6.53E-09
NAGS	2.023504671	1.918556006	4.07E-10	6.61E-09
SIM2	2.379029085	4.063518993	4.08E-10	6.62E-09
RP11-155G14.6	2.578775113	-1.276370303	4.14E-10	6.70E-09
SNTG2	-2.727141842	-2.073609348	4.21E-10	6.80E-09
GS1-393G12.13	2.848675632	-2.57819814	4.27E-10	6.89E-09
SFRP2	-3.244766046	6.500017998	4.33E-10	6.98E-09
EYA1	-2.635700362	0.600500312	4.36E-10	7.02E-09
AC024937.6	2.275569909	-0.397109995	4.46E-10	7.17E-09
TPX2	2.369158321	6.666482968	4.52E-10	7.26E-09
RASGEF1C	-2.854202393	-1.97275409	4.66E-10	7.48E-09
RP4-564M11.2	-2.376359151	-3.294813095	4.73E-10	7.58E-09
IQGAP3	2.242584446	5.333352606	4.73E-10	7.58E-09
C14orf180	-3.988031162	-2.211651056	4.82E-10	7.71E-09
RP1-34B20.4	4.045074358	0.119550965	4.96E-10	7.93E-09
DNASE1L2	2.371185004	0.84356089	4.99E-10	7.97E-09
LINC01160	-2.255927533	-1.134215748	5.03E-10	8.03E-09
ADIPOQ	-4.565675769	0.409344795	5.19E-10	8.28E-09
RNFT2	2.273274362	2.449618421	5.21E-10	8.30E-09
TMPRSS11D	-3.82404399	2.530579654	5.24E-10	8.35E-09
MAPK4	-2.863615133	1.958570608	5.39E-10	8.58E-09
CNNM1	-2.541731534	0.631938313	5.48E-10	8.72E-09
RP11-37C7.3	2.09135637	-0.315545376	5.49E-10	8.73E-09
TRPS1	-2.144248373	3.433300265	5.53E-10	8.79E-09
CTB-92J24.2	2.340052911	0.972136697	5.73E-10	9.09E-09
RP11-820L6.1	-2.821305055	-2.283404458	5.75E-10	9.12E-09
DNM1P46	-2.79814776	-2.636759729	5.80E-10	9.20E-09
PENK	-3.613561787	-1.116292634	5.92E-10	9.37E-09
ZDHHC15	-2.294080201	0.05317047	5.92E-10	9.37E-09
SGOL1	2.183910004	3.076744361	5.98E-10	9.46E-09
NEK2	2.218146389	4.170609812	6.25E-10	9.87E-09
FFAR3	-2.456306519	-3.580171284	6.36E-10	1.00E-08
RP11-98D18.9	2.210253622	-0.51026653	6.53E-10	1.03E-08
SNRPGP9	2.270516541	-2.575097715	6.60E-10	1.04E-08
MYO18B	-2.884977428	1.043864733	6.95E-10	1.09E-08
TMEM74B	2.947231682	2.755218903	6.95E-10	1.09E-08
DNASE1L3	-2.409436374	1.301879123	7.20E-10	1.13E-08
CHAC1	2.043270549	2.330178149	8.13E-10	1.26E-08
RP11-673E1.3	-2.104609123	-2.76346269	8.27E-10	1.28E-08
SELP	-2.179324593	2.693044587	8.32E-10	1.29E-08
NCAPH	2.138996663	4.386397515	8.64E-10	1.34E-08
RP11-155O18.6	2.025286056	-1.558257929	8.91E-10	1.37E-08
WNT3	2.259611868	2.055305266	9.24E-10	1.42E-08
CEND1	-2.115039667	-0.597474727	9.45E-10	1.45E-08
TACC3	2.069136609	6.775955274	9.56E-10	1.46E-08
GRIN2A	-2.695865818	-0.85586225	9.66E-10	1.48E-08
ZNF695	2.407308564	0.710077948	9.67E-10	1.48E-08
GPR183	-2.033032116	3.206703536	9.97E-10	1.52E-08
GATA1	-2.138250355	-2.671440291	1.06E-09	1.61E-08
RP11-286H15.1	-2.067076464	-1.470499497	1.11E-09	1.69E-08
CLEC10A	-2.124303162	2.066268176	1.15E-09	1.74E-08
FREM3	-2.39042459	-2.88013126	1.15E-09	1.74E-08
RP11-386G11.5	2.168802543	-1.121019903	1.16E-09	1.75E-08
CTC-339F2.2	-2.184426458	-3.28923634	1.17E-09	1.77E-08
LCN6	-2.941917418	-2.223065818	1.17E-09	1.77E-08
REEP2	-2.113553829	2.30927973	1.18E-09	1.78E-08
RP11-444D3.1	-2.113183239	-3.479297521	1.21E-09	1.82E-08
AC006129.1	-2.132031816	-2.948774626	1.28E-09	1.93E-08
RP4-668G5.1	-2.566313251	-3.407291966	1.32E-09	1.97E-08
ZFHX4	-2.480138019	3.00097253	1.34E-09	2.01E-08
GYS2	-2.477326978	-1.573044688	1.49E-09	2.22E-08
SCN4B	-2.061330581	2.286518966	1.49E-09	2.22E-08
ISG15	2.646309746	7.649582492	1.54E-09	2.29E-08
SALL4	3.213277653	2.315973383	1.56E-09	2.31E-08
TMTC1	-2.000143231	4.173866446	1.61E-09	2.37E-08
RP11-281O15.4	-2.274451678	-2.680066369	1.61E-09	2.37E-08
KIF18A	2.071208183	3.039823699	1.64E-09	2.42E-08
CTD-3193O13.8	-2.599393166	-3.558760088	1.72E-09	2.52E-08
PCSK2	-3.453464948	0.402876517	1.74E-09	2.55E-08
LINC00473	-3.512602635	-1.16683572	1.75E-09	2.56E-08
RADIL	-2.050498725	0.386061968	1.83E-09	2.68E-08
BDNF	-2.140673005	1.254026129	1.84E-09	2.70E-08
RP11-426C22.6	-2.171527877	-3.629364872	1.85E-09	2.70E-08
DCAF12L1	-3.935459616	-3.018323205	1.87E-09	2.74E-08
AC008753.6	-2.191824188	-3.560374292	1.90E-09	2.77E-08
SNORD104	2.093716168	1.096377395	1.91E-09	2.78E-08
RP11-64B16.4	-2.940951423	-3.510409505	1.99E-09	2.89E-08
SKA1	2.108562774	3.709798321	2.03E-09	2.95E-08
MAPK15	2.665859279	2.889210361	2.03E-09	2.95E-08
RP5-1139B12.3	-2.009364083	-2.816134468	2.03E-09	2.95E-08
RP11-351J23.1	-3.119169755	-2.477471138	2.08E-09	3.00E-08
AC004947.2	-2.550881691	-2.465434332	2.10E-09	3.04E-08
RGS9	-2.047320939	0.729800577	2.11E-09	3.05E-08
MEX3A	2.651872669	5.401041818	2.18E-09	3.13E-08
RP11-392O17.1	-2.574242493	-3.793042154	2.19E-09	3.14E-08
MST1P2	2.130705743	1.448892039	2.20E-09	3.16E-08
SEPHS1P6	-2.437356568	-3.806180703	2.24E-09	3.22E-08
ADRA1A	-2.947065551	-2.761328355	2.24E-09	3.22E-08
HHIP-AS1	-2.07574011	-0.148464978	2.25E-09	3.23E-08
NAP1L3	-2.288268073	1.031194465	2.27E-09	3.25E-08
SIGLEC17P	-2.14975442	-1.229011712	2.28E-09	3.26E-08
OR2B6	4.552471618	-0.70308991	2.42E-09	3.45E-08
RP11-485G7.6	2.450969176	-1.933983685	2.83E-09	4.01E-08
C1QTNF6	2.162714105	5.400775979	2.91E-09	4.10E-08
RP11-371M22.1	-4.004432219	-3.018469324	2.93E-09	4.13E-08
FAT3	-2.478997169	1.979814179	2.94E-09	4.14E-08
AC116614.1	-2.485479772	-3.673550178	3.05E-09	4.28E-08
RSPO2	-3.488344158	0.201038528	3.09E-09	4.35E-08
PYCR1	2.335748576	5.355915217	3.13E-09	4.39E-08
RP11-384P7.7	-2.789609411	-1.035774641	3.22E-09	4.51E-08
RP11-701H24.3	-2.213908352	-2.731969231	3.32E-09	4.64E-08
ASTL	-2.394019154	0.179687841	3.41E-09	4.76E-08
RP1-193H18.3	-3.20225214	-3.747447142	3.43E-09	4.77E-08
BVES-AS1	-2.85454232	-1.297087373	3.44E-09	4.79E-08
HIST1H1PS1	3.596436361	-0.987205489	3.50E-09	4.87E-08
KIFC2	2.060682285	5.794823977	3.87E-09	5.35E-08
GPC2	3.121863813	2.561412151	3.89E-09	5.37E-08
CYP2A6	-3.502200101	0.405591422	3.89E-09	5.38E-08
RTN4R	2.273496908	2.728325426	3.90E-09	5.40E-08
RP5-887A10.1	-3.207511376	-1.952628467	3.93E-09	5.43E-08
RP11-55K13.1	2.358086054	-0.227071618	3.95E-09	5.45E-08
SLC8A2	-2.23268075	1.15146285	3.95E-09	5.45E-08
RP1-86C11.7	2.940778793	0.427870422	3.95E-09	5.45E-08
PRR5-ARHGAP8	2.13512	-2.153855304	3.96E-09	5.45E-08
LHX5	4.294836423	0.23943019	3.98E-09	5.48E-08
RP11-60A8.1	-3.501001386	-3.742216389	3.98E-09	5.48E-08
BUB1B	2.01262508	4.480224511	4.04E-09	5.57E-08
TMEM255A	-2.279583773	0.244486897	4.06E-09	5.59E-08
CLEC4G	-2.490045092	-0.337117374	4.07E-09	5.60E-08
E2F7	2.216086277	3.330943309	4.10E-09	5.64E-08
MELK	2.282611512	4.687284457	4.11E-09	5.64E-08
CTB-113P19.1	-2.004279425	-3.723050951	4.18E-09	5.74E-08
RP5-872K7.7	-2.210829856	-4.014439955	4.22E-09	5.78E-08
CNGB1	3.701932406	1.299252985	4.41E-09	6.02E-08
CPXM1	-2.106100496	4.447383176	4.42E-09	6.04E-08
LINC00877	-2.010968371	-2.040944237	4.54E-09	6.19E-08
RP11-496H1.1	2.393687478	1.042694142	4.62E-09	6.29E-08
TNNI3	5.340921735	0.482208066	4.68E-09	6.37E-08
CTD-2207O23.3	-3.128779991	-3.633653348	4.73E-09	6.43E-08
TRIP13	2.061418264	4.81845722	4.86E-09	6.60E-08
RP11-9N20.3	-2.118841796	-3.516276586	4.88E-09	6.61E-08
LY6G6D	-2.848209652	-3.986096234	5.00E-09	6.76E-08
SAPCD1	2.30152702	-0.417100393	5.14E-09	6.95E-08
LCN10	-3.034524733	-2.09715485	5.16E-09	6.97E-08
RP13-463N16.6	4.350294811	1.105928704	5.35E-09	7.21E-08
CTD-3247F14.2	-2.373534368	-1.339902665	5.47E-09	7.36E-08
RP11-1000B6.2	4.295893775	-3.62965307	5.52E-09	7.43E-08
HIST1H2BJ	2.968819189	2.115881578	5.52E-09	7.43E-08
CXCR2	-2.191751229	2.041527139	5.53E-09	7.43E-08
LINC00211	-2.395664355	-3.943357509	5.70E-09	7.66E-08
CSF3	-3.449644005	4.112220327	5.80E-09	7.77E-08
RP11-493L12.3	3.83749951	-1.370408085	6.01E-09	8.04E-08
HIST3H2BB	2.474783372	0.791818061	6.21E-09	8.30E-08
AL773604.8	2.084845718	-1.817393109	6.21E-09	8.30E-08
CTD-2135D7.5	-2.091806704	-2.725939613	6.21E-09	8.30E-08
RP11-501J20.5	-2.653061969	-4.016557532	6.30E-09	8.41E-08
TMEM108	-2.518179834	2.158148797	6.32E-09	8.43E-08
CDCA2	2.004900815	3.200045324	6.38E-09	8.51E-08
RP11-84C10.4	2.226570379	-1.183064119	6.87E-09	9.13E-08
HIST1H2BD	2.274160901	4.193084758	7.08E-09	9.38E-08
RP11-598F7.5	2.717640742	-0.155570974	7.53E-09	9.94E-08
RHPN1	2.43563606	5.51361438	7.95E-09	1.05E-07
LINC00896	2.997114836	-0.437166055	8.29E-09	1.09E-07
AL928768.3	-2.960335021	-1.615358268	8.35E-09	1.10E-07
CST4	8.551329474	1.619788879	8.79E-09	1.15E-07
RP11-616M22.5	-2.766170209	-3.462636494	9.18E-09	1.20E-07
OTC	-3.491547723	-3.413669821	9.25E-09	1.20E-07
RP1-80N2.3	2.115990361	0.51759503	9.35E-09	1.22E-07
RP11-453F18__B.1	3.58365385	1.095811678	9.49E-09	1.23E-07
AF186192.1	-2.351460308	-3.330525286	9.49E-09	1.23E-07
ASPM	2.046191638	4.689666386	9.84E-09	1.27E-07
TOP2A	2.015072605	7.314374838	9.86E-09	1.28E-07
RP11-480I12.5	2.369330775	3.275929361	9.87E-09	1.28E-07
NCAPG	2.019552971	4.477478603	1.00E-08	1.30E-07
HIST1H1C	2.598607543	6.270129184	1.01E-08	1.31E-07
GRIN2D	3.463922	4.329718181	1.07E-08	1.37E-07
DUSP26	-2.120851832	-1.530570692	1.11E-08	1.42E-07
TNNT1	4.213449957	3.245491441	1.14E-08	1.46E-07
RP13-991F5.2	3.172605121	-2.792791456	1.14E-08	1.46E-07
FAM227A	2.025694032	1.731240888	1.14E-08	1.46E-07
KIAA1755	-2.267196313	1.747056513	1.19E-08	1.52E-07
ULBP2	2.455725426	2.776171087	1.23E-08	1.57E-07
AGPAT9	-2.027255069	2.185154099	1.24E-08	1.57E-07
ERCC6L	2.051002789	2.892356373	1.28E-08	1.62E-07
GRIN3B	3.091822471	-0.156748302	1.29E-08	1.63E-07
JAKMIP3	-2.159918223	-0.13043069	1.32E-08	1.67E-07
MNX1	3.294295689	0.777015788	1.37E-08	1.73E-07
ROR2	-2.287412838	3.743530894	1.40E-08	1.76E-07
C4orf48	2.573463231	2.980825619	1.40E-08	1.77E-07
COL10A1	5.116021243	2.783242491	1.47E-08	1.84E-07
CNFN	-2.667140364	5.186006629	1.47E-08	1.85E-07
U47924.29	2.337256671	-2.057482038	1.48E-08	1.85E-07
AC114730.2	-2.490015957	-3.273071703	1.49E-08	1.87E-07
RP11-399K21.13	2.801979164	-2.828828642	1.57E-08	1.96E-07
RP6-99M1.3	-2.417766483	-2.475412241	1.64E-08	2.04E-07
FAM111B	2.259829252	4.034694729	1.70E-08	2.10E-07
PI15	-2.261251478	2.481750783	1.73E-08	2.15E-07
RP11-284F21.11	-2.510979953	-3.958406892	1.77E-08	2.19E-07
AC023115.2	-2.536005814	-2.43675795	1.79E-08	2.21E-07
OPTC	-2.212622171	-3.602472902	1.84E-08	2.27E-07
SNORD116-20	-2.138235111	-1.710768128	1.84E-08	2.27E-07
UBA52P3	-2.244696934	-2.760007474	1.87E-08	2.29E-07
KCNJ12	-2.2530438	-0.351421762	1.88E-08	2.32E-07
SERTM1	-3.67043706	-1.809146822	1.94E-08	2.38E-07
RP11-1090M7.1	-2.691894302	-3.727674887	1.99E-08	2.44E-07
SCN2B	-2.898065791	-0.836436735	2.02E-08	2.47E-07
CKAP2L	2.060191541	3.954789164	2.13E-08	2.60E-07
RP11-424C20.2	2.227953307	-0.14320805	2.16E-08	2.62E-07
CST2	5.221989314	-0.437220039	2.26E-08	2.74E-07
FCRLB	3.327113073	4.378232184	2.29E-08	2.78E-07
IGFBP5	-2.125929798	8.221850399	2.31E-08	2.80E-07
KRT18P8	2.668246837	-1.501766185	2.36E-08	2.85E-07
EYA4	-2.209995175	1.061655918	2.45E-08	2.95E-07
RP11-460N20.7	2.253189227	-1.720206122	2.47E-08	2.97E-07
CCNE2	2.029116174	2.509368539	2.48E-08	2.99E-07
HTR1B	-2.581329544	-1.156025281	2.50E-08	3.00E-07
RP11-486A14.1	2.368158566	0.479991342	2.51E-08	3.02E-07
CIDEA	-2.378000369	-0.121171574	2.79E-08	3.32E-07
TMPRSS11E	-2.765756938	4.464713707	2.86E-08	3.40E-07
LRGUK	2.074415125	-0.335985706	2.89E-08	3.43E-07
AC109309.4	-2.377985607	-3.718236644	2.97E-08	3.52E-07
DLGAP5	2.064193208	4.618623647	3.02E-08	3.57E-07
MYBL2	2.479027215	6.53703434	3.02E-08	3.58E-07
NCR3	-2.149015424	-0.872540887	3.03E-08	3.59E-07
AC009005.2	2.690337585	1.090168191	3.07E-08	3.62E-07
HHIP	-2.478268421	2.356269232	3.11E-08	3.67E-07
SERPINB12	-4.201067464	-0.448487096	3.14E-08	3.70E-07
IGLVI-70	-3.666105481	-1.393877124	3.18E-08	3.74E-07
GPRIN1	2.411983063	2.926527906	3.28E-08	3.84E-07
B3GNT4	2.151684907	1.108422591	3.28E-08	3.84E-07
CATSPER1	3.806471744	2.03776228	3.30E-08	3.86E-07
RP11-149I9.2	-2.817262643	-3.614812958	3.32E-08	3.88E-07
AC017048.2	-2.813045314	-3.153874288	3.34E-08	3.90E-07
TMEM145	3.046796496	0.502724016	3.47E-08	4.04E-07
ULBP1	2.950170651	0.007905414	3.48E-08	4.05E-07
AC106801.1	-2.077860066	-3.694508748	3.48E-08	4.06E-07
SNORA80B	-2.381971639	-3.869017548	3.52E-08	4.09E-07
4-Mar	4.965686574	0.125369277	3.53E-08	4.11E-07
WDR49	-2.309264304	-2.69396763	3.72E-08	4.32E-07
RP5-1120P11.1	3.337084394	0.995062268	3.84E-08	4.45E-07
KLHL33	-2.81491823	-3.083801197	3.90E-08	4.51E-07
CA9	4.009104884	5.291960199	3.92E-08	4.53E-07
KIF26B	2.415524682	4.10562392	3.95E-08	4.56E-07
AC017076.5	3.340468424	-0.749046329	3.96E-08	4.57E-07
AP000473.5	-2.473931647	-3.082301331	3.97E-08	4.58E-07
PPP1R14D	5.104933576	1.995239304	4.01E-08	4.62E-07
NRXN1	-3.321379452	0.984011069	4.05E-08	4.67E-07
FOXM1	2.07264248	5.797441278	4.26E-08	4.89E-07
VSX1	-2.368150935	-3.311413236	4.38E-08	5.01E-07
SALL1	-2.010382373	0.594512113	4.42E-08	5.06E-07
DCT	-2.789593275	-2.748865142	4.65E-08	5.29E-07
RNF222	-2.582538693	0.12047302	4.67E-08	5.32E-07
RP11-318C24.2	2.185902163	-1.16523873	4.76E-08	5.41E-07
FAM64A	2.149862659	3.650732547	4.96E-08	5.63E-07
RP11-98D18.17	2.946688938	-2.492324049	5.04E-08	5.70E-07
C4B	-2.13978325	2.687422768	5.29E-08	5.96E-07
ADAMTS16	-2.527971975	1.667664864	5.33E-08	6.00E-07
RP11-661A12.9	2.305162916	-0.714850628	5.45E-08	6.12E-07
IL36A	-4.05343111	-2.712053649	5.46E-08	6.13E-07
AC073072.5	-2.382719627	-2.289574708	5.78E-08	6.47E-07
RP11-893F2.13	-2.102978978	-3.422613944	5.79E-08	6.47E-07
MIOX	4.069871615	-0.508579983	5.93E-08	6.62E-07
MRPL40P1	3.881286178	-1.852724209	6.04E-08	6.73E-07
CNGB3	2.193653817	0.059331132	6.10E-08	6.78E-07
RPLP0P2	2.872712518	1.176111232	6.13E-08	6.82E-07
RP11-564D11.3	2.415185024	-0.858760086	6.56E-08	7.27E-07
NXPH4	3.554672397	2.932307523	6.60E-08	7.31E-07
AP000695.4	2.413784669	-0.200302023	6.90E-08	7.62E-07
GAS1	-2.273184988	3.353135167	6.92E-08	7.64E-07
MT1M	-2.368827426	1.679647337	7.02E-08	7.74E-07
ERVV-2	5.575409136	-1.84807506	7.12E-08	7.85E-07
UBE2Q1-AS1	2.13084835	-2.296657147	7.25E-08	7.96E-07
RP11-314A20.2	2.071814108	-1.893311237	7.49E-08	8.19E-07
CLDN8	-2.899109258	1.271647255	7.94E-08	8.65E-07
DIRAS1	-2.398933495	1.503623432	8.01E-08	8.71E-07
ALPP	7.295313242	3.534224336	8.09E-08	8.79E-07
DMRTA2	4.278113254	2.057833095	8.12E-08	8.81E-07
TBX1	3.126564611	5.224224324	8.13E-08	8.82E-07
RP11-8P11.3	-3.413497373	-2.853041671	8.18E-08	8.87E-07
HIST1H1D	2.627635258	-1.656237859	8.51E-08	9.20E-07
SHISA3	-2.976757312	-0.060574152	8.61E-08	9.29E-07
COL11A1	4.370757853	3.678945706	8.81E-08	9.48E-07
RP11-20J15.3	-2.266895137	-3.565669661	8.81E-08	9.48E-07
STRIP2	2.29215008	2.573716272	8.84E-08	9.51E-07
IGKV2D-24	-3.056572601	-2.318513788	8.94E-08	9.61E-07
RP11-293M10.2	-2.149081653	-3.588569023	8.97E-08	9.64E-07
RP11-328M4.2	2.927492996	-1.408980098	9.04E-08	9.69E-07
BECN1P1	4.530696675	-3.500480541	9.16E-08	9.81E-07
PLXNA4	-2.326582209	1.083017456	9.27E-08	9.92E-07
MIR4477A	2.012790818	-0.175106715	9.59E-08	1.02E-06
BARX1	5.482991831	2.075931142	9.68E-08	1.03E-06
ZNF114	3.827770241	1.791438663	9.86E-08	1.05E-06
C6orf223	4.2782544	1.943545997	1.01E-07	1.07E-06
PCDH7	-2.06658387	5.184238741	1.01E-07	1.07E-06
HIST1H2AI	3.384522401	-0.554968765	1.01E-07	1.08E-06
RELN	-2.542435661	1.476370272	1.01E-07	1.08E-06
APOC1	2.12369067	4.930477175	1.05E-07	1.12E-06
ZNF300P1	-2.005790871	-0.626571563	1.07E-07	1.13E-06
PPFIA4	2.592014217	2.086116304	1.07E-07	1.13E-06
TMEM191C	2.55369764	-0.043069287	1.07E-07	1.13E-06
CTD-2116N20.1	2.300667103	-2.232883325	1.07E-07	1.13E-06
RP11-572O17.1	2.050635587	0.504334249	1.09E-07	1.15E-06
IGSF9	2.22575656	5.780538373	1.15E-07	1.21E-06
CCND2-AS2	-2.204130862	-3.959675687	1.16E-07	1.21E-06
CRISP3	-3.061613123	4.748727083	1.16E-07	1.21E-06
RP11-60A24.3	-2.001759159	-3.458468502	1.19E-07	1.24E-06
AC003102.3	2.131399439	-0.048573581	1.19E-07	1.25E-06
C4orf26	5.030842032	0.115897031	1.22E-07	1.27E-06
RASD1	-2.058930679	3.648564444	1.22E-07	1.27E-06
CTD-2542C24.3	3.579537314	-1.635354904	1.23E-07	1.27E-06
RP11-196G18.3	2.145026873	-0.909369101	1.26E-07	1.31E-06
SIX1	2.045867219	3.497317113	1.26E-07	1.31E-06
LINC00989	-2.15294731	-3.131603396	1.31E-07	1.36E-06
DIO3OS	-2.193188832	1.481508124	1.34E-07	1.39E-06
CSTA	-2.02695164	6.922117843	1.37E-07	1.41E-06
RP11-728F11.4	-2.086343123	-2.587255221	1.37E-07	1.42E-06
AC005281.1	3.22901666	-2.49856551	1.38E-07	1.42E-06
RP11-146F11.5	2.023913425	-2.240768371	1.38E-07	1.42E-06
MYRFL	3.209793032	-0.347010655	1.38E-07	1.42E-06
FIBIN	-2.094033734	2.004801528	1.38E-07	1.42E-06
CDH3	2.615765406	7.300069597	1.40E-07	1.44E-06
HIST1H2AG	2.30807084	1.277026332	1.44E-07	1.48E-06
RP11-84C13.2	2.087544163	-1.281232448	1.46E-07	1.50E-06
CTB-60B18.10	2.779011718	-2.194581757	1.49E-07	1.52E-06
AC090286.2	2.557918259	-3.528809045	1.49E-07	1.53E-06
TMEM52B	3.99444483	1.879874254	1.50E-07	1.53E-06
RP11-1134I14.2	3.12128819	-2.397897297	1.52E-07	1.55E-06
SOSTDC1	-2.688687307	0.278433376	1.55E-07	1.57E-06
PPFIA2	-2.17342984	-0.777958	1.56E-07	1.59E-06
RP1-131F15.2	-2.645247072	-3.899234145	1.57E-07	1.59E-06
CCL19	-2.542771665	3.197444218	1.59E-07	1.62E-06
COL2A1	7.624279112	3.319883058	1.64E-07	1.66E-06
MAGEE2	-2.811067904	-3.240800724	1.65E-07	1.67E-06
ALB	7.729463811	3.65278979	1.71E-07	1.73E-06
TERT	3.388993332	1.294662712	1.72E-07	1.73E-06
HIST1H2BC	2.54976881	1.889305943	1.76E-07	1.77E-06
RP11-766F14.2	-3.382567439	-0.15637212	1.77E-07	1.79E-06
OTOF	3.350051559	1.799619184	1.78E-07	1.79E-06
CTD-2014B16.3	-2.170340584	-3.943954299	1.79E-07	1.80E-06
CTD-3193O13.9	3.13971767	3.960896141	1.82E-07	1.83E-06
MAL	-2.513375885	5.63709247	1.82E-07	1.83E-06
EVA1A	3.222536798	1.825519044	1.82E-07	1.83E-06
EDN3	-2.993018578	-2.834527683	1.94E-07	1.94E-06
PPIAP26	-2.471662156	-3.629026602	2.01E-07	2.01E-06
MAP1LC3C	-2.256653841	-2.625588033	2.03E-07	2.03E-06
TMEM5-AS1	-2.644220171	-3.778642609	2.04E-07	2.04E-06
TAS2R38	3.789468615	-2.523916631	2.06E-07	2.06E-06
RP11-728E14.3	-2.065631581	-4.01969771	2.16E-07	2.14E-06
RGMA	-2.15469532	2.515781292	2.18E-07	2.16E-06
RP11-685G9.4	2.358715273	-3.156281036	2.19E-07	2.17E-06
RP11-111M22.4	2.101461316	-0.868612553	2.27E-07	2.24E-06
CDKN2A	4.014038633	5.788323402	2.34E-07	2.29E-06
GPR15	-2.556744073	-0.583096416	2.36E-07	2.32E-06
RP11-711D18.2	2.354370298	-3.271456802	2.37E-07	2.32E-06
CTD-2357A8.3	4.215330261	-0.614626099	2.37E-07	2.33E-06
ANKRD62	-2.607002705	-2.600268491	2.47E-07	2.42E-06
PRAC1	-3.58477369	-0.52664545	2.49E-07	2.43E-06
LCN8	-3.028066969	-3.637391657	2.79E-07	2.70E-06
SBK1	2.933234369	4.711322066	2.83E-07	2.73E-06
WDR66	2.929046719	3.301334675	2.87E-07	2.77E-06
OTX1	2.379660151	2.174850746	2.88E-07	2.78E-06
AC118344.1	2.160173831	-2.997624909	2.89E-07	2.79E-06
NLRP7	7.162597573	4.866063507	2.91E-07	2.81E-06
S1PR5	2.247663572	4.053027728	2.95E-07	2.84E-06
RP11-63A1.1	2.265033934	-3.277068638	2.95E-07	2.84E-06
MAST1	2.266570944	1.609008726	2.97E-07	2.86E-06
RP11-553A21.3	-2.032662687	-2.577865985	2.99E-07	2.88E-06
RP11-174O3.3	2.268481203	-2.752721479	3.01E-07	2.89E-06
NT5DC4	2.719492811	-1.240454276	3.16E-07	3.02E-06
OR7E126P	2.078148919	-1.685604371	3.18E-07	3.04E-06
LARP1P1	3.271978323	-3.497140578	3.20E-07	3.05E-06
RPS20P22	-2.656675541	-2.395708065	3.31E-07	3.16E-06
ZNF432	2.223459056	5.303779058	3.42E-07	3.25E-06
MYH16	2.887757835	-0.429179179	3.43E-07	3.25E-06
EN2	4.206819547	0.175602966	3.58E-07	3.38E-06
MYLK2	2.000757094	-0.573506181	3.58E-07	3.39E-06
PTPRD	-2.338883709	2.140426698	3.64E-07	3.44E-06
AC004448.5	-2.032495901	-3.76355448	3.65E-07	3.44E-06
HFM1	-2.000556254	-1.467019236	3.70E-07	3.49E-06
TDGF1	-2.169933561	-3.194882613	3.71E-07	3.49E-06
IFI6	2.712630594	8.204713361	3.78E-07	3.56E-06
CCR3	2.884894391	0.103139298	3.79E-07	3.56E-06
RP11-57A19.2	3.312727663	-0.245608859	3.83E-07	3.60E-06
HIST1H2APS3	4.356238934	-3.263095808	3.95E-07	3.70E-06
FAM171A2	2.474729978	2.495755498	4.07E-07	3.80E-06
FOXH1	3.10836139	0.498439093	4.08E-07	3.82E-06
KRT81	5.812869202	3.829032712	4.28E-07	3.99E-06
ISL2	2.070791551	1.137114124	4.29E-07	4.00E-06
PSORS1C2	4.966802592	4.312877822	4.36E-07	4.06E-06
RN7SL265P	-2.173367386	-4.046153935	4.63E-07	4.28E-06
PCDH9	-2.458563021	1.23595512	4.64E-07	4.29E-06
HAVCR1	6.086240573	1.274944905	4.94E-07	4.54E-06
AL589743.1	2.991247031	-0.325789183	4.96E-07	4.55E-06
GGT2	4.471715698	-0.410637768	5.09E-07	4.67E-06
CHRNA1	3.051090335	-0.990138634	5.14E-07	4.71E-06
SPP1	3.192285965	6.873473932	5.16E-07	4.72E-06
PGAM1P7	2.678396271	-2.748136162	5.33E-07	4.87E-06
RGS7BP	-2.09820879	-0.986482162	5.41E-07	4.94E-06
RP3-322L4.2	2.916078838	-2.715559577	5.44E-07	4.96E-06
GSG1L	-2.275986262	-2.541637392	5.47E-07	4.98E-06
ERVFRD-1	-2.0834662	-2.141708614	5.75E-07	5.22E-06
ADCY2	-2.266643703	1.227923659	5.76E-07	5.22E-06
C6	-2.35777574	-1.430506873	5.89E-07	5.33E-06
RP11-353N14.2	2.501676942	-0.30563577	5.93E-07	5.36E-06
RP11-475J5.4	-2.002007681	-0.521835791	6.01E-07	5.43E-06
LINC00460	6.545603049	-0.522288092	6.09E-07	5.50E-06
AP001053.11	2.667784808	4.970378777	6.25E-07	5.62E-06
GPR19	2.053513325	0.223417218	6.50E-07	5.83E-06
PCDH10	-2.283838312	1.192330421	6.54E-07	5.87E-06
HOXC6	3.068361326	1.831653109	6.67E-07	5.98E-06
IL2	-2.324184439	-3.574015733	6.69E-07	5.99E-06
ACER1	-2.748809115	-1.735964932	6.80E-07	6.07E-06
SYNGR4	3.650372319	-1.150163291	6.84E-07	6.10E-06
VGF	2.314213551	0.713239535	7.03E-07	6.25E-06
PODXL2	2.049044247	5.526262223	7.18E-07	6.38E-06
FMO2	-2.221327779	0.70043178	7.20E-07	6.40E-06
TNFRSF13B	-2.562243668	0.11080011	7.23E-07	6.42E-06
IGFL2	5.721576257	1.687169238	7.48E-07	6.63E-06
ERVH48-1	5.823982096	3.07842041	7.57E-07	6.70E-06
10-Mar	2.170219392	-0.738861637	7.64E-07	6.75E-06
ZCCHC5	-2.382794609	-3.515931709	7.75E-07	6.84E-06
SYNE4	2.165234705	4.001594143	7.80E-07	6.87E-06
RP11-4C20.4	2.418279816	-1.451289092	8.01E-07	7.04E-06
RP11-304L19.12	2.464280666	-2.938475181	8.01E-07	7.04E-06
AC068196.1	2.102320855	-3.001107502	8.02E-07	7.05E-06
AC004510.3	4.302296504	0.444865786	8.12E-07	7.13E-06
ST8SIA6	-2.063013466	-2.407530936	8.26E-07	7.23E-06
RN7SL535P	2.752505167	-3.212356551	8.37E-07	7.32E-06
RP11-689J19.1	-2.145349088	-3.185531996	8.47E-07	7.40E-06
IBSP	3.442782097	-0.31032249	8.49E-07	7.41E-06
CTC-260E6.6	2.12510592	0.348830661	8.52E-07	7.43E-06
FAM19A3	2.928532478	-1.716023021	8.64E-07	7.52E-06
RP11-346D19.1	3.283299624	-2.07417899	8.70E-07	7.57E-06
SNORD7	2.003606685	-2.567157672	8.90E-07	7.74E-06
CXCR1	-2.133654127	-0.528729619	8.99E-07	7.81E-06
GALNT16	-2.120591206	1.763043764	9.05E-07	7.85E-06
CLPSL2	3.854690361	-2.833498989	9.16E-07	7.94E-06
HOXC13	3.074472848	2.429177708	9.26E-07	8.02E-06
TCEAL2	-2.950543976	1.615305168	9.31E-07	8.05E-06
AL022344.4	4.966824205	0.702767909	9.33E-07	8.06E-06
RP11-141M3.5	3.506145176	1.187799104	9.45E-07	8.16E-06
RP11-1070N10.3	-2.078371465	-2.361635044	9.49E-07	8.19E-06
RP11-254F7.4	2.314653281	-2.855816011	9.52E-07	8.21E-06
MLIP	-2.301941293	-1.033187529	9.53E-07	8.22E-06
CLDN9	3.886692012	1.931533137	9.57E-07	8.24E-06
FAHD2P1	4.378497064	0.512718856	9.66E-07	8.31E-06
RP4-760C5.3	2.502927175	-2.257970652	9.72E-07	8.36E-06
OPCML	-2.034845263	-2.332354683	9.86E-07	8.46E-06
HMGA2	5.694379702	3.917036741	9.95E-07	8.52E-06
C20orf197	3.533979771	0.337550832	1.01E-06	8.61E-06
DLX6	2.968884091	1.826297282	1.03E-06	8.82E-06
KRT18P10	2.020263242	-1.056385238	1.12E-06	9.45E-06
SLC15A1	2.818387294	3.977513823	1.13E-06	9.54E-06
KLHL38	-2.115451034	-1.760680979	1.15E-06	9.67E-06
GS1-57L11.1	-2.384682002	-3.88244126	1.18E-06	9.92E-06
HRASLS5	-2.534872327	0.406284853	1.19E-06	9.95E-06
SLC39A5	4.476369764	1.026433722	1.19E-06	9.97E-06
SOX9-AS1	2.235823442	-0.91236374	1.19E-06	1.00E-05
RP11-873E20.1	2.20678311	0.416740956	1.22E-06	1.02E-05
ENAM	-2.031653944	-3.365204323	1.22E-06	1.02E-05
CTD-2256P15.1	2.2668112	-3.295827921	1.22E-06	1.02E-05
LINC00634	2.179511228	-1.783969178	1.27E-06	1.06E-05
NCAM2	-2.402620751	-0.125126377	1.41E-06	1.17E-05
RP11-81H14.2	-2.013257187	-0.520761267	1.43E-06	1.18E-05
HIST1H2APS4	3.098564064	-3.509058857	1.48E-06	1.22E-05
RP11-73M7.1	2.26776291	0.091578182	1.51E-06	1.24E-05
AL133493.2	3.097248566	0.265543935	1.52E-06	1.24E-05
GS1-600G8.5	6.230002456	0.968610157	1.52E-06	1.25E-05
RP11-512H23.2	3.006750903	-1.447337095	1.52E-06	1.25E-05
HABP2	5.26566744	0.245646842	1.53E-06	1.25E-05
P2RY12	-2.026033741	-1.230017233	1.55E-06	1.27E-05
HOXC9	3.622182515	1.744574735	1.56E-06	1.27E-05
AC003006.1	2.346033662	-3.252802333	1.56E-06	1.28E-05
PCP2	2.310862606	0.749092042	1.57E-06	1.28E-05
FABP12	-3.286352568	-3.531837282	1.58E-06	1.29E-05
RP11-598F7.6	2.49927866	-0.879733203	1.61E-06	1.31E-05
RIPPLY3	2.149427451	2.561240019	1.62E-06	1.32E-05
RP1-13D10.2	2.322547187	-1.918668831	1.62E-06	1.32E-05
SPDYC	4.523259181	-1.192381217	1.62E-06	1.32E-05
DYNAP	-3.523054454	-2.822941253	1.63E-06	1.33E-05
C19orf77	2.391063504	0.094873105	1.63E-06	1.33E-05
RP11-958F21.1	-2.157299537	-4.033922963	1.65E-06	1.34E-05
ANKRD19P	2.623870475	2.801402832	1.69E-06	1.37E-05
RP11-1102P16.1	-2.276013378	-2.976466569	1.70E-06	1.38E-05
IGFL4	3.227502759	-2.050384892	1.73E-06	1.40E-05
KLHDC7B	4.058674466	6.904449436	1.76E-06	1.42E-05
RP11-190J1.3	3.887460207	-1.650724328	1.77E-06	1.43E-05
UBBP5	-2.286508218	-3.412656276	1.81E-06	1.45E-05
SNORD14E	2.321496924	-0.928346907	1.81E-06	1.46E-05
RP11-32D17.4	2.905459934	-3.309176837	1.82E-06	1.47E-05
ATP5G1P6	-2.148234114	-2.307398359	1.85E-06	1.49E-05
CCIN	-2.158188325	-2.117137197	1.90E-06	1.53E-05
KRT18P55	2.341108283	-1.868434375	1.91E-06	1.53E-05
LCT	2.730198702	-3.209615869	1.93E-06	1.54E-05
ZNF536	-2.244634332	0.18395451	1.98E-06	1.58E-05
GBP7	2.129846154	-1.751140641	2.01E-06	1.60E-05
PNPLA3	3.23062083	-0.572341981	2.03E-06	1.61E-05
RAPSN	2.550995176	-0.008627417	2.05E-06	1.63E-05
RHBG	3.218426881	3.699151657	2.10E-06	1.67E-05
LINC01134	2.432077188	0.27314814	2.13E-06	1.69E-05
TLX2	3.10235976	-0.624764688	2.13E-06	1.69E-05
RP13-926M18.1	-2.210960415	-3.846022135	2.15E-06	1.70E-05
AQP2	-2.489205601	-3.772837048	2.17E-06	1.72E-05
CTA-384D8.31	4.549279379	3.244957852	2.18E-06	1.72E-05
RP11-402P6.9	5.626433437	-2.05028255	2.24E-06	1.76E-05
RP11-332J15.3	3.01712804	-3.257747203	2.26E-06	1.77E-05
RP11-227D13.4	2.247384056	-3.619023076	2.26E-06	1.78E-05
SLC1A6	5.860833193	4.564285968	2.32E-06	1.82E-05
RP11-379K17.9	3.153258133	-3.713839915	2.38E-06	1.86E-05
TAS2R2P	2.360450306	-2.674332035	2.39E-06	1.87E-05
GFPT2	-2.017325471	3.323767455	2.48E-06	1.93E-05
DGCR5	3.880515067	1.161159619	2.49E-06	1.94E-05
GPR1	-2.110607152	0.55098117	2.52E-06	1.96E-05
HMGB3P5	-2.790911172	-3.885796278	2.56E-06	1.99E-05
SSTR1	-2.229135541	0.471203197	2.58E-06	2.00E-05
FBXW12	2.418365928	-0.88637484	2.58E-06	2.00E-05
RP11-723O4.9	2.233871761	-0.11044081	2.59E-06	2.01E-05
PSG5	8.21256188	1.581927628	2.61E-06	2.02E-05
FOXD3	-2.482567161	-1.632835379	2.66E-06	2.05E-05
RP11-120K18.2	3.015971099	-2.515889959	2.70E-06	2.08E-05
FAR2P1	5.683741684	2.082581096	2.71E-06	2.09E-05
SMC1B	2.420850959	1.067924522	2.75E-06	2.12E-05
COL7A1	2.293759259	7.744280125	2.76E-06	2.12E-05
CTC-260E6.10	2.310204744	-0.856060833	2.77E-06	2.13E-05
MCIDAS	2.168690444	0.730701173	2.85E-06	2.18E-05
RNU6-1010P	-2.018729827	-3.962417146	2.87E-06	2.20E-05
RP11-363N22.2	2.089463295	-3.21753289	2.90E-06	2.21E-05
CTD-2047H16.2	2.129378887	-0.7240452	2.92E-06	2.23E-05
LINC00402	-2.502536426	-2.536739877	2.96E-06	2.25E-05
CNTD2	2.260454422	-0.243228866	3.03E-06	2.30E-05
LL22NC03-N64E9.1	3.054207554	-2.965030568	3.09E-06	2.34E-05
RP11-480I12.4	2.203831633	-2.555711404	3.10E-06	2.35E-05
RP11-662G23.1	-2.705407342	-3.971082176	3.11E-06	2.35E-05
RBMS3-AS3	-2.160330391	-2.938548473	3.16E-06	2.38E-05
AIFM3	2.778539305	4.22950578	3.22E-06	2.42E-05
KCNA7	2.574006826	-2.010231238	3.26E-06	2.44E-05
RP11-738B7.1	2.486129602	-2.940824134	3.27E-06	2.45E-05
MYH1	-2.499404199	-3.576604063	3.34E-06	2.50E-05
TRIM17	2.390160067	2.958801741	3.35E-06	2.51E-05
KIAA0125	-2.268617928	0.607334581	3.37E-06	2.52E-05
AC078852.1	2.779170387	-3.557152824	3.38E-06	2.53E-05
WDR17	-2.235272929	-0.167114366	3.40E-06	2.54E-05
RP11-885N19.6	-2.352509784	-3.815032758	3.41E-06	2.55E-05
APCDD1L	-2.36162376	1.396164774	3.41E-06	2.55E-05
ZNF736P9Y	5.40084654	0.096222533	3.48E-06	2.59E-05
IGF2BP3	4.124043756	2.363594538	3.53E-06	2.62E-05
CTD-3035D6.2	2.321463109	-2.356750485	3.59E-06	2.67E-05
CST6	2.816117559	3.792799203	3.60E-06	2.67E-05
CES1P1	-2.731396114	-1.698195609	3.62E-06	2.68E-05
TBC1D27	-2.440977022	-0.904487892	3.63E-06	2.69E-05
AP000697.6	2.594686066	-2.648399709	3.68E-06	2.72E-05
RP11-788M5.3	-2.083615445	-3.436610749	3.73E-06	2.76E-05
PEG3	-2.138775285	2.445840854	3.76E-06	2.77E-05
CTD-2314B22.3	2.944707757	-0.242121782	3.76E-06	2.77E-05
LINC00525	2.275427512	-0.585324311	3.83E-06	2.82E-05
CCNYL2	4.948912353	0.956067314	3.94E-06	2.89E-05
HSD17B1	2.003006564	3.294417888	3.97E-06	2.91E-05
TP73	2.132896786	3.520890065	4.09E-06	2.99E-05
HSD3B1	5.967474711	1.524391851	4.14E-06	3.03E-05
APLN	2.37278629	3.330716052	4.22E-06	3.08E-05
GGT3P	3.991765319	-1.75174951	4.25E-06	3.10E-05
LA16c-60H5.7	2.561599612	-1.232688484	4.37E-06	3.17E-05
MS4A15	6.961656667	2.398016773	4.40E-06	3.19E-05
RP11-231K24.2	5.389077582	-2.551087743	4.52E-06	3.27E-05
SLC45A2	3.189649134	-1.151787942	4.54E-06	3.28E-05
HIST1H1B	2.526464315	-2.169199684	4.57E-06	3.30E-05
OR1N2	-3.623963411	-3.308002426	4.58E-06	3.31E-05
GAPDHP62	2.15692514	-2.155125394	4.60E-06	3.32E-05
RP11-122M14.1	2.265998434	-3.055707394	4.66E-06	3.37E-05
ATP13A4	-2.12128306	0.970309135	4.67E-06	3.37E-05
BAAT	6.650725038	1.518502478	4.69E-06	3.38E-05
DRAXIN	2.456313047	0.406371581	4.69E-06	3.39E-05
SLC25A5P5	2.226261281	-0.93115988	4.70E-06	3.39E-05
RP11-1143G9.2	3.372860268	-1.250823289	4.72E-06	3.40E-05
KRTAP4-1	2.388588601	-0.422354746	4.82E-06	3.46E-05
MIR4260	-2.063115078	-3.904191461	4.89E-06	3.51E-05
PCSK1N	3.479678997	2.021624758	4.90E-06	3.52E-05
THRSP	-2.343674812	-2.460156403	4.91E-06	3.52E-05
RN7SL417P	-2.11918122	-3.711406823	4.91E-06	3.53E-05
RP11-496I9.1	2.087687913	1.979073479	4.94E-06	3.55E-05
AP001471.1	-2.238610699	-3.576910538	5.00E-06	3.58E-05
KRT18P15	2.094828749	-3.101508306	5.08E-06	3.64E-05
SYCP2	2.125726065	2.443930815	5.09E-06	3.65E-05
TMEM82	3.715720526	-3.457171358	5.10E-06	3.65E-05
GRIK3	-2.283499687	0.541814383	5.10E-06	3.65E-05
RP11-527L4.5	3.019542083	-1.335906792	5.13E-06	3.67E-05
SLC22A3	-2.084507545	2.179090753	5.15E-06	3.68E-05
RP11-122C5.1	-2.326665869	-3.800470406	5.26E-06	3.75E-05
RP11-874J12.4	2.09414742	-1.43059742	5.42E-06	3.85E-05
KRT79	4.609979177	1.433333468	5.48E-06	3.89E-05
LMX1A	-3.048933525	-2.795208862	5.57E-06	3.95E-05
CABP4	2.232598462	2.401162895	5.60E-06	3.96E-05
LA16c-380H5.4	4.638365877	-2.293863178	5.63E-06	3.98E-05
DNAJB13	2.659791033	0.467891143	5.76E-06	4.07E-05
RP11-285G1.14	2.011948833	-2.62497888	5.78E-06	4.08E-05
PRSS1	8.722692781	4.697940501	5.87E-06	4.15E-05
UCN2	2.378455033	1.520100407	5.89E-06	4.16E-05
HOXB5	2.571851717	3.651115461	5.90E-06	4.16E-05
HEPACAM	-2.25830783	-3.640383353	5.99E-06	4.22E-05
SOX11	3.2105078	-0.419226811	5.99E-06	4.22E-05
AMH	2.913922714	1.761236826	6.04E-06	4.25E-05
TM4SF19	3.530919929	-0.414435898	6.07E-06	4.27E-05
MRGPRE	-2.264310615	-3.648158969	6.14E-06	4.31E-05
RP1-13D10.3	2.15923178	-1.833551039	6.22E-06	4.36E-05
TEX19	2.992648166	-3.288407021	6.24E-06	4.37E-05
WASIR2	2.41001423	-0.08734992	6.36E-06	4.44E-05
HIST1H1E	2.090723171	-0.508371771	6.37E-06	4.45E-05
RP13-631K18.5	-2.219900347	-3.530965247	6.38E-06	4.46E-05
AC018755.17	3.590812824	-3.278920885	6.45E-06	4.50E-05
CTD-2369P2.12	2.092169665	-3.755990284	6.48E-06	4.52E-05
RP4-651E10.3	-2.465000744	-3.935425861	6.49E-06	4.52E-05
LIPG	2.454791386	4.598159579	6.51E-06	4.53E-05
MEST	2.201774412	5.741665478	6.53E-06	4.55E-05
KCNG1	2.318205247	4.750534488	6.69E-06	4.65E-05
AP001065.2	2.914778493	2.094642812	6.86E-06	4.75E-05
RP11-104H15.10	2.779350655	-3.446588391	6.90E-06	4.77E-05
RAD17P1	-2.611879244	-4.047706621	6.90E-06	4.78E-05
TRBV26OR9-2	-2.715813369	-4.002460156	6.93E-06	4.80E-05
RP11-246A10.1	-2.287281379	-3.829485505	6.97E-06	4.82E-05
RBBP8NL	2.216929186	4.250450547	7.00E-06	4.83E-05
LINC00514	2.971562107	-1.690200777	7.03E-06	4.85E-05
LCN12	2.900156645	1.046536464	7.08E-06	4.88E-05
RP11-290F20.2	2.141910327	-2.394394879	7.33E-06	5.04E-05
MAGEA11	4.512959615	1.654314012	7.33E-06	5.04E-05
AC007362.3	-2.084424474	-4.035971383	7.37E-06	5.06E-05
AC006050.2	-3.311845858	-3.986145181	7.43E-06	5.09E-05
DPCR1	-3.002665332	0.108728185	7.50E-06	5.14E-05
RP11-567C2.1	2.516552892	-0.185775954	7.54E-06	5.16E-05
LL22NC03-N14H11.1	2.829815921	-0.891430275	7.60E-06	5.20E-05
FETUB	-3.16796569	-1.846026326	7.66E-06	5.23E-05
PLEKHG4B	3.73868214	3.02105045	7.70E-06	5.25E-05
DLEU7-AS1	2.08457628	-1.585985423	7.70E-06	5.25E-05
DIO3	-2.109150421	0.254731987	7.70E-06	5.25E-05
FER1L4	2.550670532	8.370648918	7.75E-06	5.28E-05
RP5-1186N24.3	2.710010886	-3.128038452	7.84E-06	5.33E-05
TMEM196	-2.615699233	-3.796382811	7.95E-06	5.40E-05
RP5-827C21.6	2.634091362	-1.72655789	7.98E-06	5.41E-05
CTD-2521M24.5	2.373569466	-2.257943703	8.21E-06	5.55E-05
RGS20	2.80127093	1.472314065	8.33E-06	5.62E-05
FGL1	6.197626583	-1.48207376	8.36E-06	5.63E-05
PDZK1	2.244811238	-0.634476244	8.42E-06	5.67E-05
KCNQ5	-2.461197749	0.628861198	8.48E-06	5.70E-05
AC104667.3	2.197742007	-0.321755373	8.48E-06	5.70E-05
CLDN2	3.709843292	-0.11606159	8.52E-06	5.73E-05
RP11-133F8.2	-2.06169306	-3.623439171	8.55E-06	5.74E-05
MAB21L2	-2.759326913	-1.565631394	8.56E-06	5.75E-05
PTCHD2	2.594876274	-0.196632146	8.58E-06	5.76E-05
CALHM3	4.081302534	0.930404419	8.61E-06	5.78E-05
C9orf173	2.073490201	-1.762957848	8.87E-06	5.94E-05
CCDC162P	2.836439927	2.218397201	8.94E-06	5.98E-05
CYCSP6	4.569744352	-1.901175193	8.98E-06	6.00E-05
CTD-2008P7.1	3.164862033	-1.06248142	9.07E-06	6.06E-05
RASL10A	2.012643297	1.156977143	9.20E-06	6.13E-05
TGM1	-2.36050099	5.417449616	9.22E-06	6.14E-05
RP11-651P23.5	2.06369585	-2.748443088	9.24E-06	6.16E-05
HAPLN1	2.347073339	2.170501479	9.28E-06	6.18E-05
ZSWIM5P2	-2.074025874	-3.747564054	9.29E-06	6.18E-05
CTD-2008P7.10	2.619183049	-3.06979169	9.31E-06	6.19E-05
AC074389.9	3.123076138	0.704530136	9.55E-06	6.34E-05
POU5F1	2.101853399	3.528612177	9.57E-06	6.35E-05
AC024937.4	2.089238515	-2.180239794	9.60E-06	6.37E-05
TM4SF19-AS1	2.062167693	-0.553616935	9.71E-06	6.43E-05
RP11-429J17.5	2.334254435	-0.895988272	9.73E-06	6.44E-05
AL590708.2	2.205915466	-0.881288367	9.90E-06	6.54E-05
RP11-496N12.6	-2.18266616	-1.643623205	1.01E-05	6.65E-05
LINC00967	6.776065307	2.86530843	1.04E-05	6.84E-05
NKX3-2	2.611183596	-1.349340801	1.05E-05	6.87E-05
FAM132A	2.29569233	1.405441267	1.07E-05	7.02E-05
LHB	2.184575751	-1.072339697	1.07E-05	7.03E-05
KB-1980E6.2	3.082737299	-3.760478268	1.08E-05	7.05E-05
TDO2	2.207896492	2.284939049	1.08E-05	7.07E-05
PDIA2	2.856656122	-0.071795699	1.09E-05	7.13E-05
CAMK2N2	2.528243912	0.624161219	1.10E-05	7.20E-05
LEMD1	3.215755613	-0.400683351	1.10E-05	7.22E-05
IGHA2	-2.329776612	7.381042103	1.12E-05	7.31E-05
ITIH6	2.51091924	-1.33196097	1.14E-05	7.45E-05
RP11-400N13.2	6.176405719	-0.408344672	1.15E-05	7.49E-05
NXPH1	4.452665913	-2.289852533	1.16E-05	7.53E-05
RP11-206M11.7	5.624966072	1.605836428	1.16E-05	7.54E-05
RDH16	2.151242645	1.598526438	1.18E-05	7.64E-05
CGB5	4.545386554	-1.716855367	1.18E-05	7.65E-05
HOXB6	2.391823026	4.334138404	1.18E-05	7.65E-05
RP11-91P24.7	2.324135744	-2.889160355	1.18E-05	7.68E-05
LAMC2	2.415450122	7.880009859	1.21E-05	7.82E-05
AP000525.9	2.670293546	2.471346435	1.21E-05	7.87E-05
LINC00487	3.387413673	-1.795861985	1.22E-05	7.87E-05
B4GALNT4	2.741801309	4.029597436	1.22E-05	7.87E-05
CLEC4M	-2.048855668	-3.301957317	1.22E-05	7.89E-05
DDN	2.242969067	-0.610687051	1.24E-05	7.99E-05
LINC00163	-2.723622196	-1.261256672	1.24E-05	8.01E-05
CDKN2B-AS1	2.550020749	0.290314952	1.30E-05	8.38E-05
PPM1N	2.477284642	3.524139318	1.34E-05	8.61E-05
RNA5SP174	3.729070199	-3.637423288	1.34E-05	8.61E-05
HIST2H3D	2.059025388	-2.77916924	1.35E-05	8.62E-05
GAPDHP1	2.440628739	3.819078384	1.37E-05	8.74E-05
KCNS1	2.627516727	1.480089332	1.49E-05	9.47E-05
GRM4	3.09933638	-0.125012554	1.50E-05	9.51E-05
AC007193.6	3.512879295	-1.227052798	1.51E-05	9.57E-05
ADM2	2.068605124	2.246846787	1.54E-05	9.74E-05
ADH1C	-2.292926295	3.688500362	1.55E-05	9.80E-05
ESPNP	3.566406339	-2.346384219	1.56E-05	9.88E-05
KIAA2022	-2.283270927	-0.182579037	1.57E-05	9.90E-05
CEACAM7	-2.601769168	4.019400966	1.57E-05	9.93E-05
HAP1	2.24763923	1.77528992	1.58E-05	9.97E-05
MUC16	5.237785651	4.42191804	1.59E-05	0.000100173
HOXC4	2.519812316	2.016959008	1.64E-05	0.000102859
SIK1	-2.036396079	2.866628592	1.66E-05	0.000104319
RN7SKP106	3.028262651	-3.67786831	1.68E-05	0.000105045
LBP	4.922652144	2.312322379	1.70E-05	0.000105972
MIR3153	2.678045139	-3.660487331	1.72E-05	0.000107531
HIST1H2BPS2	3.932158904	-3.054217536	1.76E-05	0.000109316
DEFB124	-2.000149142	-3.550253347	1.76E-05	0.000109535
RDH12	-2.028260681	1.909159127	1.79E-05	0.000111053
RNF144A-AS1	2.093189708	0.173135906	1.81E-05	0.000111953
ALPPL2	6.106662684	0.500831769	1.82E-05	0.000112703
TLE6	2.180794023	2.598451842	1.83E-05	0.000112998
RP11-71G7.1	3.778681441	-3.453106013	1.83E-05	0.000113464
RNASE7	3.135742483	2.209489894	1.85E-05	0.000114496
A1CF	5.012273014	-0.221736606	1.87E-05	0.0001155
TAT	2.80746689	-1.07741033	1.88E-05	0.000115857
NPIPB15	2.748904219	2.78134996	1.88E-05	0.000116007
RP11-834C11.3	2.155974178	-0.818003487	1.88E-05	0.000116129
CES1	-2.392497072	5.815484743	1.92E-05	0.000118233
KLK12	-3.464407167	2.394039642	1.96E-05	0.000120192
LCE1F	6.213949813	-1.867282592	2.02E-05	0.000123782
RP11-398B16.2	-2.911585591	-2.399863959	2.03E-05	0.000123969
DCAF12L2	-2.113994786	-1.429598305	2.03E-05	0.000124316
RP11-84C10.1	2.260081441	-2.689522296	2.06E-05	0.000125958
C2orf48	2.210579672	-0.604889333	2.08E-05	0.000127087
CSTL1	2.402024015	-2.607632016	2.11E-05	0.000128453
MNX1-AS2	2.888192281	-1.765552314	2.12E-05	0.000128754
RP11-757G14.1	2.506282817	-3.476522158	2.13E-05	0.000129276
RP11-346D6.6	5.442262912	-1.088183442	2.15E-05	0.000130768
AC006262.6	3.226045033	1.129740756	2.16E-05	0.000130836
WASH6P	2.485217965	6.040906242	2.20E-05	0.000133091
RP11-680F20.6	-2.347418973	-2.596691296	2.21E-05	0.000133656
AC006262.5	3.538965822	2.583547574	2.24E-05	0.000135181
LINC00689	-2.025344951	-1.686962881	2.25E-05	0.000135777
ZIC5	4.533402481	0.098702163	2.28E-05	0.000137157
RP11-422J15.1	3.381511025	-4.050192201	2.30E-05	0.000138573
TLL2	2.420664547	0.92524574	2.41E-05	0.000144375
RP11-445F6.2	-2.322055113	-3.947065042	2.44E-05	0.000145886
RP11-55L4.1	2.924617494	-3.997510403	2.44E-05	0.000146277
LGR5	3.428448105	1.745762941	2.44E-05	0.000146282
CASC20	4.680934675	-1.985813134	2.45E-05	0.0001464
SHISA2	3.766075359	4.627152576	2.45E-05	0.000146482
HMX2	4.465847306	-2.480801202	2.46E-05	0.00014684
DUSP9	2.354368922	3.193855465	2.52E-05	0.000150637
RLN2	2.21025255	-0.760635138	2.54E-05	0.00015167
NAT8	2.736032399	-1.463714013	2.56E-05	0.000152609
AC007879.7	3.404756012	0.5961293	2.56E-05	0.000152609
AHSG	7.041681278	-0.397232064	2.56E-05	0.000152609
RP11-428G5.5	-2.04787695	-2.495535113	2.59E-05	0.000154198
LINC00839	2.417985063	2.829495166	2.62E-05	0.000155947
PPARGC1A	-2.131451522	1.4871641	2.63E-05	0.000156545
SMTNL1	2.240182431	-0.272398496	2.64E-05	0.000156592
AC007128.1	2.429758302	-0.007695011	2.66E-05	0.000157839
RSAD2	2.446791717	5.059945641	2.67E-05	0.000158329
DUSP5P1	2.899035896	-1.488893695	2.67E-05	0.00015836
DAPL1	-2.330686481	2.896098691	2.68E-05	0.000158927
CTD-2589H19.4	-2.035908109	-3.819250114	2.68E-05	0.000158927
TUBB3	2.222506363	1.476117629	2.70E-05	0.00015969
ARX	4.054283846	-1.971523493	2.73E-05	0.00016133
RP5-1120P11.3	2.953497705	-3.056244799	2.74E-05	0.000161966
RP11-806L2.2	2.045632143	-2.544181857	2.76E-05	0.000162831
MAGEB2	6.414927386	1.380362724	2.81E-05	0.000165524
AC103563.9	-2.337604996	-2.106374292	2.90E-05	0.000169838
NGB	4.458278815	-0.206946192	2.93E-05	0.000171465
IFI27	2.268908237	8.477425228	2.94E-05	0.000172181
ALOX15B	-2.014136615	3.181426466	2.95E-05	0.00017237
PPAPDC1A	3.083943318	0.844634082	2.97E-05	0.000173409
CTD-2015A6.2	3.316580174	-3.030834921	2.98E-05	0.000173685
KCNIP1	-2.070983373	-2.397435206	3.01E-05	0.000175657
CPHL1P	2.857769161	-0.341749803	3.02E-05	0.000176199
RP11-390F4.3	2.209012513	0.922832994	3.04E-05	0.000177048
RP11-1136G11.8	2.127351677	-3.829407674	3.08E-05	0.000178854
GJB7	2.343137738	1.513477453	3.12E-05	0.000181031
RP4-594A5.1	2.333661548	-1.797238937	3.12E-05	0.000181045
AC073842.19	-2.003185738	-3.971904519	3.18E-05	0.000184389
AC069277.2	2.90080828	-1.056980677	3.18E-05	0.000184446
PTPRR	2.760022092	4.333042275	3.21E-05	0.000185871
RP11-216L13.19	2.268827368	1.751286553	3.23E-05	0.000186574
FOLR1	3.550202398	1.243175176	3.25E-05	0.000188154
GBX1	4.528804938	-2.420013916	3.29E-05	0.000189855
RP1-118J21.5	2.133171665	-1.187606948	3.29E-05	0.000189975
KISS1R	2.986674193	-0.722644956	3.33E-05	0.000191913
AQP12A	4.293428346	-3.643210606	3.33E-05	0.00019205
RP11-298E9.5	3.042546207	-3.425595607	3.38E-05	0.000194446
PNPLA1	2.683736668	0.20439706	3.41E-05	0.000195595
RP11-119K6.6	2.919624975	-3.847216312	3.42E-05	0.000196369
KIF12	2.817607282	1.563661532	3.42E-05	0.000196438
GREB1L	2.71159898	0.945546053	3.43E-05	0.00019675
MIR519A2	2.704281447	-2.071648787	3.44E-05	0.000197543
RP11-111M22.5	2.319491193	-3.215576572	3.45E-05	0.000197586
AC010329.1	3.010004495	-3.709017704	3.45E-05	0.000197612
CTA-384D8.35	2.852856676	1.17352958	3.46E-05	0.000198457
FAM57B	3.005136233	-0.774892752	3.51E-05	0.000201082
LCN1	2.625138814	-3.576782372	3.52E-05	0.000201239
APOA2	8.679110724	5.526777034	3.56E-05	0.000203061
[truncated: 893 more rows]
