# Supplementary material for: Identification of immuno-infiltrating MAP1A as a prognosis-related biomarker for bladder cancer and its ceRNA network construction
Source: Front Oncol. 2022 Nov 2;12:1016542. doi: 10.3389/fonc.2022.1016542 (PMC9667867; doi:10.3389/fonc.2022.1016542)
Supplement: Supplementary file 3 [file Table_2.xls]

## Sheet: Sheet1
id	logFC	AveExpr	t	P.Value	adj.P.Val	B
MYOC	-5.5239	-2.50744	-15.18	4.57405e-42	6.78286e-38	84.7435
KIF18B	4.01685	4.30568	14.6214	1.15844e-39	8.58925e-36	79.2855
PI16	-8.20571	-0.615579	-14.2728	3.53746e-38	1.58194e-34	75.9139
UBE2C	4.02138	5.97504	14.2536	4.26714e-38	1.58194e-34	75.7289
TROAP	3.79886	4.49644	14.1137	1.66688e-37	4.94362e-34	74.3853
CLEC3B	-4.94806	0.918889	-14.0512	3.05937e-37	7.19061e-34	73.7864
CDK1	3.24678	5.54627	14.0405	3.39431e-37	7.19061e-34	73.684
TEDC2	3.26685	3.02073	13.9899	5.54963e-37	1.02869e-33	73.1992
UHRF1	3.32276	4.41996	13.5496	3.86536e-35	6.36883e-32	69.015
C16orf89	-5.78168	-0.845535	-13.4648	8.69841e-35	1.28989e-31	68.2153
HJURP	3.27015	4.25203	13.2827	4.9324e-34	6.64933e-31	66.5045
IQGAP3	3.55913	5.04878	13.2362	7.67066e-34	9.47902e-31	66.0691
PLP1	-5.67349	-1.4783	-13.1354	1.9923e-33	2.15963e-30	65.1282
KIF20A	3.45888	4.91958	13.133	2.0389e-33	2.15963e-30	65.1054
SKA3	3.12573	3.58348	13.0413	4.84495e-33	4.78972e-30	64.2521
GTSE1	3.18234	3.94783	13.0286	5.46305e-33	5.06323e-30	64.1338
NRXN1	-5.2924	-2.27614	-12.9528	1.11504e-32	9.72639e-30	63.4304
ASF1B	3.03698	4.93288	12.9458	1.19054e-32	9.80804e-30	63.3659
NEK2	3.48492	3.99014	12.8782	2.246e-32	1.75294e-29	62.7402
HLF	-5.2453	-0.166915	-12.8398	3.21966e-32	2.38722e-29	62.3852
F10	-4.27048	-0.123094	-12.7703	6.16822e-32	4.35564e-29	61.7444
CDCA8	3.1027	4.67014	12.7489	7.52899e-32	5.07488e-29	61.5479
CDC25C	3.08459	2.63064	12.6813	1.41484e-31	9.12202e-29	60.9261
PCSK2	-5.1672	-2.57289	-12.655	1.80651e-31	1.1162e-28	60.6852
TTK	3.27457	3.99512	12.6195	2.51348e-31	1.49089e-28	60.3597
AURKB	3.4658	4.70402	12.5099	6.94986e-31	3.96383e-28	59.3573
CRY2	-1.67998	4.62887	-12.4235	1.54335e-30	8.4764e-28	58.571
PYGM	-4.51594	0.170006	-12.4093	1.75924e-30	9.31707e-28	58.442
TK1	3.17962	6.22744	12.4022	1.87933e-30	9.60987e-28	58.3769
SCARA5	-6.62791	0.121016	-12.3348	3.4944e-30	1.72728e-27	57.7657
KIF2C	3.0395	5.22112	12.3164	4.14096e-30	1.98085e-27	57.5984
CDCA3	2.95525	4.40576	12.303	4.68114e-30	2.15284e-27	57.4776
TPX2	3.50153	6.38224	12.3005	4.79087e-30	2.15284e-27	57.4547
CDT1	3.07942	4.81748	12.2667	6.53531e-30	2.85036e-27	57.1488
BIRC5	3.36334	5.70758	12.1871	1.35363e-29	5.62864e-27	56.4312
PKMYT1	3.34753	4.26767	12.1861	1.36645e-29	5.62864e-27	56.422
ZWINT	2.78838	5.33705	12.1697	1.58807e-29	6.36472e-27	56.2739
ORC6	2.85721	3.67859	12.1203	2.4913e-29	9.72198e-27	55.8302
POLQ	3.0482	3.47825	12.0998	3.00461e-29	1.14245e-26	55.6456
MKI67	3.2814	6.60754	12.071	3.9067e-29	1.44831e-26	55.3869
MYBL2	4.05465	6.07254	11.9743	9.39863e-29	3.34015e-26	54.522
SKA1	3.07515	3.4596	11.9736	9.46027e-29	3.34015e-26	54.5155
SRF	-1.57038	6.08078	-11.9581	1.08915e-28	3.75605e-26	54.3767
SGO1	3.08052	2.92477	11.9398	1.28529e-28	4.33173e-26	54.2136
PCLAF	2.92707	4.64621	11.9191	1.55011e-28	5.09459e-26	54.029
CDC20	3.4784	5.91825	11.917	1.58036e-28	5.09459e-26	54.01
TOP2A	3.29498	7.04292	11.9056	1.75196e-28	5.44037e-26	53.9084
CDC45	3.09658	4.07226	11.905	1.76099e-28	5.44037e-26	53.9034
NCAPH	3.10464	4.17705	11.8701	2.41284e-28	7.30203e-26	53.5931
VIT	-5.59925	-2.00188	-11.8546	2.77467e-28	8.22912e-26	53.4555
CFD	-4.61383	3.63313	-11.8465	2.9853e-28	8.5626e-26	53.3834
CENPA	3.39027	3.08148	11.8459	3.0026e-28	8.5626e-26	53.3777
GLP2R	-4.99527	-1.48587	-11.8309	3.43796e-28	9.61915e-26	53.2443
ECRG4	-5.74369	-1.35537	-11.8167	3.90482e-28	1.07231e-25	53.1189
ATP1A2	-6.28278	-0.240209	-11.783	5.2922e-28	1.41013e-25	52.8194
NCAPG	3.11203	4.23067	11.7823	5.32517e-28	1.41013e-25	52.8132
BUB1B	3.00198	4.25022	11.7711	5.88918e-28	1.53212e-25	52.7141
OTX1	3.71729	1.77127	11.718	9.48789e-28	2.42579e-25	52.2443
PLCD4	-2.29179	1.60598	-11.7011	1.10389e-27	2.7658e-25	52.0952
SCN7A	-5.45037	-1.60464	-11.6996	1.11908e-27	2.7658e-25	52.0817
RAD54L	2.90916	3.26144	11.6778	1.36045e-27	3.30722e-25	51.8893
NUF2	3.29014	4.08752	11.6712	1.44277e-27	3.45078e-25	51.8315
AURKA	2.72302	4.74722	11.6558	1.65539e-27	3.89647e-25	51.696
CSRNP1	-2.73185	5.11309	-11.6438	1.8432e-27	4.27075e-25	51.5902
RAD51	2.48043	3.6937	11.6328	2.0341e-27	4.64057e-25	51.4931
FAM107A	-4.91361	1.34694	-11.6034	2.64412e-27	5.94087e-25	51.2348
MYOM1	-3.88609	0.983428	-11.5791	3.28573e-27	7.27225e-25	51.0208
RECQL4	2.59657	5.27638	11.5644	3.74318e-27	8.16289e-25	50.8924
EME1	2.75116	2.25766	11.5537	4.11963e-27	8.85362e-25	50.798
MELK	3.40729	4.42311	11.5485	4.31363e-27	9.13812e-25	50.7527
KIF4A	3.03803	4.60746	11.5359	4.82653e-27	9.94301e-25	50.6421
NR4A1	-4.36386	5.62968	-11.5359	4.82768e-27	9.94301e-25	50.6418
SLC2A4	-4.9168	-0.0566887	-11.5155	5.78437e-27	1.16386e-24	50.4638
NUSAP1	2.89019	5.3864	11.5146	5.8316e-27	1.16386e-24	50.4558
CDC6	2.66368	4.96302	11.5136	5.8864e-27	1.16386e-24	50.4466
KLHL41	-3.64449	-1.40344	-11.4787	8.02178e-27	1.5616e-24	50.1417
SPAG5	2.58977	5.41253	11.4773	8.12071e-27	1.5616e-24	50.1296
GINS1	2.57945	4.45572	11.476	8.21395e-27	1.5616e-24	50.1184
BLM	2.19615	3.53776	11.4652	9.0414e-27	1.69715e-24	50.0239
CKAP2L	3.18228	3.7326	11.444	1.09115e-26	2.02259e-24	49.8387
XRCC2	2.57469	2.78198	11.4164	1.39379e-26	2.55167e-24	49.5977
RBFOX3	-5.68878	-1.02144	-11.3911	1.74358e-26	3.15311e-24	49.3772
PPP1R12B	-3.42214	5.39509	-11.3701	2.09882e-26	3.74981e-24	49.1945
CBX7	-2.48922	4.36979	-11.3195	3.27787e-26	5.78661e-24	48.7555
FANCA	2.40772	4.21728	11.2965	4.01456e-26	7.00376e-24	48.5559
TCF21	-4.33056	1.02963	-11.2354	6.86751e-26	1.18417e-23	48.0273
SLC25A25	-2.40596	4.15235	-11.181	1.10616e-25	1.87522e-23	47.5579
TNXB	-4.94662	2.18271	-11.1803	1.11282e-25	1.87522e-23	47.552
MEF2D	-1.2669	5.74588	-11.1703	1.21463e-25	2.02379e-23	47.4658
DLGAP5	3.13505	4.2897	11.1629	1.29573e-25	2.13493e-23	47.4022
RCC2	1.32625	7.98401	11.1581	1.35174e-25	2.20275e-23	47.3605
CCNB2	2.76872	5.05273	11.1224	1.84645e-25	2.9762e-23	47.0535
ITGA8	-3.85811	2.42554	-11.1142	1.98378e-25	3.16316e-23	46.9828
ASPM	3.26408	4.50937	11.0843	2.57438e-25	4.04778e-23	46.7263
RYR3	-2.75891	0.399351	-11.0834	2.59316e-25	4.04778e-23	46.7191
MTFR2	2.51198	2.51627	11.0787	2.70152e-25	4.17301e-23	46.6788
EXO1	2.9128	3.29383	11.073	2.84082e-25	4.34294e-23	46.6293
CSRP1	-2.64126	7.77371	-11.0645	3.0579e-25	4.6271e-23	46.5568
CEP55	2.9065	4.75219	11.0462	3.58567e-25	5.3709e-23	46.4001
CAVIN2	-4.34015	2.66673	-11.044	3.65422e-25	5.41884e-23	46.3815
AFF3	-4.68731	0.0322598	-11.0236	4.36285e-25	6.40562e-23	46.207
DEPDC1B	2.86617	3.19936	11.0017	5.27589e-25	7.67021e-23	46.0199
DTL	2.6995	3.96193	10.9929	5.69645e-25	8.20123e-23	45.9444
HMMR	2.90643	3.95739	10.9848	6.11159e-25	8.71431e-23	45.8752
UBE2T	2.2157	4.27154	10.977	6.53832e-25	9.23398e-23	45.8087
NTRK3	-4.50179	-1.17066	-10.9682	7.0583e-25	9.87429e-23	45.7334
BUB1	2.62287	4.90248	10.9644	7.28925e-25	1.01021e-22	45.7017
CENPF	2.95215	6.0428	10.9479	8.41087e-25	1.15486e-22	45.5608
C1QTNF7	-4.33141	0.16823	-10.9274	1.00405e-24	1.36598e-22	45.3865
ESM1	4.31811	2.81337	10.9157	1.1108e-24	1.49746e-22	45.287
SMTN	-2.59868	6.29847	-10.8971	1.30511e-24	1.74356e-22	45.1284
PLK1	2.87808	5.29649	10.8778	1.54052e-24	2.03968e-22	44.9651
CCNA2	2.67736	4.83443	10.8711	1.63314e-24	2.14317e-22	44.9077
CENPM	2.6674	3.67169	10.8472	2.00621e-24	2.60966e-22	44.7052
KNL1	2.69303	3.92549	10.8255	2.41812e-24	3.11812e-22	44.5214
KIFC1	2.7377	5.24396	10.8011	2.98261e-24	3.81285e-22	44.3149
SYNM	-5.34071	3.94664	-10.7891	3.30622e-24	4.19042e-22	44.2135
RCAN2	-3.37989	2.98539	-10.7742	3.75504e-24	4.71894e-22	44.0882
SPC25	2.70133	2.81122	10.754	4.46401e-24	5.56276e-22	43.918
MEN1	1.27847	5.85385	10.7357	5.2252e-24	6.45704e-22	43.7631
KCNB1	-4.49922	-1.63686	-10.7296	5.50119e-24	6.74191e-22	43.7124
CDCA2	2.85368	3.00368	10.7203	5.95667e-24	7.24028e-22	43.6341
SPC24	2.58889	4.03714	10.7178	6.09019e-24	7.34239e-22	43.6123
BHMT2	-4.25728	-0.566057	-10.7163	6.16521e-24	7.3729e-22	43.6003
KLF2	-3.19165	3.52939	-10.6792	8.4667e-24	1.00442e-21	43.2881
PIMREG	3.20132	3.22859	10.6724	8.96798e-24	1.05545e-21	43.2315
CDCA5	2.8507	4.98737	10.6645	9.59378e-24	1.12021e-21	43.1651
ADAMTS1	-3.77315	5.33957	-10.6481	1.10345e-23	1.27836e-21	43.0275
CCNB1	2.56383	5.84085	10.6439	1.14388e-23	1.31493e-21	42.9921
PDE2A	-2.97538	2.40358	-10.6393	1.18989e-23	1.3573e-21	42.9532
ITIH5	-3.9919	3.66494	-10.6343	1.24159e-23	1.40547e-21	42.9114
STIL	2.36642	3.77502	10.6324	1.26107e-23	1.41669e-21	42.8961
SYNPO2	-5.21945	4.39584	-10.6275	1.31538e-23	1.4666e-21	42.8546
HMGB3	2.11329	6.42656	10.6205	1.3956e-23	1.54443e-21	42.7963
MCM10	3.0291	3.57864	10.6181	1.42509e-23	1.56539e-21	42.7758
HSPB6	-6.1249	2.1857	-10.6089	1.54016e-23	1.67934e-21	42.6994
TPPP	-4.0098	1.59425	-10.5952	1.73027e-23	1.87286e-21	42.5848
LIG1	1.58751	5.89042	10.5865	1.86304e-23	2.00196e-21	42.5121
FOXM1	3.02083	5.45767	10.585	1.88785e-23	2.01403e-21	42.4991
PER2	-2.10148	3.93798	-10.5744	2.06545e-23	2.18775e-21	42.4106
MOGS	1.27428	6.65851	10.5417	2.72347e-23	2.86428e-21	42.1385
ITPKB	-1.6998	5.16817	-10.4995	3.89318e-23	4.06564e-21	41.787
ADH1B	-7.2396	0.32609	-10.4794	4.6123e-23	4.78292e-21	41.6202
RCC1	1.5775	6.39647	10.4704	4.97684e-23	5.12511e-21	41.5454
CENPK	2.48736	3.01061	10.4677	5.09197e-23	5.2075e-21	41.5229
FANCI	1.86658	5.56058	10.4631	5.29375e-23	5.37678e-21	41.4846
EPM2A	-1.88425	2.04478	-10.4519	5.81786e-23	5.86892e-21	41.3918
SAPCD2	3.1615	4.45149	10.4076	8.44595e-23	8.46249e-21	41.0251
CASP2	1.22583	5.76999	10.3865	1.00907e-22	1.00426e-20	40.85
NR4A3	-4.57225	2.39261	-10.3738	1.12236e-22	1.10956e-20	40.7454
FAIM2	-4.57189	-0.681617	-10.3576	1.28511e-22	1.26205e-20	40.6122
ZNF695	2.91829	0.572604	10.3554	1.30895e-22	1.277e-20	40.5941
MYOCD	-5.27687	0.6786	-10.3534	1.33101e-22	1.29003e-20	40.5777
PLPP3	-2.31062	5.39285	-10.3522	1.34487e-22	1.295e-20	40.5675
NR4A2	-3.06825	3.63808	-10.3477	1.39689e-22	1.33642e-20	40.5301
DSTN	-1.59671	8.5169	-10.3233	1.7127e-22	1.62806e-20	40.3296
RRM2	2.9843	6.0777	10.3166	1.81193e-22	1.71141e-20	40.2743
TONSL	1.85693	5.11089	10.303	2.03086e-22	1.90605e-20	40.1621
SPARCL1	-3.40533	6.30289	-10.3003	2.07596e-22	1.93612e-20	40.1405
ADAMTSL3	-4.58148	-0.160192	-10.2959	2.15509e-22	1.99736e-20	40.1037
GPRASP1	-2.97185	2.02659	-10.2324	3.65886e-22	3.37002e-20	39.5831
PLK4	2.0324	3.62897	10.2293	3.75419e-22	3.43647e-20	39.5578
XPNPEP2	-4.96877	-1.32373	-10.227	3.8269e-22	3.48154e-20	39.5389
PLAC9	-3.57772	1.325	-10.2076	4.49673e-22	4.06597e-20	39.3803
RBM24	-4.2476	-0.7548	-10.1975	4.88848e-22	4.39341e-20	39.2981
KIF14	2.95685	3.36862	10.184	5.47146e-22	4.88773e-20	39.1873
SLMAP	-1.86838	5.8297	-10.1786	5.72104e-22	5.08008e-20	39.1435
TMEM132A	2.62324	6.02857	10.1536	7.03846e-22	6.2127e-20	38.9397
OGN	-6.21471	-0.432576	-10.1485	7.33987e-22	6.44041e-20	38.8984
GSN	-2.41592	8.43575	-10.1463	7.47582e-22	6.52111e-20	38.8804
CCNF	1.8155	4.89806	10.1384	7.98263e-22	6.92248e-20	38.8159
LDB3	-3.17464	0.27454	-10.112	9.93055e-22	8.56163e-20	38.6012
EGR3	-4.19444	2.28791	-10.1058	1.04524e-21	8.91034e-20	38.5508
SOX17	-2.89266	0.949759	-10.1058	1.04552e-21	8.91034e-20	38.5506
FILIP1	-3.83984	1.45003	-10.1034	1.0662e-21	9.03468e-20	38.5313
TACC3	2.2679	6.37461	10.0958	1.13549e-21	9.56713e-20	38.4694
CHRM2	-5.73742	-1.14045	-10.0933	1.15916e-21	9.71142e-20	38.4491
KIF23	2.49101	4.75047	10.0717	1.38538e-21	1.15414e-19	38.2738
BRIP1	2.45975	3.25898	10.0676	1.43307e-21	1.1872e-19	38.2405
TNS2	-2.18355	5.00156	-10.046	1.71214e-21	1.41052e-19	38.0656
ASPA	-4.29069	-0.502317	-10.04	1.79818e-21	1.47321e-19	38.0174
PDK4	-4.35903	3.71121	-10.0353	1.86913e-21	1.52293e-19	37.9793
FAXDC2	-2.78892	2.31889	-10.029	1.96826e-21	1.59494e-19	37.9285
GNG7	-3.34475	1.34471	-10.0278	1.98851e-21	1.60258e-19	37.9185
PAMR1	-3.12057	2.6542	-10.026	2.01864e-21	1.61808e-19	37.9037
TNS1	-3.77395	6.01205	-10.0218	2.0881e-21	1.66475e-19	37.8704
CENPO	1.63713	3.83842	9.98584	2.8062e-21	2.2253e-19	37.5798
CPEB1	-3.85583	-0.941356	-9.97451	3.07952e-21	2.42906e-19	37.4885
PGR	-3.63255	-0.418044	-9.96952	3.20818e-21	2.51715e-19	37.4482
DEPDC1	2.91899	3.6233	9.9644	3.34554e-21	2.6111e-19	37.407
PSD	-3.62296	2.46128	-9.9629	3.38682e-21	2.62949e-19	37.3949
FOXF1	-3.55687	2.99831	-9.9603	3.45972e-21	2.6721e-19	37.374
EZH2	2.1663	4.6654	9.94074	4.06045e-21	3.11981e-19	37.2166
FANCD2	1.8758	4.746	9.93856	4.13349e-21	3.15957e-19	37.1991
HROB	2.06265	3.11307	9.92935	4.45677e-21	3.3892e-19	37.1251
PACC1	1.59011	3.798	9.92329	4.68315e-21	3.54318e-19	37.0764
VEGFD	-3.66484	-0.846171	-9.91972	4.82163e-21	3.62944e-19	37.0477
CCL14	-4.16332	-1.28153	-9.90475	5.44844e-21	4.08055e-19	36.9276
CFL2	-2.62076	3.92045	-9.90154	5.59343e-21	4.16809e-19	36.9018
JAM2	-3.06629	2.16366	-9.89068	6.11146e-21	4.53134e-19	36.8147
ADGRB3	-4.0372	-1.62761	-9.88439	6.43287e-21	4.74592e-19	36.7643
PBK	2.81633	3.43195	9.88212	6.55304e-21	4.81065e-19	36.7461
ARHGAP39	1.66481	3.91533	9.87076	7.1887e-21	5.25129e-19	36.6551
LTBP4	-2.70767	5.97678	-9.86449	7.5652e-21	5.49923e-19	36.6049
OIP5	2.40405	1.82895	9.8511	8.43641e-21	6.10261e-19	36.4978
PJA2	-1.59856	5.94252	-9.84694	8.72615e-21	6.26342e-19	36.4646
KIF11	2.26691	5.08559	9.84609	8.78688e-21	6.26342e-19	36.4578
CDC25A	2.28835	3.57448	9.84581	8.80707e-21	6.26342e-19	36.4555
PGM5	-5.86971	2.28909	-9.84552	8.82767e-21	6.26342e-19	36.4532
ESPL1	2.63364	4.48859	9.8074	1.20317e-20	8.49611e-19	36.1489
CADM3	-5.4135	-0.83792	-9.80476	1.22923e-20	8.63895e-19	36.1278
MYH11	-6.36096	6.31677	-9.79464	1.33433e-20	9.33336e-19	36.0472
HELLS	1.88001	4.3994	9.77524	1.56136e-20	1.08702e-18	35.8928
MASP1	-3.83724	-0.348584	-9.75889	1.78229e-20	1.23503e-18	35.7627
ACACB	-2.73773	3.23239	-9.75789	1.79671e-20	1.23923e-18	35.7548
RHOB	-2.21332	7.637	-9.75516	1.83676e-20	1.26099e-18	35.7331
DUSP1	-3.46033	7.11853	-9.74771	1.95084e-20	1.33314e-18	35.6739
AQP1	-2.66664	5.89089	-9.73616	2.14165e-20	1.45681e-18	35.5822
TP53INP2	-2.23888	5.02936	-9.73459	2.16893e-20	1.46863e-18	35.5698
FHL1	-4.75228	4.03929	-9.73261	2.20381e-20	1.48547e-18	35.5541
LMOD1	-4.99065	3.83942	-9.72455	2.35204e-20	1.57821e-18	35.4901
EGR1	-3.51355	7.0616	-9.72163	2.40811e-20	1.60855e-18	35.467
GINS2	2.2298	4.2063	9.71689	2.50192e-20	1.66372e-18	35.4294
FAM72D	2.52564	0.194409	9.70767	2.69506e-20	1.78416e-18	35.3563
AUNIP	2.30204	2.50606	9.69545	2.97402e-20	1.95205e-18	35.2596
CSGALNACT1	-2.25634	3.26873	-9.69541	2.975e-20	1.95205e-18	35.2592
SLC52A2	1.5447	6.58518	9.68927	3.12575e-20	2.04193e-18	35.2107
PID1	-3.66034	1.09282	-9.68134	3.33164e-20	2.16688e-18	35.148
PRR11	2.51257	4.41263	9.66273	3.86975e-20	2.50588e-18	35.0009
JPT1	1.88373	7.66255	9.66124	3.91645e-20	2.52509e-18	34.9891
ZFP36	-2.86291	7.71317	-9.65762	4.03182e-20	2.58822e-18	34.9605
KANK2	-2.39411	5.87267	-9.64832	4.34446e-20	2.76498e-18	34.8872
LIMS2	-3.2981	3.87869	-9.64759	4.3702e-20	2.76948e-18	34.8814
CLEC3A	-4.63134	-2.39118	-9.64507	4.45959e-20	2.81409e-18	34.8615
TRAIP	1.86213	3.24295	9.64416	4.49213e-20	2.82262e-18	34.8543
FNBP1	-2.00009	5.29479	-9.64249	4.55271e-20	2.84861e-18	34.8412
PDZRN4	-4.9876	-1.22108	-9.62036	5.43724e-20	3.37646e-18	34.6667
NEGR1	-4.60473	1.19115	-9.62025	5.44186e-20	3.37646e-18	34.6659
GNAL	-3.0229	2.16286	-9.61413	5.71566e-20	3.53157e-18	34.6176
ORC1	2.41509	3.10338	9.61352	5.7435e-20	3.53404e-18	34.6129
CPED1	-3.75998	1.81422	-9.58886	6.99696e-20	4.28752e-18	34.4189
C21orf58	2.27662	3.26577	9.584	7.27422e-20	4.43907e-18	34.3807
CCDC69	-2.71711	4.79516	-9.55163	9.42128e-20	5.72575e-18	34.1267
DCUN1D3	-1.41	3.83879	-9.54911	9.61191e-20	5.81776e-18	34.107
ERCC6L	2.54419	2.57621	9.54835	9.67033e-20	5.82932e-18	34.101
NDC80	2.43065	4.27813	9.54186	1.01846e-19	6.11448e-18	34.0501
NME1	1.60242	6.27727	9.54089	1.02636e-19	6.13702e-18	34.0425
RAP1A	-1.12926	6.11981	-9.52307	1.18298e-19	7.04512e-18	33.903
KIF15	2.39942	3.66157	9.52253	1.18808e-19	7.04724e-18	33.8988
CHTF18	1.88729	4.86513	9.49928	1.42954e-19	8.44565e-18	33.7171
FAM72C	2.62065	-0.269951	9.48279	1.62973e-19	9.59019e-18	33.5883
FBXL6	1.70202	5.0071	9.45888	1.9703e-19	1.15484e-17	33.4019
TIMELESS	1.57857	5.79251	9.45161	2.08717e-19	1.21853e-17	33.3453
ADGRD1	-5.03439	0.464527	-9.44977	2.11774e-19	1.23153e-17	33.331
SLC26A6	1.84169	4.37505	9.44274	2.23919e-19	1.29707e-17	33.2763
APOLD1	-2.55754	4.36682	-9.4416	2.25951e-19	1.30374e-17	33.2674
MICU3	-3.1335	-0.434345	-9.43096	2.4581e-19	1.41284e-17	33.1846
CGNL1	-3.24516	2.30237	-9.4271	2.53418e-19	1.45094e-17	33.1547
SORBS1	-4.10798	4.16426	-9.4194	2.69354e-19	1.53625e-17	33.0948
ECE2	1.90924	3.76328	9.4183	2.71706e-19	1.54372e-17	33.0863
TMOD1	-3.98383	0.704926	-9.41158	2.86525e-19	1.62171e-17	33.0341
FAM83H	2.65037	7.5211	9.40764	2.95594e-19	1.66668e-17	33.0035
DIXDC1	-2.91057	2.9936	-9.39657	3.22606e-19	1.81209e-17	32.9176
ABI3BP	-3.96228	2.51604	-9.38747	3.46616e-19	1.93961e-17	32.8471
TCEAL7	-3.06748	0.041121	-9.36733	4.06287e-19	2.26497e-17	32.6911
LRFN5	-4.17997	-0.709998	-9.35702	4.40673e-19	2.44747e-17	32.6113
MYOM2	-3.04926	-0.136938	-9.35522	4.46958e-19	2.47311e-17	32.5974
TCEAL2	-4.62493	-1.46062	-9.34648	4.78815e-19	2.63954e-17	32.5298
LPP	-2.08967	6.87187	-9.32133	5.83504e-19	3.19291e-17	32.3357
ABCA8	-4.39501	0.689569	-9.31359	6.20071e-19	3.38053e-17	32.276
HGH1	1.41567	5.37605	9.30258	6.76051e-19	3.67222e-17	32.1911
PARPBP	1.79253	3.08966	9.29996	6.90087e-19	3.7272e-17	32.1709
CKS2	1.98502	5.18448	9.29975	6.91199e-19	3.7272e-17	32.1693
SYNE1	-2.61221	4.34422	-9.29201	7.34439e-19	3.94602e-17	32.1098
CENPU	2.11755	4.36536	9.2845	7.78965e-19	4.17013e-17	32.052
SHCBP1	2.41186	3.78582	9.27876	8.14819e-19	4.34638e-17	32.0078
POC1A	1.95115	4.03991	9.27702	8.26036e-19	4.39043e-17	31.9943
MYLK	-3.85614	5.7758	-9.2751	8.38514e-19	4.44083e-17	31.9796
LMNB1	1.99503	5.87121	9.26934	8.77208e-19	4.62554e-17	31.9353
PER1	-2.48879	5.28052	-9.26899	8.79629e-19	4.62554e-17	31.9326
ADAM33	-4.12409	1.434	-9.26711	8.92639e-19	4.67736e-17	31.9182
CCDC150	2.24566	1.45016	9.26494	9.07915e-19	4.74066e-17	31.9015
P2RX1	-4.8732	0.730272	-9.26214	9.28056e-19	4.82882e-17	31.88
FAM111B	2.79008	3.53678	9.25449	9.85236e-19	5.10841e-17	31.8213
TRIP13	2.53385	4.52796	9.24536	1.05816e-18	5.46739e-17	31.7512
JAM3	-2.7237	3.7286	-9.23211	1.1735e-18	6.02137e-17	31.6496
IGSF10	-4.71368	-0.743545	-9.22887	1.20362e-18	6.15465e-17	31.6247
NCAM1	-5.18524	1.07426	-9.22481	1.24237e-18	6.33098e-17	31.5936
AOC3	-3.63554	4.20848	-9.20249	1.47852e-18	7.50854e-17	31.4228
DLG2	-2.88339	0.0506661	-9.20095	1.49633e-18	7.55288e-17	31.411
AOX1	-4.59391	0.283151	-9.20086	1.49744e-18	7.55288e-17	31.4103
NACC2	-2.01866	4.41408	-9.19163	1.60904e-18	8.08828e-17	31.3397
SOBP	-3.09087	1.47818	-9.18796	1.65568e-18	8.29461e-17	31.3117
TTYH3	1.53277	6.9739	9.18471	1.69806e-18	8.47828e-17	31.2869
LGI4	-2.76687	1.55875	-9.18239	1.72889e-18	8.60328e-17	31.2692
RNASEH2A	1.63869	5.29209	9.17412	1.84383e-18	9.14454e-17	31.206
PTTG1	2.33736	5.07083	9.17191	1.87584e-18	9.27225e-17	31.1891
GFRA1	-4.65201	-0.00827923	-9.16737	1.9431e-18	9.57282e-17	31.1545
PRC1	2.14556	5.54583	9.16659	1.95494e-18	9.59928e-17	31.1486
MYO19	1.40241	5.6989	9.16528	1.97494e-18	9.66547e-17	31.1386
GRIK3	-3.73722	-1.57714	-9.16478	1.98259e-18	9.671e-17	31.1348
C11orf96	-3.52685	4.22861	-9.16115	2.03933e-18	9.88684e-17	31.1071
ADCY5	-4.283	1.87328	-9.1611	2.04017e-18	9.88684e-17	31.1067
ABL1	-1.32862	6.28907	-9.15635	2.11681e-18	1.02248e-16	31.0705
GEN1	1.4851	4.222	9.15416	2.15319e-18	1.03668e-16	31.0538
PCSK7	-1.54584	4.60549	-9.14457	2.31956e-18	1.11317e-16	30.9807
SLC19A1	1.91049	4.75979	9.13656	2.46827e-18	1.18071e-16	30.9197
DOK6	-3.54976	0.247111	-9.13339	2.52966e-18	1.20618e-16	30.8956
ASB2	-3.69698	1.55766	-9.13052	2.58648e-18	1.22932e-16	30.8738
SVEP1	-3.14187	2.77824	-9.12741	2.64961e-18	1.25531e-16	30.8501
PDE5A	-2.44803	3.43716	-9.12079	2.7891e-18	1.31718e-16	30.7998
CBX8	1.54236	3.51936	9.11481	2.92123e-18	1.3752e-16	30.7543
FAM72B	2.52937	0.788313	9.10418	3.17162e-18	1.48835e-16	30.6736
KLF9	-2.77997	4.37304	-9.10031	3.26803e-18	1.52876e-16	30.6442
ATP1B2	-2.83698	0.221524	-9.09829	3.31947e-18	1.54794e-16	30.6289
KCNMB1	-4.02108	2.03501	-9.09228	3.47757e-18	1.61658e-16	30.5832
DDIAS	2.0547	3.19481	9.08859	3.57806e-18	1.65809e-16	30.5553
POLR2H	1.15759	6.0723	9.08216	3.76024e-18	1.73709e-16	30.5065
LRRC45	1.58898	5.2727	9.07891	3.85587e-18	1.77573e-16	30.4819
PSMG3	1.48528	5.62609	9.07144	4.08468e-18	1.87528e-16	30.4253
TSC22D1	-1.75392	7.3207	-9.06011	4.45798e-18	2.04035e-16	30.3395
RAI2	-3.16336	1.9474	-9.05837	4.51811e-18	2.05576e-16	30.3263
COL14A1	-3.56202	4.38286	-9.05833	4.51936e-18	2.05576e-16	30.326
WDR62	2.30628	3.72799	9.0574	4.55207e-18	2.0643e-16	30.319
HDAC4	-1.70826	3.51903	-9.04023	5.19593e-18	2.3491e-16	30.1891
TACR2	-3.598	0.142663	-9.03846	5.26734e-18	2.37415e-16	30.1757
FOSB	-4.56277	5.64902	-9.03665	5.34128e-18	2.3973e-16	30.1621
PDIA4	1.37977	8.24973	9.03641	5.35105e-18	2.3973e-16	30.1603
CACNA1H	-3.4844	3.38372	-9.02853	5.6857e-18	2.53288e-16	30.1007
SLIT3	-3.67996	4.32478	-9.02848	5.68783e-18	2.53288e-16	30.1004
ZBTB4	-1.19535	6.36954	-9.02699	5.75343e-18	2.55064e-16	30.0891
ZBTB16	-4.07433	-0.781695	-9.0264	5.77931e-18	2.55064e-16	30.0847
SLC38A7	1.18637	4.88196	9.02341	5.91376e-18	2.60223e-16	30.0621
CD34	-2.1703	5.06165	-9.02299	5.93327e-18	2.60309e-16	30.0589
FAAP24	1.40613	2.72273	9.01463	6.32703e-18	2.76766e-16	29.9958
SPRY1	-2.18449	4.66498	-9.00465	6.83125e-18	2.97943e-16	29.9206
PABPC1L	2.52393	5.0253	9.00193	6.97557e-18	3.03345e-16	29.9001
COX7A1	-2.82586	2.02	-9.00094	7.02873e-18	3.04763e-16	29.8926
LRRN4CL	-3.29476	0.716853	-8.99374	7.42784e-18	3.21129e-16	29.8384
TMEM220	-2.48285	0.605211	-8.98319	8.05431e-18	3.47202e-16	29.759
CNN1	-5.735	4.35936	-8.97641	8.48414e-18	3.6467e-16	29.708
SHMT2	1.37918	6.9849	8.96677	9.13395e-18	3.91466e-16	29.6356
FOS	-3.37881	7.95833	-8.95599	9.91988e-18	4.23925e-16	29.5546
RASL12	-3.13293	2.53207	-8.95037	1.03558e-17	4.41284e-16	29.5124
GATA5	-4.56883	-1.42127	-8.94396	1.0876e-17	4.62121e-16	29.4643
P2RY14	-2.93937	-0.0263329	-8.93923	1.12764e-17	4.77765e-16	29.4288
PTH1R	-2.97589	-0.280266	-8.92917	1.21774e-17	5.14471e-16	29.3534
SHISAL1	-4.24557	0.554236	-8.92329	1.27372e-17	5.36593e-16	29.3093
PFKFB4	2.14939	4.01869	8.91374	1.36994e-17	5.75492e-16	29.2378
GPIHBP1	-3.52305	-0.229737	-8.90637	1.44918e-17	6.0706e-16	29.1827
GREM2	-4.45762	-0.721982	-8.9048	1.46665e-17	6.12647e-16	29.1709
EFNA4	1.70856	4.12223	8.89363	1.5969e-17	6.65181e-16	29.0874
ARHGAP11A	1.99139	4.45636	8.89279	1.60724e-17	6.6761e-16	29.0811
KNTC1	1.65736	4.95223	8.89193	1.61777e-17	6.7011e-16	29.0747
AGTR1	-4.10952	-0.741016	-8.88908	1.65325e-17	6.82899e-16	29.0534
TPM1	-2.68848	7.23027	-8.88719	1.67716e-17	6.90851e-16	29.0393
DNA2	1.66654	3.06258	8.87493	1.84122e-17	7.5633e-16	28.9478
SLC66A1	1.19365	4.4805	8.87198	1.88305e-17	7.71373e-16	28.9257
ALG3	1.21874	6.14125	8.87009	1.91032e-17	7.80391e-16	28.9116
ASB5	-5.21223	-1.79164	-8.86553	1.9776e-17	8.05654e-16	28.8777
RAC3	2.5729	3.33131	8.86163	2.03717e-17	8.27648e-16	28.8486
ITPR1	-2.44312	4.11028	-8.85991	2.06392e-17	8.36228e-16	28.8358
KIF18A	2.32365	2.79592	8.85848	2.08654e-17	8.41926e-16	28.8251
PRIMA1	-4.45425	-0.745879	-8.8582	2.0909e-17	8.41926e-16	28.823
ARHGAP20	-3.28205	-0.120066	-8.85794	2.09502e-17	8.41926e-16	28.8211
H2AX	1.71479	6.26306	8.8565	2.11811e-17	8.46618e-16	28.8103
ITM2A	-3.16426	2.45388	-8.84494	2.31239e-17	9.21785e-16	28.7243
FAM110A	1.73772	5.34267	8.83842	2.42978e-17	9.65986e-16	28.6757
POLE2	1.78285	2.63432	8.83352	2.52176e-17	9.99869e-16	28.6392
CCN1	-3.3197	6.68191	-8.82624	2.66478e-17	1.05376e-15	28.5851
ZCCHC24	-2.7147	3.95203	-8.82526	2.68461e-17	1.05878e-15	28.5779
HAAO	-2.63375	1.8577	-8.82486	2.6928e-17	1.05919e-15	28.5749
CIT	1.95949	4.63639	8.8226	2.7393e-17	1.07463e-15	28.5581
C7	-6.31738	1.31127	-8.82115	2.76957e-17	1.08364e-15	28.5473
PCOLCE2	-4.51187	0.775728	-8.81745	2.84818e-17	1.11147e-15	28.5198
NOVA1	-3.7077	-0.38497	-8.80718	3.07852e-17	1.1982e-15	28.4436
PAFAH1B3	2.09713	5.8544	8.80273	3.18398e-17	1.236e-15	28.4105
MRVI1	-3.15499	3.82418	-8.80146	3.21473e-17	1.24468e-15	28.4011
TSPYL2	-1.67707	4.63873	-8.80037	3.24131e-17	1.2517e-15	28.393
BRCA2	1.99749	3.45732	8.79989	3.25319e-17	1.25303e-15	28.3894
MGME1	1.12872	4.92586	8.79758	3.31053e-17	1.27181e-15	28.3723
FBXL22	-2.75658	0.788936	-8.79588	3.35319e-17	1.28487e-15	28.3597
PDE1C	-3.49568	0.316905	-8.78932	3.5237e-17	1.34673e-15	28.3111
TMEM100	-3.69502	-0.764954	-8.78593	3.61522e-17	1.37815e-15	28.2859
RNF112	-2.81601	-0.300561	-8.78244	3.71179e-17	1.41134e-15	28.2601
VSTM4	-2.82629	2.84392	-8.77546	3.91263e-17	1.48281e-15	28.2084
ADAMTS8	-3.9204	0.0429169	-8.77522	3.91976e-17	1.48281e-15	28.2066
MAP3K20	-2.37664	5.33064	-8.7742	3.95007e-17	1.49047e-15	28.1991
LPAR2	1.97548	5.06737	8.7704	4.06482e-17	1.52988e-15	28.171
RGS2	-3.26097	4.78431	-8.76765	4.15022e-17	1.55807e-15	28.1506
CMA1	-3.83728	-2.08491	-8.76049	4.38052e-17	1.64037e-15	28.0976
RAD51AP1	2.23185	3.38775	8.75457	4.58041e-17	1.70978e-15	28.0539
CENPE	2.12282	4.31962	8.75432	4.58894e-17	1.70978e-15	28.052
AARD	-3.77769	-1.88204	-8.75366	4.61207e-17	1.71409e-15	28.0471
LBX2	2.13479	0.555903	8.74639	4.87178e-17	1.80609e-15	27.9934
KNOP1	1.13309	4.44123	8.74455	4.93942e-17	1.8266e-15	27.9799
PAQR4	2.17324	3.70942	8.74271	5.00839e-17	1.8475e-15	27.9663
USP12	-1.22803	4.74989	-8.72962	5.52718e-17	2.03381e-15	27.8696
NAA40	1.13898	4.99929	8.72814	5.58903e-17	2.05148e-15	27.8587
FLNC	-5.18283	3.89012	-8.72201	5.85256e-17	2.1429e-15	27.8135
RDM1	2.88303	0.751606	8.71504	6.16719e-17	2.25254e-15	27.7622
SH3BGR	-2.15615	1.62439	-8.70529	6.63623e-17	2.4179e-15	27.6903
HPSE2	-5.14611	-0.330856	-8.70326	6.7381e-17	2.449e-15	27.6753
RANBP3L	-3.6681	-1.39215	-8.70067	6.87006e-17	2.49086e-15	27.6563
CENPI	2.1397	2.57902	8.68877	7.51147e-17	2.71677e-15	27.5688
CKMT2	-2.47515	-0.63553	-8.68679	7.62428e-17	2.75086e-15	27.5542
RNF150	-3.42464	1.59697	-8.68474	7.742e-17	2.78656e-15	27.5391
EBF1	-2.75578	1.86886	-8.68392	7.78991e-17	2.79701e-15	27.5331
SORBS2	-3.6435	3.38451	-8.68023	8.0081e-17	2.86841e-15	27.506
PPP1R12A	-1.34448	5.96925	-8.67894	8.08627e-17	2.88943e-15	27.4965
MYL9	-3.67832	7.3295	-8.67837	8.12087e-17	2.89482e-15	27.4923
MRGPRF	-3.71204	2.7395	-8.67067	8.60276e-17	3.05924e-15	27.4358
NR3C2	-3.66133	1.11696	-8.66841	8.74951e-17	3.10398e-15	27.4192
C19orf48	1.53349	6.30264	8.66609	8.90309e-17	3.15093e-15	27.4021
POLD1	1.39729	5.32998	8.65862	9.41477e-17	3.32409e-15	27.3473
MTURN	-1.87946	4.56744	-8.65703	9.52735e-17	3.35585e-15	27.3357
FGL2	-3.67697	3.42459	-8.65571	9.6216e-17	3.38101e-15	27.326
HIF3A	-4.4699	0.0903118	-8.65374	9.7648e-17	3.42322e-15	27.3115
NFASC	-2.94447	2.76335	-8.6516	9.9224e-17	3.47026e-15	27.2958
KLF4	-2.68157	5.01091	-8.65119	9.95249e-17	3.4726e-15	27.2929
PRKN	-2.80472	-0.00470785	-8.64382	1.05164e-16	3.66075e-15	27.2388
PDE1A	-3.05566	1.03513	-8.63784	1.09972e-16	3.81913e-15	27.195
TARBP2	1.1604	5.14696	8.63678	1.10846e-16	3.8405e-15	27.1873
MAMDC2	-4.03619	0.94032	-8.62849	1.17918e-16	4.07601e-15	27.1266
RELN	-3.87352	-0.978117	-8.62661	1.19581e-16	4.11869e-15	27.1129
CHEK1	1.65776	4.38002	8.62647	1.19708e-16	4.11869e-15	27.1118
PDZD4	-3.35975	0.599646	-8.62423	1.21725e-16	4.17839e-15	27.0955
SSTR1	-3.50114	-1.58573	-8.61723	1.28254e-16	4.39232e-15	27.0442
FGF2	-3.35745	1.28876	-8.61125	1.341e-16	4.58196e-15	27.0005
GTPBP3	1.10188	4.59786	8.59591	1.50325e-16	5.12453e-15	26.8886
BORA	1.63813	2.80425	8.58282	1.65711e-16	5.62318e-15	26.793
SGCA	-4.38501	0.315875	-8.56933	1.83177e-16	6.18755e-15	26.6948
CASQ2	-5.57602	-0.0632069	-8.56482	1.89416e-16	6.38374e-15	26.662
E2F8	2.44562	3.48547	8.56306	1.91912e-16	6.43859e-15	26.6492
NEIL3	2.77271	1.34455	8.56023	1.9599e-16	6.56058e-15	26.6285
PDE4D	-2.13903	4.13064	-8.5569	2.0089e-16	6.70945e-15	26.6043
ACTG2	-5.36308	5.65194	-8.5536	2.05873e-16	6.86043e-15	26.5803
YDJC	1.66559	4.96443	8.54781	2.14902e-16	7.14524e-15	26.5382
OLFM1	-3.51701	1.08804	-8.54608	2.17685e-16	7.22159e-15	26.5256
FYCO1	-1.60398	5.50192	-8.54124	2.25636e-16	7.46865e-15	26.4905
STK40	-1.28564	5.53249	-8.53969	2.28232e-16	7.53775e-15	26.4793
KNSTRN	1.54901	4.29174	8.53677	2.33237e-16	7.68595e-15	26.458
SOX5	-2.59903	-0.372681	-8.50877	2.86929e-16	9.41342e-15	26.2549
GEM	-3.62663	3.15223	-8.49549	3.16514e-16	1.03611e-14	26.1588
DNAJB4	-1.76725	3.84619	-8.48649	3.38258e-16	1.10485e-14	26.0936
FBXL7	-2.68108	2.21639	-8.48224	3.4902e-16	1.1375e-14	26.0629
CHRDL1	-5.53497	-0.116035	-8.47929	3.56691e-16	1.15995e-14	26.0416
WNT2B	-2.01662	1.8472	-8.46894	3.84966e-16	1.24763e-14	25.9669
GALNT17	-4.23869	-0.00812348	-8.46881	3.85336e-16	1.24763e-14	25.9659
WFDC1	-2.99001	3.01356	-8.46459	3.9752e-16	1.28428e-14	25.9354
HASPIN	2.27447	1.65746	8.46404	3.99124e-16	1.28665e-14	25.9315
CRYAB	-3.69832	3.37028	-8.45684	4.20843e-16	1.35373e-14	25.8796
TMC6	1.78323	6.61959	8.45412	4.29351e-16	1.37811e-14	25.8599
HAND2	-4.19516	0.223745	-8.45153	4.37639e-16	1.40167e-14	25.8412
ESCO2	2.13703	2.45734	8.44582	4.56391e-16	1.45858e-14	25.8001
NTF3	-3.00188	-1.08163	-8.43323	5.00636e-16	1.59654e-14	25.7094
PTGFR	-4.01549	-0.0681977	-8.43207	5.0492e-16	1.60675e-14	25.7011
GFRA2	-2.87181	-0.661301	-8.43165	5.06513e-16	1.60837e-14	25.698
SLC5A6	1.70181	6.00149	8.42777	5.21154e-16	1.65132e-14	25.6701
ACTA2	-3.58007	7.30986	-8.4157	5.69396e-16	1.80034e-14	25.5833
FOXN3	-1.44472	5.55638	-8.41109	5.88984e-16	1.85831e-14	25.5502
PKD1	-1.33498	5.61464	-8.4104	5.9196e-16	1.86373e-14	25.5452
DDX11	1.46153	5.08742	8.40608	6.11028e-16	1.91969e-14	25.5142
PRELP	-4.33386	3.15448	-8.40479	6.16813e-16	1.93377e-14	25.5049
ACOX2	-3.16243	0.314048	-8.39145	6.8017e-16	2.1279e-14	25.4091
TICRR	1.88026	3.38019	8.37974	7.41025e-16	2.3134e-14	25.3252
REEP1	-4.04067	0.27699	-8.37144	7.87357e-16	2.45288e-14	25.2658
MCM2	1.93858	6.19308	8.36598	8.19422e-16	2.54742e-14	25.2267
CEP85L	-1.78516	2.35294	-8.36269	8.39369e-16	2.60398e-14	25.2031
KCNMA1	-3.597	2.28372	-8.36171	8.45381e-16	2.61715e-14	25.1961
RCAN1	-2.16665	5.23219	-8.36001	8.55955e-16	2.64437e-14	25.1839
CALR	1.10133	10.1068	8.35343	8.98051e-16	2.76865e-14	25.1369
DACT3	-3.44767	1.82385	-8.349	9.27581e-16	2.851e-14	25.1052
CDKL1	-1.89624	0.109067	-8.34885	9.28608e-16	2.851e-14	25.1041
ISL2	2.6044	0.55391	8.34322	9.67527e-16	2.96435e-14	25.0639
PHYHIP	-3.82858	0.873111	-8.335	1.02728e-15	3.13449e-14	25.0052
CDH19	-4.50854	-1.48906	-8.33192	1.05057e-15	3.19894e-14	24.9832
RUNDC3B	-2.18936	-0.315632	-8.32983	1.06664e-15	3.24124e-14	24.9683
RNASE4	-2.20318	-0.340827	-8.31997	1.14607e-15	3.47549e-14	24.898
TSPYL1	-1.04674	6.06122	-8.31906	1.1537e-15	3.49148e-14	24.8915
MFAP4	-4.26303	4.73203	-8.31501	1.1882e-15	3.58857e-14	24.8626
SBDS	-1.04373	6.05131	-8.31326	1.20341e-15	3.62711e-14	24.8502
HIPK3	-1.39814	5.86126	-8.31291	1.20645e-15	3.62889e-14	24.8477
AGRN	1.77311	8.7424	8.30855	1.24531e-15	3.7382e-14	24.8166
PPP1R14A	-2.94651	2.51589	-8.30781	1.25209e-15	3.75096e-14	24.8113
FXYD6	-3.81866	2.72655	-8.30715	1.25811e-15	3.76141e-14	24.8066
STXBP2	1.58765	6.28305	8.30072	1.31832e-15	3.93348e-14	24.7608
POPDC2	-2.92938	1.50271	-8.29551	1.36911e-15	4.07681e-14	24.7238
SNRK	-1.02094	4.82865	-8.29198	1.40471e-15	4.17445e-14	24.6987
C1QTNF2	-2.49402	0.0385214	-8.29129	1.41177e-15	4.18702e-14	24.6938
DPP3	1.09029	6.22738	8.29067	1.41811e-15	4.19743e-14	24.6894
A2M	-2.6868	8.27699	-8.28552	1.47216e-15	4.34874e-14	24.6527
DNAJB5	-2.61692	3.0842	-8.28385	1.49e-15	4.3927e-14	24.6409
LAMA2	-2.68415	3.47133	-8.27632	1.57366e-15	4.63011e-14	24.5874
E2F2	2.52676	3.07819	8.26384	1.72263e-15	5.05839e-14	24.4988
PTGS1	-4.29088	3.87679	-8.26041	1.76595e-15	5.17535e-14	24.4745
FLAD1	1.09454	5.8953	8.25963	1.77595e-15	5.19439e-14	24.469
CYB561	1.33986	6.85287	8.25444	1.84399e-15	5.38278e-14	24.4322
PRKAG2	-1.50368	4.14779	-8.25121	1.88764e-15	5.49937e-14	24.4092
TLN1	-1.45023	8.13965	-8.25086	1.89244e-15	5.50256e-14	24.4068
ACTL6A	1.1127	6.06063	8.24858	1.92385e-15	5.58294e-14	24.3906
RBPMS2	-3.38442	2.06644	-8.2438	1.9915e-15	5.76797e-14	24.3568
DUS1L	1.26879	7.18218	8.23544	2.11564e-15	6.11555e-14	24.2976
PIF1	1.96323	3.00887	8.22851	2.22418e-15	6.4168e-14	24.2486
FAM72A	1.90388	0.526086	8.22593	2.26604e-15	6.52488e-14	24.2303
PKIG	-1.95915	5.02771	-8.22419	2.29472e-15	6.59464e-14	24.218
DBF4	1.28743	3.85038	8.22346	2.30681e-15	6.61658e-14	24.2128
GATA6	-3.28041	1.85872	-8.2207	2.35315e-15	6.73645e-14	24.1934
NCALD	-2.32576	2.75763	-8.21042	2.53436e-15	7.24124e-14	24.1207
LAMC3	-2.80913	3.19048	-8.2099	2.5438e-15	7.25424e-14	24.1171
NUDT5	1.1668	6.10633	8.20698	2.59792e-15	7.39435e-14	24.0965
MPZ	-2.33018	0.743854	-8.20524	2.63078e-15	7.47354e-14	24.0842
LYVE1	-3.39244	1.08789	-8.2018	2.69673e-15	7.64623e-14	24.0599
ATAD5	1.64174	3.19955	8.20148	2.70307e-15	7.6496e-14	24.0576
RNF122	-1.70199	3.11882	-8.19896	2.75255e-15	7.77476e-14	24.0399
GNAO1	-3.50736	0.895826	-8.19832	2.76526e-15	7.78507e-14	24.0353
PCGF1	1.00473	4.15372	8.19825	2.76669e-15	7.78507e-14	24.0348
LDLRAD2	-1.9185	0.155685	-8.1913	2.90869e-15	8.16912e-14	23.9858
CLIP3	-2.90804	3.32562	-8.19044	2.92667e-15	8.20367e-14	23.9798
NFIA	-2.08907	4.75432	-8.19019	2.93206e-15	8.20367e-14	23.978
SKP2	1.68851	5.30575	8.18821	2.97401e-15	8.30539e-14	23.9641
STARD9	-2.17637	2.23966	-8.1795	3.16638e-15	8.82597e-14	23.9027
ZWILCH	1.17885	4.45052	8.17174	3.34809e-15	9.31499e-14	23.8481
DMD	-3.53263	2.49048	-8.16668	3.47204e-15	9.62371e-14	23.8125
ANK2	-4.0088	1.26512	-8.16257	3.57611e-15	9.89369e-14	23.7836
CDC7	1.69883	3.63823	8.15836	3.68575e-15	1.0178e-13	23.754
MXRA7	-1.94043	5.49584	-8.15554	3.76126e-15	1.03672e-13	23.7341
AKAP6	-3.17211	0.961944	-8.15526	3.7686e-15	1.03682e-13	23.7322
IER5L	1.97294	4.48092	8.15053	3.89874e-15	1.07064e-13	23.699
SMOC2	-3.75474	3.69281	-8.14476	4.06349e-15	1.11382e-13	23.6585
FAM180A	-3.44393	-1.24712	-8.14389	4.08895e-15	1.11873e-13	23.6524
HMCN2	-3.44701	1.00028	-8.14205	4.14335e-15	1.13148e-13	23.6394
GHR	-3.17818	0.373979	-8.13994	4.20624e-15	1.14448e-13	23.6247
NXPH3	-3.20208	1.13729	-8.13567	4.33691e-15	1.17788e-13	23.5947
NLGN1	-3.52385	-0.846368	-8.1354	4.34554e-15	1.17806e-13	23.5928
CCNE1	2.18298	4.26402	8.13456	4.3718e-15	1.18302e-13	23.5869
NEXN	-3.03956	2.94313	-8.1227	4.75924e-15	1.28551e-13	23.5037
CLCN2	1.35925	3.3537	8.12012	4.84775e-15	1.30467e-13	23.4857
THRA	-1.58922	4.63046	-8.11709	4.95387e-15	1.33081e-13	23.4645
CYP27B1	2.23785	1.85104	8.11195	5.13961e-15	1.37822e-13	23.4285
SLC39A4	2.06583	5.2149	8.10391	5.44332e-15	1.4544e-13	23.3723
MYRIP	-3.1871	-0.98599	-8.10328	5.46817e-15	1.45841e-13	23.3678
MAD2L1	1.91018	4.56102	8.1007	5.56971e-15	1.48282e-13	23.3498
MAPK13	1.8502	6.79104	8.1001	5.59363e-15	1.48497e-13	23.3456
PPP3CB	-1.02183	5.44902	-8.09999	5.59807e-15	1.48497e-13	23.3448
FILIP1L	-2.80668	4.55298	-8.09974	5.60782e-15	1.48497e-13	23.3431
PRR19	1.83707	1.37391	8.09852	5.65705e-15	1.49534e-13	23.3346
ATF3	-3.24265	5.58967	-8.09713	5.71363e-15	1.50761e-13	23.3248
RHOJ	-2.19128	2.63818	-8.0909	5.9733e-15	1.57332e-13	23.2813
PSRC1	1.76004	3.47514	8.08871	6.0674e-15	1.59527e-13	23.266
PALLD	-2.66887	6.69638	-8.07777	6.55986e-15	1.7217e-13	23.1896
PLCB4	-3.46075	1.6591	-8.07439	6.71953e-15	1.76049e-13	23.1661
BLOC1S3	1.16771	4.4226	8.07405	6.73586e-15	1.76166e-13	23.1637
KCNAB1	-1.66675	0.631806	-8.06747	7.05899e-15	1.84292e-13	23.1178
RNF180	-2.61927	0.5659	-8.06695	7.08547e-15	1.84658e-13	23.1142
PRDM6	-3.41262	1.35652	-8.06474	7.19788e-15	1.87258e-13	23.0988
CDKN3	2.14458	3.4282	8.06339	7.26707e-15	1.88727e-13	23.0894
TACR1	-3.24071	-0.698668	-8.06089	7.39784e-15	1.91788e-13	23.0719
STON1	-2.47989	2.85114	-8.06022	7.433e-15	1.92363e-13	23.0673
WWTR1	-1.8058	5.50945	-8.05481	7.7249e-15	1.99569e-13	23.0296
SLC35A2	1.24598	5.74078	8.05418	7.75941e-15	2.00112e-13	23.0252
PDZRN3	-3.45679	2.54841	-8.0459	8.22987e-15	2.11509e-13	22.9676
LMO3	-3.90784	1.37198	-8.04533	8.26361e-15	2.12009e-13	22.9636
RASSF7	2.22225	5.75828	8.03794	8.70918e-15	2.22823e-13	22.9122
MAP1B	-3.12539	4.36687	-8.03784	8.71517e-15	2.22823e-13	22.9116
ZEB1	-2.51185	3.68945	-8.03506	8.88913e-15	2.26879e-13	22.8922
FGF13	-2.66454	0.289274	-8.02491	9.55271e-15	2.43397e-13	22.8217
LRRC4B	-2.57365	0.15616	-8.02338	9.65717e-15	2.45637e-13	22.8111
RAB9B	-2.85873	0.512954	-8.01846	1.00005e-14	2.53783e-13	22.7769
TACC2	-1.93404	5.51233	-8.0183	1.00117e-14	2.53783e-13	22.7758
CELF2	-2.95415	3.02416	-8.01761	1.00604e-14	2.54583e-13	22.7711
IGSF9B	-3.05931	-1.11243	-8.01525	1.02302e-14	2.58169e-13	22.7547
PRICKLE2	-2.38435	3.23781	-8.01505	1.02451e-14	2.58169e-13	22.7533
RASGRP2	-2.71431	1.72737	-8.01492	1.02543e-14	2.58169e-13	22.7524
EPHA3	-3.05667	1.93649	-8.00151	1.12761e-14	2.83411e-13	22.6594
CCDC137	1.09443	5.6169	7.99622	1.17064e-14	2.93729e-13	22.6228
FZD7	-2.09586	4.2372	-7.99562	1.17558e-14	2.94472e-13	22.6187
RASSF3	-1.58217	4.97042	-7.99062	1.21795e-14	3.0457e-13	22.584
KCND3	-3.81118	1.45435	-7.98639	1.25491e-14	3.13283e-13	22.5548
ANGPTL1	-3.94366	-0.100582	-7.98282	1.28699e-14	3.20754e-13	22.5301
BCHE	-3.97387	-0.373912	-7.96879	1.42107e-14	3.52982e-13	22.4331
FAM189A2	-2.98573	0.905421	-7.95253	1.59381e-14	3.95227e-13	22.3208
MEIS1	-1.88203	4.01255	-7.94881	1.63615e-14	4.05048e-13	22.2952
SPINT1	2.60299	8.14191	7.9447	1.68422e-14	4.16255e-13	22.2669
MTBP	1.56843	2.79751	7.94384	1.69446e-14	4.1809e-13	22.2609
ECT2	1.88127	5.26427	7.92933	1.87659e-14	4.61748e-13	22.161
ARHGEF39	1.67394	3.21132	7.92925	1.87763e-14	4.61748e-13	22.1605
RASL11A	-2.42089	2.11336	-7.92684	1.90978e-14	4.68877e-13	22.1439
FERMT2	-2.5686	4.50199	-7.91953	2.0105e-14	4.92788e-13	22.0936
KIF24	1.81637	2.47146	7.91802	2.03202e-14	4.9724e-13	22.0832
FANCB	1.74107	1.03398	7.91602	2.06078e-14	5.03447e-13	22.0694
MSRB3	-3.26003	3.79479	-7.91571	2.06525e-14	5.03709e-13	22.0673
CKS1B	1.63066	5.00503	7.913	2.10494e-14	5.12547e-13	22.0487
STMN1	1.84761	7.91371	7.91182	2.12244e-14	5.15962e-13	22.0406
SLC37A4	1.29328	4.92637	7.90875	2.16869e-14	5.25482e-13	22.0195
ZHX3	-1.24889	4.40094	-7.90697	2.19585e-14	5.31196e-13	22.0073
CACNB2	-2.61769	0.910694	-7.90453	2.23382e-14	5.39499e-13	21.9906
E2F1	2.19032	4.66925	7.89454	2.39602e-14	5.77734e-13	21.922
PPP1R14B	1.41981	6.91656	7.8921	2.43737e-14	5.8675e-13	21.9052
OXLD1	1.35012	4.81321	7.89143	2.4488e-14	5.88544e-13	21.9007
MCM4	1.52659	7.0618	7.89119	2.4529e-14	5.88577e-13	21.899
MIS18A	1.27426	4.29796	7.89079	2.45986e-14	5.89293e-13	21.8963
HPGDS	-2.49983	-0.444231	-7.87857	2.67973e-14	6.39898e-13	21.8125
SRPX	-3.59461	2.78432	-7.87683	2.71252e-14	6.46688e-13	21.8006
BDKRB2	-2.50715	3.60784	-7.85624	3.13268e-14	7.45659e-13	21.6598
MRGBP	1.04319	4.92183	7.85564	3.14582e-14	7.47586e-13	21.6557
BCL2L12	1.37817	4.70369	7.85523	3.1548e-14	7.48521e-13	21.6529
SCN4B	-2.51961	1.03906	-7.84927	3.289e-14	7.79114e-13	21.6121
FBLN5	-2.76586	3.87216	-7.84676	3.34718e-14	7.91631e-13	21.595
ITGA7	-2.80852	3.62079	-7.84352	3.42377e-14	8.08457e-13	21.5728
NFIX	-2.16676	4.9685	-7.84123	3.47892e-14	8.20174e-13	21.5572
TIPARP	-1.78853	5.18672	-7.83365	3.66772e-14	8.63312e-13	21.5055
SLC9A9	-2.40709	2.46083	-7.83039	3.75205e-14	8.81761e-13	21.4833
MAOB	-4.11883	1.77094	-7.82785	3.81901e-14	8.96078e-13	21.466
DDX39A	1.1613	6.56163	7.82135	3.99594e-14	9.3611e-13	21.4217
BRI3BP	1.37156	4.80639	7.81999	4.03402e-14	9.43256e-13	21.4124
ANLN	2.36231	5.54708	7.81967	4.04306e-14	9.43256e-13	21.4102
MEX3A	3.04769	4.52135	7.81211	4.26155e-14	9.92064e-13	21.3588
MFSD3	1.66387	4.49815	7.80959	4.33695e-14	1.00803e-12	21.3416
MGLL	-2.46641	4.82799	-7.80847	4.37071e-14	1.01429e-12	21.334
MOAP1	-1.06273	4.47779	-7.80715	4.41127e-14	1.0221e-12	21.325
E2F7	2.4272	2.83009	7.80557	4.45978e-14	1.03173e-12	21.3143
GRASP	-2.02937	2.70138	-7.80249	4.55653e-14	1.05247e-12	21.2933
CREM	-1.3212	4.24408	-7.79545	4.78509e-14	1.10355e-12	21.2455
RHBDF2	1.48597	5.49284	7.79269	4.87745e-14	1.12246e-12	21.2268
BCL2L2	-1.21617	5.36717	-7.79247	4.88519e-14	1.12246e-12	21.2252
ZNF525	1.40149	3.6657	7.79233	4.88983e-14	1.12246e-12	21.2243
FEN1	1.65401	5.66027	7.7892	4.99716e-14	1.14533e-12	21.2031
IL6ST	-1.71328	6.11216	-7.78798	5.03981e-14	1.15332e-12	21.1947
UNG	1.02988	5.96956	7.78156	5.26941e-14	1.20401e-12	21.1512
SMUG1	1.07787	5.25808	7.78089	5.294e-14	1.20777e-12	21.1466
MAGI2	-1.97882	1.94137	-7.77173	5.64127e-14	1.28501e-12	21.0845
OLFML1	-2.57369	1.74943	-7.77065	5.68364e-14	1.29268e-12	21.0772
CENPH	1.43826	3.64826	7.76884	5.75521e-14	1.30695e-12	21.0649
NIBAN1	-2.90928	5.01631	-7.76667	5.8427e-14	1.32479e-12	21.0502
KPNA2	1.65097	7.15908	7.755	6.33454e-14	1.43193e-12	20.9712
ILK	-1.64823	3.02813	-7.75397	6.3797e-14	1.43995e-12	20.9642
DPT	-5.37159	1.0663	-7.75266	6.43776e-14	1.45084e-12	20.9554
LRRC46	1.66887	0.536964	7.75142	6.49318e-14	1.46111e-12	20.947
EMP1	-2.58092	6.62195	-7.74928	6.59029e-14	1.48072e-12	20.9325
PLPPR4	-2.75403	0.46526	-7.74857	6.62263e-14	1.48573e-12	20.9277
WWC1	2.23698	5.04255	7.73941	7.05545e-14	1.58044e-12	20.8658
STARD13	-2.09938	3.29513	-7.73912	7.06961e-14	1.58123e-12	20.8638
GNG11	-2.05753	3.86796	-7.73879	7.08576e-14	1.58245e-12	20.8616
PELI2	-2.74132	2.37233	-7.73019	7.52001e-14	1.67691e-12	20.8034
DTYMK	1.27795	5.14066	7.72822	7.62299e-14	1.69732e-12	20.7901
HSD17B6	-2.83427	1.65926	-7.7274	7.66598e-14	1.70433e-12	20.7846
MYADM	-2.84532	5.8106	-7.72604	7.73857e-14	1.71789e-12	20.7754
XRCC3	1.25678	4.26924	7.71907	8.1197e-14	1.79981e-12	20.7284
RFC5	1.09752	4.60457	7.7165	8.26514e-14	1.82931e-12	20.7111
RMI2	1.85346	4.40667	7.71556	8.3188e-14	1.83844e-12	20.7047
ZBTB47	-1.3041	4.18288	-7.71354	8.4356e-14	1.86148e-12	20.6911
TAGLN	-3.55489	7.37137	-7.70949	8.674e-14	1.91124e-12	20.6639
DMPK	-1.49676	5.55944	-7.70728	8.80743e-14	1.93522e-12	20.6489
CDCA4	1.49687	4.89816	7.70725	8.80893e-14	1.93522e-12	20.6488
CCDC58	1.04298	4.24151	7.70291	9.07631e-14	1.98549e-12	20.6195
MBD5	-1.04021	3.67575	-7.70289	9.07792e-14	1.98549e-12	20.6194
CTSG	-4.08715	-0.609442	-7.69571	9.538e-14	2.08305e-12	20.571
RGN	-3.02786	-0.559027	-7.69488	9.59248e-14	2.09187e-12	20.5655
PRUNE2	-4.55989	1.88494	-7.69063	9.87686e-14	2.15072e-12	20.5369
GPM6B	-2.0717	1.98623	-7.6896	9.9473e-14	2.15971e-12	20.53
SLC25A39	1.09778	7.66215	7.68541	1.02381e-13	2.21959e-12	20.5018
DSN1	1.20726	4.76058	7.68409	1.03318e-13	2.23666e-12	20.4929
H2AW	2.27768	3.71937	7.68106	1.05488e-13	2.28028e-12	20.4726
ITGB1BP2	-2.02855	0.268284	-7.67853	1.07343e-13	2.31702e-12	20.4555
PLCL1	-2.26126	0.814628	-7.67507	1.09926e-13	2.36932e-12	20.4323
DNMT3B	2.19739	3.69897	7.67399	1.10742e-13	2.38345e-12	20.4251
CHAF1B	1.66784	4.029	7.67296	1.11531e-13	2.39695e-12	20.4181
DDR2	-2.98216	3.66764	-7.67169	1.12509e-13	2.41446e-12	20.4096
SLC12A8	2.37498	3.84566	7.6691	1.14521e-13	2.45409e-12	20.3923
LRRFIP1	-1.12647	7.00945	-7.66432	1.18344e-13	2.53237e-12	20.3602
KIF22	1.32024	6.37026	7.66299	1.19434e-13	2.55199e-12	20.3512
EMCN	-2.28262	2.56091	-7.66208	1.20174e-13	2.56413e-12	20.3452
KCNIP4	-1.41769	0.116149	-7.65928	1.2251e-13	2.61019e-12	20.3264
MEF2C	-2.09319	3.43204	-7.6568	1.24612e-13	2.65118e-12	20.3097
MMRN1	-3.57129	0.304309	-7.65238	1.28447e-13	2.72885e-12	20.2801
TBC1D7	1.13202	4.28098	7.64995	1.30599e-13	2.77061e-12	20.2639
PCNA	1.42055	7.16604	7.64708	1.33199e-13	2.82173e-12	20.2446
ACTC1	-6.51629	1.06797	-7.64536	1.3477e-13	2.85094e-12	20.2331
CPEB2	-1.77307	3.5004	-7.64018	1.39638e-13	2.94971e-12	20.1985
GJC2	-2.12732	0.319492	-7.63785	1.41883e-13	2.99287e-12	20.1829
FBXW9	1.09474	3.84842	7.63756	1.42165e-13	2.99455e-12	20.1809
CLSPN	2.40809	2.68064	7.63015	1.49563e-13	3.14591e-12	20.1314
POP7	1.08625	5.15421	7.62374	1.56266e-13	3.28225e-12	20.0885
PCP4	-5.68887	0.124108	-7.62223	1.57889e-13	3.30908e-12	20.0784
LEPR	-2.27788	2.52316	-7.62214	1.5799e-13	3.30908e-12	20.0778
STUM	-4.01599	-0.568938	-7.61602	1.64733e-13	3.44545e-12	20.0369
ALKBH6	1.37116	2.21506	7.61264	1.68577e-13	3.52088e-12	20.0144
ANTXR2	-2.31111	5.09184	-7.607	1.75203e-13	3.65412e-12	19.9767
RPS6KA2	-1.88815	4.46618	-7.60284	1.80247e-13	3.75406e-12	19.949
NDC1	1.06651	5.50539	7.60052	1.83113e-13	3.80838e-12	19.9336
SNED1	-2.38	2.16231	-7.59653	1.8817e-13	3.90262e-12	19.907
INPP5A	-1.2615	4.80058	-7.59074	1.95747e-13	4.05409e-12	19.8684
MTG1	1.35527	3.19822	7.58991	1.96853e-13	4.07132e-12	19.8629
TFAP4	1.19938	4.20627	7.58923	1.97774e-13	4.08466e-12	19.8583
CH25H	-2.95621	1.02987	-7.5864	2.01618e-13	4.15826e-12	19.8395
RERG	-2.77076	1.49448	-7.57985	2.10812e-13	4.34185e-12	19.7959
NECAB1	-3.17489	0.496558	-7.57744	2.14297e-13	4.40139e-12	19.7799
SAC3D1	1.58677	3.93702	7.57613	2.16219e-13	4.43474e-12	19.7712
LRRK2	-2.86121	1.35138	-7.57344	2.20214e-13	4.51044e-12	19.7533
INMT	-2.66561	1.4385	-7.56968	2.25917e-13	4.62087e-12	19.7283
DNAJC18	-1.34799	2.5175	-7.56414	2.34587e-13	4.79159e-12	19.6915
C4orf48	2.48267	2.22613	7.56107	2.39533e-13	4.88588e-12	19.6711
MATN2	-3.12936	4.5849	-7.56029	2.40811e-13	4.9052e-12	19.6659
PARD3B	-2.32679	2.40552	-7.55843	2.43866e-13	4.96063e-12	19.6536
BCL2	-1.99415	2.86822	-7.54783	2.62078e-13	5.32377e-12	19.5833
CALCOCO1	-1.04533	5.95203	-7.54707	2.63422e-13	5.34376e-12	19.5783
TOR2A	1.07847	4.06644	7.54246	2.71791e-13	5.49849e-12	19.5477
MS4A2	-2.92657	-0.464834	-7.53829	2.79583e-13	5.64841e-12	19.5201
RORB	-3.02165	-1.26805	-7.53618	2.83618e-13	5.72215e-12	19.5061
EPHA7	-3.94587	0.704804	-7.53378	2.88261e-13	5.8079e-12	19.4902
MAT2A	-1.16959	6.93875	-7.53238	2.91017e-13	5.85548e-12	19.4809
SERINC1	-1.06967	6.87226	-7.52985	2.96058e-13	5.94884e-12	19.4642
CRTAP	-1.16322	7.11232	-7.52875	2.98254e-13	5.98486e-12	19.4569
CA5B	-1.06493	2.44893	-7.52675	3.02327e-13	6.05839e-12	19.4437
MAP1A	-2.76291	3.10382	-7.52543	3.05049e-13	6.10468e-12	19.4349
DTNA	-3.77955	1.61588	-7.51864	3.19389e-13	6.38305e-12	19.3901
ITGA9	-2.17717	2.90637	-7.50608	3.47715e-13	6.93979e-12	19.307
WDHD1	1.4986	3.99757	7.50513	3.4994e-13	6.96691e-12	19.3008
RBMS3	-2.6631	2.21037	-7.5051	3.50013e-13	6.96691e-12	19.3006
CKAP2	1.41418	5.2038	7.49483	3.75161e-13	7.45745e-12	19.2328
RECK	-2.20176	2.24398	-7.49157	3.83509e-13	7.6132e-12	19.2113
RGS5	-2.62769	5.9157	-7.48959	3.88667e-13	7.70528e-12	19.1983
ARID5B	-1.55873	5.7784	-7.48527	4.00166e-13	7.92265e-12	19.1698
ROCK2	-1.00451	5.83455	-7.48094	4.12006e-13	8.14619e-12	19.1413
TCEAL1	-1.40913	4.0596	-7.48002	4.14576e-13	8.17562e-12	19.1353
MBNL1	-1.01676	6.73955	-7.48001	4.14597e-13	8.17562e-12	19.1352
THSD4	-2.34827	3.95114	-7.47974	4.15354e-13	8.17966e-12	19.1334
CLDN5	-2.72471	2.99053	-7.47941	4.16285e-13	8.18712e-12	19.1312
NEK1	-1.13081	3.48487	-7.47567	4.26925e-13	8.38296e-12	19.1066
SBSPON	-3.1724	2.12179	-7.47549	4.27442e-13	8.38296e-12	19.1054
PRKG1	-2.80261	1.86624	-7.4753	4.27987e-13	8.38296e-12	19.1042
BMP5	-4.20104	-0.471966	-7.47512	4.28504e-13	8.38296e-12	19.103
DONSON	1.35652	4.38504	7.46889	4.46882e-13	8.73098e-12	19.062
PYCR3	1.35292	4.51027	7.46654	4.53996e-13	8.8583e-12	19.0465
KCNH2	-3.73363	0.847378	-7.45423	4.93189e-13	9.61039e-12	18.9657
TRMU	1.03417	5.07854	7.45175	5.0148e-13	9.75386e-12	18.9494
SVIL	-2.01322	6.39733	-7.45164	5.01868e-13	9.75386e-12	18.9486
LSM4	1.01391	6.84783	7.44878	5.1161e-13	9.93019e-12	18.9299
ADGRA2	-2.47686	4.35524	-7.4461	5.20886e-13	1.0097e-11	18.9123
RFC4	1.40594	4.7149	7.44296	5.3201e-13	1.02858e-11	18.8917
FGFR1	-2.81698	4.61227	-7.4408	5.39776e-13	1.04223e-11	18.8775
SGO2	1.5338	3.34113	7.43308	5.68466e-13	1.09478e-11	18.827
ULBP2	2.76226	2.09001	7.43288	5.69245e-13	1.09486e-11	18.8256
COL21A1	-3.17251	0.612671	-7.4259	5.96515e-13	1.14434e-11	18.7799
H2BC5	2.27989	3.81098	7.42291	6.08592e-13	1.166e-11	18.7604
JUN	-2.07417	7.56068	-7.41475	6.42805e-13	1.22837e-11	18.707
USP43	2.10098	3.09485	7.40843	6.70581e-13	1.2798e-11	18.6656
NDNF	-3.27159	-0.290907	-7.40811	6.7205e-13	1.28096e-11	18.6635
FLNA	-2.60875	9.4975	-7.40695	6.77255e-13	1.28922e-11	18.656
RAD54B	1.4483	2.14029	7.40173	7.01329e-13	1.33334e-11	18.6219
SIRT7	1.17674	5.45243	7.39915	7.13571e-13	1.35487e-11	18.605
PARVA	-1.33619	5.84381	-7.3988	7.15225e-13	1.35628e-11	18.6027
ZNF25	-1.16689	2.97051	-7.39599	7.28775e-13	1.37845e-11	18.5844
GSTM5	-3.6069	0.927103	-7.39526	7.3234e-13	1.38342e-11	18.5796
TSPAN18	-2.60345	3.14066	-7.39411	7.38008e-13	1.39236e-11	18.5721
NBEA	-3.25907	1.61959	-7.39079	7.54576e-13	1.4182e-11	18.5504
ADCY2	-3.25471	-0.606581	-7.38988	7.59144e-13	1.42498e-11	18.5445
PRKCB	-3.1089	2.17909	-7.38908	7.63248e-13	1.43087e-11	18.5393
HSPB7	-4.33938	1.41639	-7.38691	7.74402e-13	1.44995e-11	18.5251
DENND2A	-2.29326	2.56398	-7.38498	7.84411e-13	1.46684e-11	18.5126
SQLE	1.80292	6.09428	7.38462	7.86337e-13	1.46859e-11	18.5102
BDKRB1	-2.82709	0.579714	-7.38206	7.99853e-13	1.49068e-11	18.4935
DHCR7	1.5674	6.05899	7.382	8.00174e-13	1.49068e-11	18.4931
TEPSIN	1.09159	4.22346	7.3808	8.066e-13	1.50076e-11	18.4853
COLGALT2	-2.94306	-0.384324	-7.37627	8.31403e-13	1.54304e-11	18.4558
DBF4B	1.16495	3.56599	7.36551	8.93194e-13	1.65565e-11	18.3858
DIAPH3	2.12014	3.17213	7.36497	8.96463e-13	1.65963e-11	18.3822
CRYM	-3.69494	0.340051	-7.36162	9.16668e-13	1.69281e-11	18.3604
HSPB8	-3.68485	4.74223	-7.35634	9.49468e-13	1.74903e-11	18.3261
WDR4	1.12666	4.34437	7.34846	1.00061e-12	1.84095e-11	18.2749
BMERB1	-2.37761	3.17376	-7.34793	1.00414e-12	1.84515e-11	18.2715
FKBPL	1.19856	3.36846	7.34765	1.00605e-12	1.84638e-11	18.2696
TNFAIP8L3	-3.02025	1.13525	-7.34311	1.03688e-12	1.9006e-11	18.2402
ARHGAP6	-3.1025	1.67485	-7.34279	1.03905e-12	1.90224e-11	18.2381
SOCS3	-2.45229	6.55318	-7.34186	1.04552e-12	1.91066e-11	18.2321
PRKAR2B	-2.56597	2.72035	-7.33579	1.08859e-12	1.98558e-11	18.1926
RTL5	-2.62709	1.4958	-7.33261	1.1118e-12	2.02542e-11	18.1721
CNTN4	-2.73096	0.160879	-7.32403	1.17699e-12	2.13893e-11	18.1164
SHE	-2.07956	1.52271	-7.32184	1.1942e-12	2.16754e-11	18.1023
PLN	-4.52044	1.07405	-7.32068	1.20342e-12	2.18161e-11	18.0948
DES	-7.03	4.65798	-7.31582	1.24287e-12	2.25037e-11	18.0633
LDB2	-1.89811	2.83706	-7.3145	1.25382e-12	2.26743e-11	18.0547
CDC37L1	-1.03509	4.14416	-7.31386	1.25915e-12	2.2743e-11	18.0506
CNRIP1	-2.28282	2.13694	-7.31145	1.27943e-12	2.3081e-11	18.035
CCNE2	1.9571	2.11784	7.31076	1.28522e-12	2.31573e-11	18.0306
TMX4	-1.25535	5.42755	-7.31034	1.28882e-12	2.31941e-11	18.0278
PDLIM3	-3.64217	4.09634	-7.30949	1.29609e-12	2.32966e-11	18.0224
BAG2	-2.35429	3.42933	-7.30624	1.32434e-12	2.37756e-11	18.0013
ARID5A	-1.59147	4.57062	-7.30587	1.32758e-12	2.3805e-11	17.9989
TEAD1	-1.49808	5.70003	-7.30495	1.33568e-12	2.39212e-11	17.993
UBE2S	1.62792	5.44295	7.30348	1.34873e-12	2.41258e-11	17.9835
BTG2	-2.42572	7.60852	-7.3032	1.35126e-12	2.4142e-11	17.9817
CYTL1	-2.79724	-0.491515	-7.30237	1.35875e-12	2.42175e-11	17.9763
KIAA0513	-1.83935	3.85158	-7.30149	1.36669e-12	2.43297e-11	17.9706
CENPX	1.2124	5.73041	7.29673	1.4104e-12	2.50777e-11	17.9399
KRT18	2.66142	9.4402	7.29648	1.41275e-12	2.50894e-11	17.9382
NPR1	-2.34062	2.34955	-7.29367	1.43926e-12	2.54991e-11	17.9201
SLIT2	-3.65591	1.61201	-7.2932	1.44378e-12	2.55488e-11	17.917
CPEB4	-1.54038	4.41661	-7.28342	1.54015e-12	2.71891e-11	17.854
SLC39A11	1.26107	5.72221	7.27957	1.57989e-12	2.78575e-11	17.8291
BRCA1	1.45915	4.41057	7.27893	1.58658e-12	2.79423e-11	17.825
EBF2	-2.5474	-0.858557	-7.27729	1.60385e-12	2.82129e-11	17.8144
CCN2	-3.15525	6.31004	-7.2752	1.62612e-12	2.85707e-11	17.801
PREX2	-2.31666	1.63	-7.27178	1.66331e-12	2.91897e-11	17.7789
GYPC	-2.69275	3.04569	-7.27066	1.6756e-12	2.93705e-11	17.7717
PEG3	-3.54497	0.150068	-7.27015	1.6813e-12	2.94357e-11	17.7684
BOC	-3.10077	2.35101	-7.26785	1.70701e-12	2.98506e-11	17.7536
GPRASP2	-1.45596	2.77716	-7.26719	1.71437e-12	2.9944e-11	17.7494
ETV4	2.73606	4.49791	7.26558	1.73276e-12	3.02295e-11	17.739
TMEM35A	-3.89386	-0.402361	-7.26262	1.76689e-12	3.07526e-11	17.72
LIN9	1.17727	3.00884	7.2615	1.78004e-12	3.09452e-11	17.7127
MTMR10	-1.01835	4.21328	-7.25676	1.83652e-12	3.18872e-11	17.6822
RELL2	1.63942	1.60867	7.25659	1.83853e-12	3.18872e-11	17.6812
ATP13A2	1.02791	6.13943	7.2554	1.85305e-12	3.21014e-11	17.6735
RAB37	-2.37847	0.634678	-7.25009	1.91898e-12	3.32049e-11	17.6394
OMD	-3.82158	-1.22519	-7.24712	1.95691e-12	3.38217e-11	17.6203
TMEM223	1.05663	4.45793	7.24389	1.99895e-12	3.4476e-11	17.5996
DCHS1	-2.1833	3.71463	-7.24377	2.00053e-12	3.4476e-11	17.5988
GRIK5	-2.56746	0.0803001	-7.24368	2.00174e-12	3.4476e-11	17.5982
TENT5B	-3.28927	1.9236	-7.23406	2.13251e-12	3.66855e-11	17.5364
CREB5	-2.72914	1.20348	-7.23199	2.16179e-12	3.71462e-11	17.5231
AKAP13	-1.14564	6.37235	-7.22177	2.31184e-12	3.95964e-11	17.4577
LRCH2	-2.65256	0.889862	-7.22174	2.31239e-12	3.95964e-11	17.4574
EEF1A1	-1.04948	11.6406	-7.21973	2.34311e-12	4.00761e-11	17.4446
CHAF1A	1.13562	5.38008	7.2195	2.34664e-12	4.00902e-11	17.4431
NPR2	-1.7183	2.41726	-7.21907	2.35319e-12	4.01558e-11	17.4404
ROR1	-2.89092	0.618238	-7.21731	2.38064e-12	4.05391e-11	17.4291
C2CD4B	-2.86111	2.91952e-05	-7.21728	2.38112e-12	4.05391e-11	17.4289
VCL	-1.40361	7.37464	-7.21225	2.46099e-12	4.18031e-11	17.3967
SCN11A	-3.11637	-1.39038	-7.21125	2.4771e-12	4.20286e-11	17.3903
MEOX1	-2.97782	0.358742	-7.20926	2.50976e-12	4.25339e-11	17.3775
LIME1	1.65464	1.88477	7.20851	2.522e-12	4.26769e-11	17.3728
TBX5	-2.92685	-0.059918	-7.2084	2.52395e-12	4.26769e-11	17.372
HDC	-2.78274	-0.40035	-7.20577	2.56787e-12	4.337e-11	17.3552
TPM2	-2.86466	7.10051	-7.20391	2.59923e-12	4.38e-11	17.3434
NTNG1	-3.63262	-0.924109	-7.20293	2.61603e-12	4.4033e-11	17.3371
S1PR1	-2.01691	3.32247	-7.19874	2.68884e-12	4.52073e-11	17.3103
FAM172A	-1.05225	3.89855	-7.19579	2.74133e-12	4.60376e-11	17.2914
OSBPL10	-1.8246	4.30587	-7.1922	2.80646e-12	4.7078e-11	17.2685
OCIAD2	1.44246	6.08403	7.18741	2.8959e-12	4.8507e-11	17.2379
GFRA3	-3.24992	-0.345069	-7.18729	2.89818e-12	4.8507e-11	17.2372
ST6GALNAC6	-1.24239	5.15726	-7.18547	2.93283e-12	4.90315e-11	17.2256
NAGS	1.97093	1.73554	7.18408	2.95967e-12	4.94245e-11	17.2167
FAM110D	-1.95193	0.356274	-7.1834	2.97287e-12	4.9589e-11	17.2123
NFIC	-1.31542	6.21539	-7.18206	2.99909e-12	4.99702e-11	17.2038
HAS1	-3.63524	-0.939114	-7.17903	3.05903e-12	5.09118e-11	17.1845
SPON1	-3.40614	3.7413	-7.17754	3.08909e-12	5.13543e-11	17.1749
BID	1.18467	5.75657	7.1746	3.14899e-12	5.22915e-11	17.1562
REV3L	-1.39892	4.02931	-7.1668	3.31346e-12	5.49612e-11	17.1065
AKAP12	-2.93186	4.62719	-7.16367	3.38193e-12	5.60343e-11	17.0866
VAMP2	-1.0692	5.49783	-7.16028	3.45761e-12	5.72242e-11	17.065
SFRP1	-4.56181	1.74335	-7.15526	3.57263e-12	5.9007e-11	17.0331
KIAA0232	-1.01488	5.19611	-7.15524	3.57329e-12	5.9007e-11	17.0329
SLC24A3	-3.05022	2.35606	-7.15443	3.59211e-12	5.92519e-11	17.0278
DCN	-3.49186	6.9522	-7.15298	3.62614e-12	5.97467e-11	17.0186
CRISPLD2	-2.52206	5.31694	-7.15176	3.65518e-12	6.01583e-11	17.0108
CC2D2A	-1.51804	3.22295	-7.14991	3.69954e-12	6.08209e-11	16.999
KCNN3	-2.07902	1.33503	-7.14577	3.80082e-12	6.24167e-11	16.9727
RUNX1T1	-2.77866	0.558434	-7.14129	3.91322e-12	6.41915e-11	16.9443
CCSER2	-1.01085	5.14765	-7.13897	3.97271e-12	6.50954e-11	16.9296
ST8SIA1	-2.61141	0.912392	-7.13853	3.98421e-12	6.52118e-11	16.9267
ACKR1	-4.35112	2.16587	-7.13592	4.05247e-12	6.62559e-11	16.9102
TLCD1	1.96041	4.0637	7.13384	4.10773e-12	6.70853e-11	16.897
ADCYAP1	-3.01721	-1.20859	-7.13243	4.1455e-12	6.76277e-11	16.888
FAM43A	-1.9983	2.78365	-7.1258	4.32819e-12	7.0453e-11	16.846
C1QTNF6	2.22887	5.24692	7.12419	4.37363e-12	7.10368e-11	16.8358
RFC2	1.03414	5.35389	7.12401	4.37883e-12	7.10434e-11	16.8346
CHST9	-3.8789	-2.09118	-7.12379	4.38526e-12	7.10699e-11	16.8332
CDK5	1.05278	4.28914	7.121	4.46524e-12	7.22083e-11	16.8156
MXD3	1.50393	3.43982	7.12031	4.4854e-12	7.24553e-11	16.8112
PPARGC1A	-3.57859	-1.01332	-7.11885	4.52818e-12	7.30668e-11	16.8019
SH3D19	-1.29705	5.3422	-7.11704	4.58184e-12	7.38522e-11	16.7905
CENPL	1.2532	3.00119	7.11667	4.59271e-12	7.38773e-11	16.7881
MMP11	3.81464	5.54925	7.11665	4.59336e-12	7.38773e-11	16.788
KLF6	-1.53087	7.53046	-7.11426	4.66509e-12	7.49497e-11	16.7729
GPBAR1	-2.18107	-0.0106607	-7.11367	4.6831e-12	7.51275e-11	16.7691
CCDC189	1.6484	0.58921	7.1135	4.68816e-12	7.51275e-11	16.7681
TYMS	1.7979	5.13595	7.1134	4.69135e-12	7.51275e-11	16.7674
ARHGEF25	-2.30362	3.43055	-7.11245	4.72033e-12	7.551e-11	16.7614
MTHFD1L	1.44168	4.99772	7.10969	4.80582e-12	7.67948e-11	16.7439
CIP2A	1.60611	3.57619	7.1074	4.87777e-12	7.78606e-11	16.7294
FBXO30	-1.09745	4.02238	-7.1068	4.89678e-12	7.808e-11	16.7256
MND1	1.65325	2.06493	7.10456	4.96836e-12	7.91361e-11	16.7115
SALL4	2.97024	1.48753	7.10414	4.98178e-12	7.92648e-11	16.7089
SEMA3G	-2.00091	2.57142	-7.09845	5.16928e-12	8.21599e-11	16.6728
NCS1	-1.73997	5.35056	-7.08605	5.60152e-12	8.86499e-11	16.5945
FCER1A	-3.04826	-0.455419	-7.08425	5.66701e-12	8.94952e-11	16.5832
AP1S1	1.04718	6.04613	7.08348	5.6956e-12	8.98511e-11	16.5783
UNC5C	-2.43079	1.07356	-7.08216	5.74436e-12	9.05241e-11	16.57
RTKN2	2.23535	3.15432	7.07849	5.88252e-12	9.26025e-11	16.5468
EPCAM	3.02391	6.52608	7.07832	5.88874e-12	9.26025e-11	16.5458
PPP1R1A	-3.32668	-1.42192	-7.0762	5.9701e-12	9.37825e-11	16.5324
ALDH1B1	-1.8559	5.33978	-7.06621	6.36824e-12	9.98251e-11	16.4695
KCNK3	-3.52156	0.237087	-7.06343	6.48394e-12	1.01532e-10	16.4519
ZNF106	-1.13361	5.44264	-7.06066	6.60066e-12	1.0325e-10	16.4345
OXER1	-2.24303	0.474388	-7.05909	6.66811e-12	1.04195e-10	16.4246
WEE1	-1.39781	5.7119	-7.05808	6.71179e-12	1.04768e-10	16.4182
ACYP1	1.14651	3.1916	7.05722	6.74878e-12	1.05206e-10	16.4129
BMX	-2.49099	-0.591907	-7.0571	6.75408e-12	1.05206e-10	16.4121
JAZF1	-1.90454	2.95831	-7.05046	7.04986e-12	1.09583e-10	16.3703
TERT	3.01383	0.155204	7.04713	7.20305e-12	1.11847e-10	16.3494
FAT4	-2.46501	1.81564	-7.04294	7.40004e-12	1.14786e-10	16.3231
SCUBE1	-2.64177	-0.00125887	-7.04175	7.45713e-12	1.1555e-10	16.3156
ZEB2	-2.23103	3.90491	-7.04146	7.47079e-12	1.15641e-10	16.3138
MYCT1	-1.8544	1.99654	-7.03823	7.62805e-12	1.17952e-10	16.2935
TAFA2	-1.6068	-0.268247	-7.03497	7.79002e-12	1.20331e-10	16.273
KAT2A	1.14858	6.51731	7.03255	7.91206e-12	1.21963e-10	16.2579
IGSF9	2.9688	5.03446	7.03112	7.98529e-12	1.22964e-10	16.2489
SMYD2	1.0528	5.51902	7.02983	8.05193e-12	1.23861e-10	16.2408
SAMD4A	-2.13076	3.42724	-7.02686	8.20712e-12	1.26117e-10	16.2222
MRM1	1.19778	3.64722	7.02334	8.39514e-12	1.28873e-10	16.2001
NAP1L5	-1.83014	2.09312	-7.02173	8.48263e-12	1.30082e-10	16.19
ARC	-2.94763	-0.884388	-7.02134	8.50399e-12	1.30274e-10	16.1875
FANCG	1.19127	4.74403	7.01859	8.6554e-12	1.32457e-10	16.1703
C3orf70	-2.55147	1.93506	-7.01416	8.90537e-12	1.36142e-10	16.1426
ST14	2.09694	7.99036	7.01221	9.01755e-12	1.37715e-10	16.1304
CHAC1	2.02071	2.03845	7.01138	9.06572e-12	1.38308e-10	16.1252
MARVELD3	2.42806	4.04682	7.00949	9.17625e-12	1.39851e-10	16.1134
C1orf159	1.28275	4.52357	7.00037	9.72947e-12	1.4813e-10	16.0563
SASS6	1.22046	3.2048	6.99963	9.77594e-12	1.48685e-10	16.0517
CIPC	-1.01262	4.53604	-6.99755	9.90708e-12	1.50525e-10	16.0387
DUSP3	-1.05065	6.03434	-6.99576	1.00218e-11	1.52112e-10	16.0275
ANKEF1	1.46333	3.56475	6.98936	1.04414e-11	1.58157e-10	15.9875
BDNF	-2.68127	-0.0907171	-6.98918	1.04531e-11	1.58173e-10	15.9864
CYBRD1	-2.54194	5.07794	-6.98834	1.05098e-11	1.58868e-10	15.9811
SLC25A23	-1.98774	4.82314	-6.98468	1.07587e-11	1.62353e-10	15.9583
GADD45B	-2.10563	5.19156	-6.98463	1.07622e-11	1.62353e-10	15.958
F8	-1.76787	2.37093	-6.98069	1.1037e-11	1.6616e-10	15.9334
EBP	1.26736	5.99157	6.97897	1.11592e-11	1.67829e-10	15.9227
KLC3	3.24926	2.30415	6.97737	1.12745e-11	1.6922e-10	15.9127
CDO1	-3.23021	-0.998914	-6.97629	1.13523e-11	1.70215e-10	15.906
MEIS2	-1.70314	3.85257	-6.97535	1.14206e-11	1.70895e-10	15.9002
MREG	1.60173	4.13418	6.97426	1.15005e-11	1.71744e-10	15.8934
PBXIP1	-1.23688	7.23657	-6.97384	1.15317e-11	1.72036e-10	15.8907
H2AC7	2.52938	-0.762346	6.97217	1.16552e-11	1.73704e-10	15.8803
MAFF	-1.7144	5.70144	-6.96911	1.18862e-11	1.76665e-10	15.8612
CBX2	2.61421	3.82282	6.96906	1.18897e-11	1.76665e-10	15.8609
H3C4	2.38848	0.0641434	6.96732	1.20227e-11	1.78313e-10	15.8501
SNRPB	1.109	8.01747	6.96729	1.20246e-11	1.78313e-10	15.8499
ABCB1	-2.07295	0.955148	-6.95995	1.26022e-11	1.86692e-10	15.8042
EDNRB	-2.42316	2.85466	-6.95566	1.29518e-11	1.91679e-10	15.7776
APBB1	-2.39337	3.07525	-6.95445	1.30529e-11	1.92983e-10	15.77
INSYN1	-3.12656	0.0731188	-6.94995	1.34328e-11	1.98203e-10	15.742
TGFB1I1	-2.08378	4.64381	-6.94974	1.34512e-11	1.98279e-10	15.7407
RHEBL1	1.75489	0.893712	6.9428	1.40599e-11	2.06661e-10	15.6976
SSPN	-1.94415	3.93452	-6.94125	1.41991e-11	2.08473e-10	15.688
AGMAT	1.85476	2.15446	6.93983	1.43286e-11	2.09968e-10	15.6791
IL6	-4.22354	1.36263	-6.93951	1.43574e-11	2.10174e-10	15.6772
LYPLA2	1.0435	6.91005	6.93819	1.44785e-11	2.11737e-10	15.669
ZBTB21	-1.09238	4.02543	-6.93233	1.50297e-11	2.19164e-10	15.6326
EYA1	-2.92909	-0.916966	-6.93231	1.50307e-11	2.19164e-10	15.6325
NR2F1	-2.28455	3.31835	-6.92933	1.53194e-11	2.23154e-10	15.614
NOL4	-2.88592	-2.57788	-6.92849	1.54009e-11	2.24122e-10	15.6088
CREBRF	-1.12735	4.00953	-6.92673	1.55748e-11	2.2643e-10	15.5979
FOXP2	-3.40801	0.979236	-6.92352	1.58957e-11	2.30643e-10	15.578
CNPY2	1.03603	5.03297	6.92131	1.61207e-11	2.33679e-10	15.5643
RGS9	-2.36151	-0.302596	-6.91884	1.63765e-11	2.37155e-10	15.549
LRCH1	-1.07794	4.26539	-6.91774	1.64909e-11	2.38579e-10	15.5422
HBEGF	-2.27193	4.55033	-6.91201	1.71023e-11	2.46942e-10	15.5067
NFIL3	-1.61178	4.74219	-6.90814	1.75287e-11	2.52362e-10	15.4828
USP2	-2.43249	0.759452	-6.90334	1.807e-11	2.59903e-10	15.4531
TMUB1	1.08804	5.90847	6.8992	1.85514e-11	2.66568e-10	15.4275
KHDC4	1.16875	5.58794	6.88866	1.98328e-11	2.84706e-10	15.3625
SLC50A1	1.25279	6.16555	6.88548	2.02369e-11	2.90225e-10	15.3428
CD302	-1.64308	1.32411	-6.88208	2.06781e-11	2.9598e-10	15.3218
IQANK1	2.67703	5.33122	6.88115	2.07995e-11	2.9743e-10	15.3161
ST6GALNAC3	-1.91368	0.293743	-6.88052	2.08832e-11	2.98339e-10	15.3122
SYPL2	-2.38679	-0.571968	-6.8737	2.18032e-11	3.10884e-10	15.2702
TBC1D31	1.01082	3.31028	6.87284	2.1922e-11	3.12278e-10	15.2649
TEF	-1.24471	4.47735	-6.87009	2.23077e-11	3.17163e-10	15.2479
UBALD2	1.31362	6.74648	6.86924	2.24279e-11	3.18567e-10	15.2427
CALD1	-2.43566	7.17457	-6.86821	2.25746e-11	3.20262e-10	15.2363
ANXA6	-2.47112	5.88212	-6.86809	2.25905e-11	3.20262e-10	15.2357
SIRT1	-1.03198	4.16196	-6.86669	2.27918e-11	3.22808e-10	15.227
MLXIP	-1.1095	6.42861	-6.86461	2.3093e-11	3.26762e-10	15.2142
EGR2	-2.78032	2.4724	-6.86007	2.37661e-11	3.35966e-10	15.1863
PCDH9	-3.24298	-0.784266	-6.85846	2.40088e-11	3.39072e-10	15.1764
DSCC1	1.56401	3.09302	6.85385	2.4717e-11	3.48411e-10	15.148
CKB	-2.74973	5.55277	-6.8523	2.49604e-11	3.51175e-10	15.1385
TENT5A	-1.52944	4.52356	-6.85161	2.50687e-11	3.52364e-10	15.1343
BAIAP2L1	1.49041	6.07859	6.85064	2.52238e-11	3.54209e-10	15.1283
PDE4B	-2.53062	2.6296	-6.84429	2.6254e-11	3.67978e-10	15.0893
TUBG1	1.01228	5.9781	6.84318	2.64386e-11	3.70215e-10	15.0825
DARS2	1.16145	5.00495	6.84298	2.64714e-11	3.70325e-10	15.0813
CTNNA3	-3.00493	-1.67506	-6.84247	2.65575e-11	3.7118e-10	15.0781
CYGB	-1.99262	4.00121	-6.8335	2.81013e-11	3.92386e-10	15.0231
ABCC9	-2.53751	1.55348	-6.83288	2.8211e-11	3.93548e-10	15.0193
MFSD13A	1.27896	3.17971	6.83006	2.87166e-11	4.00224e-10	15.002
STK32B	-2.32207	-0.132276	-6.82943	2.88301e-11	4.01429e-10	14.9982
NRG2	-3.0582	-0.431227	-6.82603	2.94536e-11	4.09725e-10	14.9773
TGFBR2	-1.55062	6.12933	-6.82532	2.95854e-11	4.11174e-10	14.973
SLC8A1	-2.29701	3.02647	-6.82446	2.97462e-11	4.13021e-10	14.9677
RIBC2	1.97271	1.34977	6.8235	2.99262e-11	4.15131e-10	14.9618
CILP	-4.54702	1.47367	-6.82122	3.03593e-11	4.20746e-10	14.9478
HSPA2	-2.16783	3.91471	-6.82085	3.04284e-11	4.2131e-10	14.9456
SLC16A13	1.51984	2.80758	6.81885	3.0814e-11	4.26251e-10	14.9334
ZNF154	-1.85733	0.960608	-6.8184	3.09023e-11	4.27074e-10	14.9306
LATS2	-1.48277	4.12699	-6.81814	3.09516e-11	4.27253e-10	14.929
ZHX1-C8orf76	1.23149	0.438384	6.81803	3.09729e-11	4.27253e-10	14.9283
JUNB	-1.57938	8.34039	-6.81642	3.12891e-11	4.30814e-10	14.9185
PKP3	2.55579	6.65886	6.81526	3.15166e-11	4.33544e-10	14.9114
DUSP8	-2.10915	2.11015	-6.81063	3.24488e-11	4.45128e-10	14.883
TRIM59	1.1905	3.35169	6.80866	3.28513e-11	4.50233e-10	14.871
SEMA3E	-3.40669	0.596494	-6.8039	3.3849e-11	4.6305e-10	14.8419
KANK1	-1.69841	5.60668	-6.80166	3.43285e-11	4.69177e-10	14.8282
JPH2	-3.31082	2.32804	-6.80135	3.4394e-11	4.6964e-10	14.8263
TPSAB1	-3.24863	1.93889	-6.7999	3.47089e-11	4.73068e-10	14.8175
ZDHHC11B	-3.24003	-0.359347	-6.79949	3.47991e-11	4.73862e-10	14.8149
HABP4	-1.46369	3.20326	-6.79755	3.52237e-11	4.79204e-10	14.8031
CYYR1	-1.64519	2.83132	-6.79694	3.53592e-11	4.80606e-10	14.7994
SYNPO	-1.73826	5.77365	-6.79663	3.54281e-11	4.81102e-10	14.7975
BIN1	-2.52109	4.24796	-6.79621	3.55219e-11	4.81935e-10	14.7949
C1orf35	1.02286	4.82688	6.79195	3.64819e-11	4.94055e-10	14.769
POLA2	1.03617	4.78842	6.79014	3.68991e-11	4.99249e-10	14.7579
SLC25A4	-1.43395	4.60823	-6.7887	3.72329e-11	5.02848e-10	14.7491
PRSS16	2.41337	3.48805	6.78734	3.75518e-11	5.06693e-10	14.7408
ZDHHC12	1.26793	5.82061	6.7832	3.85394e-11	5.19074e-10	14.7156
PRSS8	3.33123	5.61872	6.78236	3.87429e-11	5.21342e-10	14.7104
TGFBR3	-2.5654	4.81387	-6.778	3.98145e-11	5.35276e-10	14.6839
CACNB4	-2.67321	0.0522506	-6.77571	4.03892e-11	5.4202e-10	14.6699
KDF1	2.55664	4.50385	6.77419	4.07735e-11	5.46682e-10	14.6607
GPER1	-2.11903	0.33263	-6.7695	4.19867e-11	5.6244e-10	14.6322
ZFPM2	-2.5861	1.22241	-6.76572	4.29917e-11	5.75383e-10	14.6091
DCLK1	-3.33397	0.888161	-6.76315	4.3687e-11	5.84161e-10	14.5935
ARHGEF9	-1.19536	4.16452	-6.76235	4.39058e-11	5.86558e-10	14.5887
CACNA1C	-2.39781	2.67922	-6.76055	4.44038e-11	5.92676e-10	14.5777
TARS3	-1.08727	2.916	-6.75999	4.45593e-11	5.94217e-10	14.5743
CEP131	1.22421	5.0444	6.75551	4.58208e-11	6.10491e-10	14.5471
IGIP	-1.12268	3.0749	-6.7537	4.63423e-11	6.16885e-10	14.5361
ABCB9	1.1779	3.04848	6.74943	4.75943e-11	6.32416e-10	14.5102
RACGAP1	1.45321	5.39549	6.74264	4.96512e-11	6.59156e-10	14.469
EBF3	-2.08817	0.475605	-6.74243	4.97161e-11	6.59428e-10	14.4677
KLHDC1	-1.54129	0.490841	-6.73937	5.06749e-11	6.71545e-10	14.4491
RBKS	-1.28717	2.03434	-6.73771	5.12009e-11	6.77909e-10	14.4391
PNRC1	-1.19786	6.02996	-6.73291	5.27562e-11	6.97879e-10	14.4099
ZGRF1	1.30318	2.6884	6.73082	5.34467e-11	7.06382e-10	14.3973
NAV3	-2.9348	0.0790802	-6.73029	5.36213e-11	7.08058e-10	14.3941
YIF1B	1.15989	5.48122	6.72824	5.4311e-11	7.15256e-10	14.3817
INKA2	-1.28803	2.82046	-6.72734	5.46163e-11	7.18639e-10	14.3762
GALNT15	-2.8749	0.878588	-6.72596	5.50867e-11	7.24186e-10	14.3679
SSBP2	-1.67386	3.58624	-6.72443	5.56131e-11	7.29812e-10	14.3586
RGS19	1.17459	4.34402	6.72416	5.57061e-11	7.30385e-10	14.357
TESMIN	2.28655	1.9311	6.72357	5.59123e-11	7.32441e-10	14.3534
TMEM88	-1.70719	1.4113	-6.7226	5.62489e-11	7.362e-10	14.3476
CNTN1	-4.39119	1.55986	-6.72185	5.65144e-11	7.39023e-10	14.343
KLHL15	-1.06004	3.00684	-6.72132	5.67001e-11	7.40798e-10	14.3398
PTGIS	-4.40563	3.08082	-6.71945	5.7361e-11	7.48773e-10	14.3285
CCDC80	-3.42272	5.10542	-6.71003	6.08213e-11	7.91852e-10	14.2715
ESRP1	2.87373	6.76599	6.70919	6.11361e-11	7.95252e-10	14.2665
ABRACL	1.21525	5.58585	6.70785	6.16484e-11	8.01213e-10	14.2584
BOP1	1.22427	6.45965	6.70205	6.39068e-11	8.29837e-10	14.2234
CPEB3	-1.20491	2.05457	-6.69501	6.67607e-11	8.64844e-10	14.1808
GGH	1.9627	5.10795	6.69497	6.67777e-11	8.64844e-10	14.1806
AP1M2	2.81828	6.2059	6.69049	6.86554e-11	8.86839e-10	14.1536
C1orf21	-1.52193	5.52574	-6.68297	7.19285e-11	9.27503e-10	14.1083
MIIP	1.10521	5.24355	6.68214	7.22976e-11	9.31452e-10	14.1033
RAB23	-2.1088	3.00665	-6.6819	7.24086e-11	9.32072e-10	14.1018
CXCL12	-3.1882	3.83381	-6.68166	7.25169e-11	9.32657e-10	14.1004
SOSTDC1	-3.42161	-1.82855	-6.68148	7.25942e-11	9.32841e-10	14.0993
KIAA1841	1.09709	3.91931	6.67797	7.41898e-11	9.5252e-10	14.0782
SIX4	1.69409	3.20718	6.67657	7.48353e-11	9.59977e-10	14.0698
RPS6KA1	1.26336	5.83426	6.66505	8.03598e-11	1.02906e-09	14.0005
MAP3K9	1.75961	3.45922	6.66389	8.09368e-11	1.03556e-09	13.9935
SERINC2	2.68308	8.45266	6.66368	8.10413e-11	1.036e-09	13.9923
GARNL3	-1.88223	2.02923	-6.66314	8.13104e-11	1.03855e-09	13.989
NAP1L3	-2.58032	-0.160216	-6.66251	8.16305e-11	1.04174e-09	13.9852
GPRIN1	2.31517	2.63719	6.65951	8.31568e-11	1.0603e-09	13.9672
NUDT1	1.21831	4.66658	6.6578	8.40377e-11	1.07061e-09	13.9569
PNKP	1.00081	5.5751	6.65456	8.5732e-11	1.09033e-09	13.9375
MKX	-2.99003	-0.945563	-6.65233	8.69203e-11	1.10449e-09	13.9241
HSPA12A	-2.28726	1.44441	-6.65152	8.73596e-11	1.10912e-09	13.9192
NXPH4	3.45333	1.67398	6.64893	8.87622e-11	1.12404e-09	13.9037
TSC22D3	-1.69582	6.32162	-6.64621	9.02636e-11	1.14208e-09	13.8874
CD3EAP	1.13211	3.07687	6.63891	9.44169e-11	1.1926e-09	13.8437
ABLIM1	-1.73508	6.34574	-6.63823	9.48156e-11	1.19661e-09	13.8396
RUSC2	-1.59485	4.21673	-6.63758	9.51957e-11	1.20039e-09	13.8357
TWIST2	-3.12609	0.217454	-6.63728	9.53705e-11	1.20157e-09	13.8339
GGCT	1.17961	6.06391	6.63486	9.68006e-11	1.21752e-09	13.8194
PRX	-1.39051	2.246	-6.63094	9.9166e-11	1.24516e-09	13.7959
TSLP	-2.3509	0.204366	-6.62925	1.00198e-10	1.25706e-09	13.7859
CHMP4C	2.04033	4.46805	6.62335	1.03903e-10	1.30134e-09	13.7505
GABARAPL1	-1.24585	5.58119	-6.62197	1.04786e-10	1.31122e-09	13.7423
TSPAN2	-2.7072	2.56399	-6.62171	1.04954e-10	1.31122e-09	13.7408
CKLF	1.09713	3.38594	6.62171	1.04958e-10	1.31122e-09	13.7407
SOX4	1.67695	7.46068	6.61893	1.06766e-10	1.33269e-09	13.7241
HOOK1	2.22594	4.07172	6.61615	1.08604e-10	1.3545e-09	13.7075
CDON	-2.46818	1.48988	-6.61291	1.10785e-10	1.38053e-09	13.6882
CNNM1	-2.93842	-0.959521	-6.61191	1.11468e-10	1.38787e-09	13.6822
CCSAP	1.12901	3.98019	6.60949	1.13138e-10	1.40631e-09	13.6677
RANBP1	1.04592	6.55791	6.60675	1.15058e-10	1.42897e-09	13.6514
LSR	1.99993	7.92903	6.6033	1.17516e-10	1.45773e-09	13.6308
SLC25A22	1.09817	5.16373	6.60322	1.1757e-10	1.45773e-09	13.6304
ATAD3A	1.04844	5.40407	6.59943	1.20338e-10	1.48956e-09	13.6077
SYT11	-2.0907	3.15504	-6.59885	1.20764e-10	1.4931e-09	13.6043
NCAPG2	1.38513	4.90215	6.59825	1.21211e-10	1.49633e-09	13.6007
PKDCC	-3.49623	1.58314	-6.59815	1.21289e-10	1.49633e-09	13.6001
KCNQ4	-2.30092	0.260475	-6.59745	1.21807e-10	1.50147e-09	13.5959
RBPMS	-1.77413	5.9188	-6.59703	1.22125e-10	1.50414e-09	13.5934
ZNF92	1.2191	3.23138	6.59451	1.24022e-10	1.52624e-09	13.5784
RIC3	-3.16011	-0.199769	-6.58744	1.29507e-10	1.59242e-09	13.5363
TRAF2	1.04491	5.04272	6.58669	1.30105e-10	1.59845e-09	13.5319
PKNOX2	-2.7566	0.0996428	-6.58261	1.33393e-10	1.63748e-09	13.5076
PDRG1	1.01001	4.89079	6.57715	1.3792e-10	1.69026e-09	13.4751
RPA3	1.05078	4.75128	6.57357	1.40975e-10	1.72628e-09	13.4538
TMEM8B	-1.18826	4.05528	-6.57254	1.41869e-10	1.73578e-09	13.4477
ZNF497	1.30581	0.874926	6.56767	1.46148e-10	1.78667e-09	13.4188
FBLN2	-3.06297	4.9589	-6.56424	1.49242e-10	1.82299e-09	13.3984
ACTN2	-2.98313	-1.52136	-6.56327	1.50132e-10	1.83152e-09	13.3927
PDE7B	-2.27229	2.03524	-6.56316	1.50231e-10	1.83152e-09	13.392
DISP1	-1.44884	2.44406	-6.56307	1.50311e-10	1.83152e-09	13.3915
GRIN2D	3.39726	3.29828	6.56273	1.50627e-10	1.83386e-09	13.3895
GNAZ	-2.84241	0.763919	-6.56225	1.5107e-10	1.83775e-09	13.3866
TSPAN7	-2.97081	2.31526	-6.5594	1.53718e-10	1.86537e-09	13.3697
RBL1	1.14861	4.0933	6.55846	1.54601e-10	1.87455e-09	13.3641
PLA2G15	1.06664	5.03276	6.5553	1.5761e-10	1.90947e-09	13.3454
MANF	1.02579	6.48937	6.55174	1.61067e-10	1.94817e-09	13.3243
PCDH18	-2.04816	2.54455	-6.55001	1.62773e-10	1.96721e-09	13.3141
TNFRSF25	1.53298	4.11444	6.54933	1.6345e-10	1.97378e-09	13.31
SH3BP2	1.02868	5.89717	6.54728	1.6551e-10	1.99595e-09	13.2979
ADAMTS5	-2.08048	1.9034	-6.54723	1.65555e-10	1.99595e-09	13.2976
MEOX2	-3.08441	-0.985847	-6.54571	1.67091e-10	2.01283e-09	13.2886
CELSR3	2.45536	3.92051	6.54292	1.69961e-10	2.04574e-09	13.2721
LIFR	-2.56119	3.12165	-6.53873	1.74347e-10	2.09501e-09	13.2473
PNPLA7	-1.7936	1.77386	-6.53861	1.74478e-10	2.09501e-09	13.2466
FGF7	-3.89368	1.72391	-6.53828	1.74827e-10	2.0975e-09	13.2446
KLHL13	-2.8425	1.26409	-6.53692	1.76278e-10	2.11149e-09	13.2366
MCM7	1.06965	7.43907	6.53582	1.77464e-10	2.12398e-09	13.2301
HMGA1	1.60502	8.18623	6.53344	1.80052e-10	2.15148e-09	13.216
DENND5A	-1.1271	5.27574	-6.53327	1.8024e-10	2.152e-09	13.215
NFATC4	-1.80403	4.36862	-6.52528	1.89213e-10	2.2555e-09	13.1677
SPEG	-3.16002	2.75611	-6.51926	1.96261e-10	2.33576e-09	13.1322
RASD1	-2.70854	2.05557	-6.5173	1.9861e-10	2.35993e-09	13.1206
NRXN2	-2.599	0.473045	-6.5156	2.00665e-10	2.37946e-09	13.1106
C1orf112	1.42046	3.55481	6.51557	2.00703e-10	2.37946e-09	13.1105
UGCG	-1.22598	5.97981	-6.51554	2.00736e-10	2.37946e-09	13.1103
GRB7	2.69494	5.77018	6.51366	2.03045e-10	2.40492e-09	13.0992
TSPAN11	-2.26112	2.02573	-6.51053	2.06936e-10	2.44904e-09	13.0807
ATAD2	1.36458	5.62851	6.50757	2.10683e-10	2.49141e-09	13.0633
IL22RA1	2.53166	1.97501	6.50211	2.17771e-10	2.57317e-09	13.0311
PARM1	-2.47523	4.43318	-6.49258	2.30708e-10	2.72169e-09	12.975
NAP1L2	-2.59549	0.356278	-6.48496	2.41601e-10	2.84567e-09	12.9302
PODN	-3.01213	3.80476	-6.48289	2.44645e-10	2.87924e-09	12.918
PCK2	1.20425	5.8023	6.48168	2.46431e-10	2.89796e-09	12.911
RNFT2	2.04294	1.94147	6.48079	2.4776e-10	2.91128e-09	12.9058
PYCR1	2.36053	5.15763	6.48057	2.48088e-10	2.91283e-09	12.9045
H3C8	2.80682	-0.0770265	6.48017	2.48699e-10	2.91769e-09	12.9021
PTPN3	1.35591	5.01476	6.47762	2.52555e-10	2.95825e-09	12.8871
PPP1R16A	1.25621	4.87755	6.47693	2.53605e-10	2.9682e-09	12.8831
LMNB2	1.13057	6.93236	6.47061	2.63483e-10	3.07411e-09	12.846
CLN6	1.00516	5.7588	6.46915	2.65817e-10	3.0989e-09	12.8374
ABCB4	-1.5675	0.072061	-6.4654	2.71896e-10	3.16728e-09	12.8154
PPM1L	-1.99931	4.17798	-6.46159	2.78216e-10	3.23836e-09	12.7931
JUND	-1.37566	7.2639	-6.45834	2.83728e-10	3.29992e-09	12.774
CDC42BPA	-1.38546	5.35854	-6.45535	2.88879e-10	3.3572e-09	12.7566
TMEM255A	-2.47085	-0.9197	-6.45484	2.89764e-10	3.36485e-09	12.7536
TSHZ3	-2.35072	2.65039	-6.45129	2.96027e-10	3.43401e-09	12.7328
POU6F1	-1.47704	2.1916	-6.4512	2.96183e-10	3.43401e-09	12.7323
ARHGAP10	-1.38629	4.74125	-6.45093	2.96666e-10	3.43692e-09	12.7307
PDGFD	-2.16166	2.56113	-6.45048	2.97473e-10	3.44358e-09	12.7281
KIAA1614	-1.47814	1.6015	-6.44454	3.08303e-10	3.56339e-09	12.6933
TSTA3	1.1156	6.75771	6.44196	3.13139e-10	3.61647e-09	12.6782
OLFML3	-2.77926	3.7119	-6.44167	3.13679e-10	3.61988e-09	12.6765
CCND2	-2.39451	4.6745	-6.43843	3.19859e-10	3.68685e-09	12.6576
PTCH2	-1.65382	0.360761	-6.43567	3.25208e-10	3.74419e-09	12.6415
TUB	-2.48176	1.59381	-6.43338	3.29701e-10	3.79296e-09	12.6282
WNT3	1.98084	1.75643	6.43198	3.32497e-10	3.82217e-09	12.6199
NPTX1	-2.83801	-0.803952	-6.42944	3.37608e-10	3.87792e-09	12.6051
CFP	-2.15793	0.498581	-6.42643	3.4376e-10	3.94552e-09	12.5876
FRMD3	-2.15777	1.56548	-6.42122	3.54685e-10	4.06149e-09	12.5572
ARHGAP24	-1.95143	2.19398	-6.42049	3.56243e-10	4.07618e-09	12.5529
MCM5	1.159	6.46459	6.41922	3.58965e-10	4.10415e-09	12.5455
BCO2	-1.97831	0.243281	-6.41906	3.59309e-10	4.10492e-09	12.5446
RSPO3	-3.47485	-0.0294789	-6.41866	3.60178e-10	4.11168e-09	12.5423
TPSB2	-3.20432	2.14474	-6.41631	3.6529e-10	4.16684e-09	12.5286
DIRAS3	-2.18813	-0.398966	-6.41334	3.7185e-10	4.23514e-09	12.5113
RYR2	-2.72741	0.329065	-6.41297	3.72677e-10	4.24131e-09	12.5091
SETD7	-1.11446	5.76857	-6.40899	3.81662e-10	4.34023e-09	12.486
IER3	-2.08098	5.8715	-6.40673	3.8687e-10	4.39408e-09	12.4728
PMP22	-2.38766	5.17478	-6.40668	3.86989e-10	4.39408e-09	12.4725
PPP1R3B	-1.55426	4.84136	-6.39957	4.03811e-10	4.56411e-09	12.4312
IL11RA	-1.34738	2.87734	-6.39817	4.07209e-10	4.59901e-09	12.4231
C8orf88	-2.7151	-0.588527	-6.39599	4.12565e-10	4.65595e-09	12.4104
NACAD	-2.23524	1.12259	-6.39553	4.13703e-10	4.66524e-09	12.4077
PDF	1.06166	1.07025	6.39348	4.18815e-10	4.71852e-09	12.3958
H2BC18	2.45602	0.806192	6.39325	4.19381e-10	4.71852e-09	12.3945
CCDC167	1.10299	4.11165	6.39289	4.20285e-10	4.7251e-09	12.3924
SOD3	-2.7875	4.08524	-6.39218	4.22079e-10	4.73808e-09	12.3882
TSHZ1	-1.19389	4.19129	-6.38964	4.28535e-10	4.80522e-09	12.3735
TRAK2	-1.00086	4.9837	-6.38957	4.28708e-10	4.80522e-09	12.3731
EFNA3	1.8361	2.09442	6.38879	4.30709e-10	4.82401e-09	12.3686
PPP1R35	1.17089	4.40292	6.38748	4.34093e-10	4.85823e-09	12.361
SGCD	-3.34261	1.17501	-6.38717	4.34913e-10	4.86374e-09	12.3591
C2orf88	-2.04699	1.09822	-6.38643	4.36822e-10	4.88141e-09	12.3549
CCNO	2.13663	2.82247	6.3863	4.3716e-10	4.88151e-09	12.3541
TPSD1	-3.10289	-1.37736	-6.38574	4.38647e-10	4.89443e-09	12.3508
MARCKSL1	1.63304	7.67483	6.38445	4.42025e-10	4.92841e-09	12.3434
KCNE4	-2.58508	1.89703	-6.37239	4.75035e-10	5.28455e-09	12.2735
ANO9	2.0795	4.61791	6.37177	4.76776e-10	5.29993e-09	12.2699
PTCH1	-1.37529	3.33905	-6.3704	4.80698e-10	5.33953e-09	12.262
SYNGR2	1.08749	7.97988	6.37027	4.81077e-10	5.33974e-09	12.2612
PFDN6	1.05592	5.58	6.36986	4.82258e-10	5.34495e-09	12.2588
PPP1R15A	-1.34618	6.96795	-6.36976	4.82525e-10	5.34495e-09	12.2583
CES1	-4.48263	2.15086	-6.36973	4.82628e-10	5.34495e-09	12.2581
ESR1	-2.72993	1.34598	-6.363	5.02357e-10	5.54687e-09	12.2192
MROH8	-1.30723	-0.18498	-6.36173	5.06183e-10	5.58496e-09	12.2118
UTRN	-1.62617	4.93896	-6.35972	5.1227e-10	5.64372e-09	12.2002
PRKAA2	-2.96427	0.618173	-6.34901	5.45993e-10	6.00188e-09	12.1383
PDXK	1.08601	7.51548	6.34881	5.46644e-10	6.00458e-09	12.1371
LHFPL6	-1.82232	4.12967	-6.34614	5.55383e-10	6.09605e-09	12.1217
PTPRD	-3.2298	0.371765	-6.34554	5.57399e-10	6.11366e-09	12.1182
SMIM10	-1.83095	1.89603	-6.34361	5.63809e-10	6.17939e-09	12.1071
PTPRN2	-2.34583	1.52251	-6.34222	5.68502e-10	6.22623e-09	12.0991
MNX1	2.85704	-0.0187209	6.34206	5.69042e-10	6.22754e-09	12.0981
ATP2B4	-1.71128	6.67026	-6.33538	5.92065e-10	6.46996e-09	12.0596
MAPK15	2.68085	2.13611	6.33479	5.9415e-10	6.48796e-09	12.0562
CPXM2	-3.04465	2.82656	-6.32805	6.18379e-10	6.74261e-09	12.0174
PGP	1.03472	4.6277	6.32622	6.25154e-10	6.81147e-09	12.0068
PPM1K	-1.45474	3.47751	-6.3255	6.27827e-10	6.83557e-09	12.0027
ADARB1	-1.85199	4.2824	-6.32408	6.33104e-10	6.88583e-09	11.9946
ZNF385D	-2.67069	-0.411465	-6.32401	6.33372e-10	6.88583e-09	11.9942
CCL2	-2.70046	3.64018	-6.32199	6.41029e-10	6.96397e-09	11.9825
HIC1	-1.86219	2.79152	-6.32159	6.42533e-10	6.97519e-09	11.9802
GINS4	1.56569	2.67144	6.31992	6.48922e-10	7.0394e-09	11.9706
NT5DC3	-1.55118	3.3017	-6.31253	6.77945e-10	7.3319e-09	11.9282
BOLA2B	1.48598	0.0353538	6.31238	6.78574e-10	7.3319e-09	11.9273
LURAP1	-1.85281	-0.399062	-6.31035	6.86764e-10	7.41196e-09	11.9156
EVA1C	-2.36011	3.03256	-6.30572	7.05831e-10	7.60177e-09	11.889
FAM13B	-1.17182	4.464	-6.30476	7.0986e-10	7.63898e-09	11.8835
PLXNA1	1.20108	6.94797	6.30401	7.13009e-10	7.66175e-09	11.8792
RTN4R	2.06211	2.21925	6.29747	7.41143e-10	7.94679e-09	11.8416
SPTBN4	-2.19074	-0.0169604	-6.29731	7.41822e-10	7.94832e-09	11.8408
STARD8	-1.65591	2.08302	-6.29506	7.51744e-10	8.03722e-09	11.8279
MT1A	-2.96313	-1.37227	-6.28918	7.78312e-10	8.3033e-09	11.7942
RFX2	-1.22613	3.67939	-6.28815	7.83082e-10	8.34818e-09	11.7882
C10orf143	-1.48866	0.0952675	-6.28664	7.90086e-10	8.4168e-09	11.7796
TMEM74B	2.36276	1.90458	6.28532	7.96236e-10	8.47623e-09	11.7721
RPS6KA5	-1.50295	3.4346	-6.28426	8.01257e-10	8.51745e-09	11.766
C20orf194	-1.2082	4.59112	-6.28298	8.07317e-10	8.57572e-09	11.7587
TMEM102	1.33204	3.95732	6.28158	8.14023e-10	8.64076e-09	11.7506
SDF2L1	1.25877	4.74297	6.27944	8.24344e-10	8.74406e-09	11.7384
CPA3	-3.15433	1.72067	-6.27519	8.45279e-10	8.94693e-09	11.7141
ALDH2	-2.41892	5.05468	-6.27375	8.52467e-10	9.01657e-09	11.7058
ANKRD29	-2.94019	0.355727	-6.27316	8.55448e-10	9.03522e-09	11.7025
GAS7	-2.60777	3.40857	-6.27082	8.67331e-10	9.14769e-09	11.6891
PER3	-1.77905	3.6825	-6.26755	8.84157e-10	9.31852e-09	11.6704
MIDN	-1.01398	6.99436	-6.26742	8.84844e-10	9.31914e-09	11.6697
SH3BGRL	-1.44923	6.23133	-6.26727	8.85623e-10	9.32073e-09	11.6688
H2AC11	2.16823	0.944203	6.26565	8.94102e-10	9.40329e-09	11.6596
ST3GAL3	-1.08967	3.21788	-6.26477	8.98748e-10	9.44545e-09	11.6545
MCAM	-1.60668	6.31146	-6.26449	9.00222e-10	9.45424e-09	11.653
PIPOX	-1.7957	-0.327127	-6.25874	9.31197e-10	9.75881e-09	11.6201
EDNRA	-2.14355	2.98177	-6.2558	9.4743e-10	9.92192e-09	11.6034
CCDC60	-3.60857	-1.0424	-6.25307	9.62777e-10	1.00755e-08	11.5878
ANKRD44	-1.59281	2.75088	-6.2478	9.93046e-10	1.03776e-08	11.5577
FAM110B	-2.42156	1.06034	-6.24722	9.96462e-10	1.0406e-08	11.5544
MCIDAS	2.16784	0.0719786	6.24562	1.00587e-09	1.04968e-08	11.5453
SDC2	-2.0173	4.93298	-6.24443	1.01287e-09	1.05625e-08	11.5386
C1orf53	1.48727	1.08908	6.24344	1.01882e-09	1.06096e-08	11.5329
CNKSR3	-1.78225	3.37969	-6.24095	1.03381e-09	1.07582e-08	11.5187
DAAM2	-2.03565	2.3362	-6.23969	1.0415e-09	1.08306e-08	11.5115
MTFP1	1.25245	2.62851	6.23954	1.0424e-09	1.08323e-08	11.5107
DNASE1L3	-2.80381	-0.388088	-6.23869	1.04758e-09	1.08785e-08	11.5059
SMAD9	-1.97563	1.96832	-6.23531	1.06858e-09	1.10888e-08	11.4866
CEP152	1.07041	2.79139	6.22904	1.10858e-09	1.14878e-08	11.451
LPAR1	-1.96434	3.59875	-6.2272	1.12057e-09	1.1604e-08	11.4405
TTLL7	-2.30088	2.39044	-6.22477	1.13666e-09	1.17624e-08	11.4267
SGCB	-1.41346	4.53594	-6.22428	1.13989e-09	1.17875e-08	11.4239
RCAN3	1.18541	4.98837	6.22417	1.14068e-09	1.17875e-08	11.4233
DPYSL2	-1.74124	5.11423	-6.22044	1.16585e-09	1.20309e-08	11.4021
CCDC18	1.08063	2.77819	6.22014	1.16786e-09	1.20433e-08	11.4004
INCENP	1.20494	4.80867	6.21954	1.17198e-09	1.20689e-08	11.397
MEDAG	-2.74047	1.82882	-6.21905	1.17538e-09	1.20872e-08	11.3942
PLEKHO2	-1.29289	4.90237	-6.21885	1.17672e-09	1.20926e-08	11.3931
ZDHHC15	-2.49173	-0.948858	-6.21636	1.194e-09	1.22617e-08	11.379
PRKCZ	1.46894	4.51475	6.21538	1.20086e-09	1.23235e-08	11.3734
PNMA2	-2.44651	-0.265673	-6.21105	1.23165e-09	1.26308e-08	11.3488
GALE	1.28112	6.02803	6.20308	1.29038e-09	1.32148e-08	11.3037
PTGDS	-3.41417	3.61287	-6.20267	1.29348e-09	1.32374e-08	11.3013
ARMCX1	-2.11224	2.55269	-6.20196	1.29882e-09	1.32829e-08	11.2973
CABP1	-2.11018	-0.270171	-6.20024	1.31191e-09	1.33983e-08	11.2876
COLEC12	-3.15821	2.46727	-6.19238	1.37351e-09	1.39995e-08	11.2431
MITF	-2.0652	2.32815	-6.19236	1.37361e-09	1.39995e-08	11.243
RCBTB2	-1.26688	3.35685	-6.19022	1.39092e-09	1.41564e-08	11.2309
FAM149A	-2.71313	1.46405	-6.18921	1.39911e-09	1.423e-08	11.2252
ADCK5	1.14989	4.1559	6.18654	1.42104e-09	1.44332e-08	11.2101
RAMP1	-3.17185	2.53136	-6.17825	1.49132e-09	1.51264e-08	11.1633
B4GALT3	1.11834	6.24039	6.17548	1.51559e-09	1.53516e-08	11.1477
RAD9A	1.14106	4.74739	6.17344	1.53367e-09	1.5524e-08	11.1362
DLC1	-1.77457	4.06269	-6.17149	1.55121e-09	1.56909e-08	11.1251
NHSL2	-2.24644	-0.884513	-6.16805	1.58254e-09	1.5986e-08	11.1057
DNASE1L2	1.93112	0.161815	6.16678	1.59423e-09	1.60931e-08	11.0986
PLSCR4	-2.05845	2.59058	-6.16645	1.59727e-09	1.61129e-08	11.0968
DACH1	-2.3579	0.119494	-6.16602	1.60126e-09	1.61422e-08	11.0943
TRPC4	-1.69504	-0.451202	-6.16515	1.60941e-09	1.62133e-08	11.0894
CPQ	-1.77326	4.24404	-6.16405	1.61971e-09	1.62949e-08	11.0832
TMTC1	-2.4774	2.8871	-6.16391	1.62108e-09	1.62976e-08	11.0824
HPD	-1.99129	-0.750594	-6.1633	1.6268e-09	1.63357e-08	11.079
CCDC34	1.13155	3.93231	6.16327	1.62707e-09	1.63357e-08	11.0788
ZFP36L1	-1.18076	8.5199	-6.16214	1.63778e-09	1.64321e-08	11.0725
STRIP2	1.93203	1.9872	6.16202	1.63896e-09	1.64328e-08	11.0718
FAM102B	-1.35006	4.52593	-6.16034	1.65506e-09	1.6583e-08	11.0623
MID2	-1.23574	2.53434	-6.16022	1.6562e-09	1.65833e-08	11.0616
TNFSF12	-1.51263	3.84331	-6.15871	1.67074e-09	1.67175e-08	11.0532
HHIP	-3.22468	-0.259134	-6.15326	1.72443e-09	1.72083e-08	11.0225
CST1	4.43591	1.33581	6.15065	1.75078e-09	1.74273e-08	11.0078
H2BC11	2.3655	1.4176	6.15062	1.75107e-09	1.74273e-08	11.0076
ANO5	-2.87131	-0.034942	-6.14671	1.79119e-09	1.78146e-08	10.9857
CEP85	1.09145	4.29507	6.14601	1.79852e-09	1.78755e-08	10.9817
STXBP6	-3.11431	0.600976	-6.14503	1.80878e-09	1.79654e-08	10.9762
SLC25A10	1.56672	4.57779	6.14425	1.81692e-09	1.80343e-08	10.9718
CIDEC	-2.90117	-2.4921	-6.14273	1.833e-09	1.81817e-08	10.9633
ITGA5	-2.15963	6.62941	-6.14175	1.84349e-09	1.82735e-08	10.9578
RSPO2	-3.00092	-1.90163	-6.13956	1.867e-09	1.84941e-08	10.9455
ROCK1	-1.01388	5.58643	-6.1379	1.88503e-09	1.86603e-08	10.9362
PCDHGB7	-2.02262	0.0471035	-6.13116	1.96001e-09	1.9338e-08	10.8983
SPART	-1.20059	5.38029	-6.12859	1.98944e-09	1.96153e-08	10.8839
BVES	-2.67637	1.41024	-6.12646	2.014e-09	1.98442e-08	10.872
TARBP1	1.01188	5.18858	6.12391	2.04391e-09	2.01256e-08	10.8577
CCDC136	-1.98378	1.17049	-6.12025	2.08767e-09	2.05428e-08	10.8372
FIGNL1	1.15097	3.81057	6.1118	2.19209e-09	2.15274e-08	10.7899
CSF3	-4.08835	-0.184028	-6.10832	2.23646e-09	2.19487e-08	10.7705
KIF20B	1.28859	3.97013	6.10644	2.26089e-09	2.21738e-08	10.7599
SERTAD1	-1.17844	4.81011	-6.10235	2.31477e-09	2.26722e-08	10.7371
PASK	1.05374	4.04061	6.10147	2.32665e-09	2.27736e-08	10.7321
CD200	-2.05104	2.70499	-6.09849	2.36696e-09	2.31375e-08	10.7155
CAP2	-2.07217	2.64604	-6.09586	2.40297e-09	2.34432e-08	10.7009
ZHX2	-1.0316	4.56367	-6.0954	2.40944e-09	2.34908e-08	10.6983
KREMEN2	2.55174	0.619614	6.09498	2.41523e-09	2.35318e-08	10.6959
KIZ	-1.26976	4.24043	-6.09456	2.42112e-09	2.35737e-08	10.6936
ASXL3	-2.57108	-0.982094	-6.09429	2.42491e-09	2.35806e-08	10.6921
EML1	-1.99525	3.14751	-6.08896	2.5004e-09	2.4266e-08	10.6623
H2BC9	2.7881	0.275014	6.08677	2.53212e-09	2.45417e-08	10.6501
CCDC3	-1.70521	3.76222	-6.08628	2.53925e-09	2.45947e-08	10.6474
CDCP1	1.89305	6.05107	6.08608	2.54221e-09	2.46073e-08	10.6463
CTU1	1.19489	2.27327	6.0822	2.5995e-09	2.51127e-08	10.6247
SLC29A2	1.85347	3.57955	6.0814	2.61149e-09	2.52121e-08	10.6202
ELN	-2.97248	4.22406	-6.08107	2.61644e-09	2.52271e-08	10.6184
PDGFRA	-2.31469	3.96657	-6.08016	2.63022e-09	2.53434e-08	10.6133
ENTPD1	-1.15378	5.37134	-6.07721	2.67509e-09	2.57256e-08	10.5969
GALNT16	-2.70734	0.074135	-6.07557	2.70041e-09	2.59187e-08	10.5878
PRDM8	-2.22655	1.23721	-6.07451	2.71699e-09	2.6061e-08	10.5818
GINS3	1.12671	3.27306	6.07274	2.74477e-09	2.62764e-08	10.572
LMCD1	-2.03487	4.53904	-6.07184	2.75899e-09	2.63955e-08	10.567
PLA2G5	-2.72672	-0.217218	-6.07089	2.77406e-09	2.65055e-08	10.5617
AP1G2	1.32398	5.95586	6.07047	2.7808e-09	2.65528e-08	10.5593
NCAPD2	1.09133	6.8177	6.06991	2.78963e-09	2.662e-08	10.5563
MAPK4	-3.32999	-0.619157	-6.06584	2.85563e-09	2.71973e-08	10.5336
ATAD3B	1.12679	5.22517	6.0639	2.88754e-09	2.74836e-08	10.5229
EIF3L	-1.06537	6.75542	-6.06246	2.91152e-09	2.7694e-08	10.5148
ADRA2A	-2.52835	1.25929	-6.06176	2.92325e-09	2.77877e-08	10.5109
H2BU1	2.16396	0.464139	6.05824	2.98277e-09	2.83172e-08	10.4914
SLC16A4	-2.08805	1.04751	-6.05349	3.06504e-09	2.90239e-08	10.4651
ZNF540	-1.55838	0.00475984	-6.05006	3.12592e-09	2.95439e-08	10.446
UQCC3	1.10768	4.77257	6.04986	3.12954e-09	2.95592e-08	10.4449
CLEC10A	-2.7197	0.766739	-6.04743	3.17323e-09	2.99528e-08	10.4314
TMEM262	1.10156	0.458322	6.04483	3.22083e-09	3.03634e-08	10.417
MYZAP	-2.43595	2.48036	-6.04329	3.24935e-09	3.06051e-08	10.4085
RAB30	-1.35355	3.00484	-6.04322	3.25059e-09	3.06051e-08	10.4081
SPTBN2	1.94914	5.27693	6.04299	3.25487e-09	3.06259e-08	10.4068
ADIPOQ	-3.43242	-2.69136	-6.04279	3.25859e-09	3.06415e-08	10.4057
PSMC3IP	1.08217	2.54034	6.03796	3.34992e-09	3.14803e-08	10.379
APOC1	2.21891	4.54274	6.03688	3.37058e-09	3.16344e-08	10.373
KCNQ5	-2.9643	-1.45876	-6.0328	3.45021e-09	3.23204e-08	10.3504
HSD17B7	1.10184	3.40215	6.02947	3.51639e-09	3.28987e-08	10.332
GPR135	-1.4614	0.124515	-6.02557	3.59541e-09	3.35746e-08	10.3105
TSSK6	1.01961	0.696261	6.02513	3.60459e-09	3.36391e-08	10.308
KIFC2	1.83083	5.11333	6.01426	3.83507e-09	3.57226e-08	10.248
DIPK2B	-1.49531	3.18653	-6.01244	3.87489e-09	3.60708e-08	10.2379
KIF26A	-2.0447	1.03208	-6.00901	3.95141e-09	3.676e-08	10.219
CNKSR1	1.95755	5.2403	6.00734	3.98926e-09	3.70889e-08	10.2098
ARHGEF26	-2.04151	2.45297	-6.00462	4.05139e-09	3.76322e-08	10.1948
BNC2	-2.83995	1.68972	-6.00456	4.05278e-09	3.76322e-08	10.1945
TRIB1	-1.38427	6.54616	-5.99913	4.18006e-09	3.87413e-08	10.1645
EIF4EBP1	1.49832	5.82988	5.99663	4.23988e-09	3.92467e-08	10.1508
SCRG1	-3.25871	-1.24388	-5.99203	4.35219e-09	4.02169e-08	10.1255
TMEM238	1.93896	2.43753	5.992	4.35283e-09	4.02169e-08	10.1253
NTN1	-2.84374	1.94853	-5.99163	4.36191e-09	4.02757e-08	10.1233
CDH24	1.32291	3.76245	5.99101	4.37745e-09	4.03941e-08	10.1199
TMEM44	1.14359	4.23973	5.99051	4.38976e-09	4.04824e-08	10.1171
TDO2	2.37823	1.63328	5.99032	4.39447e-09	4.05007e-08	10.1161
FAM124A	-2.06189	0.728557	-5.98757	4.46367e-09	4.10874e-08	10.101
DGKG	-2.44992	0.88037	-5.98664	4.48728e-09	4.12604e-08	10.0959
STAP2	1.78021	5.98649	5.98661	4.48804e-09	4.12604e-08	10.0957
PLAAT5	-3.01994	-1.32738	-5.98502	4.52869e-09	4.16084e-08	10.087
ERC1	-1.09056	5.46979	-5.98455	4.54089e-09	4.16946e-08	10.0844
GRK5	-1.452	3.5212	-5.9799	4.66226e-09	4.27297e-08	10.0588
H1-2	2.03713	5.49812	5.97967	4.66824e-09	4.27581e-08	10.0576
HEPH	-2.37753	3.00649	-5.9734	4.8373e-09	4.42237e-08	10.0231
HILPDA	1.79279	5.1027	5.97208	4.87359e-09	4.44468e-08	10.0159
GRHL2	2.54096	5.93292	5.97023	4.92485e-09	4.48591e-08	10.0058
RORA	-1.70011	2.76984	-5.96389	5.10491e-09	4.64421e-08	9.971
MAPRE2	-1.49107	4.39167	-5.9635	5.11631e-09	4.65174e-08	9.96884
AHNAK	-1.58936	9.29459	-5.96173	5.16772e-09	4.6956e-08	9.95916
KMT5C	1.04648	3.85317	5.96043	5.20585e-09	4.72734e-08	9.95205
SAMD15	1.29508	0.0880248	5.96001	5.21825e-09	4.73571e-08	9.94974
EIF4E3	-1.32305	4.35865	-5.95799	5.27811e-09	4.7871e-08	9.9387
HENMT1	1.23654	4.08967	5.948	5.58467e-09	5.0497e-08	9.88405
NFIB	-1.70642	4.88753	-5.94654	5.63095e-09	5.08844e-08	9.87606
GULP1	-2.20067	2.07163	-5.94149	5.79377e-09	5.22603e-08	9.84847
FBXO41	1.45287	3.94926	5.93941	5.86242e-09	5.28473e-08	9.83707
LONRF2	-3.51046	0.272608	-5.93386	6.0488e-09	5.44282e-08	9.80677
COMTD1	1.49002	4.21641	5.9318	6.11932e-09	5.50293e-08	9.79556
FBXL8	1.13254	2.63853	5.92768	6.26294e-09	5.62527e-08	9.7731
WDR90	1.12864	5.09115	5.92535	6.34558e-09	5.69259e-08	9.76042
UCK2	1.06284	5.53599	5.92494	6.36026e-09	5.70231e-08	9.75818
MRPS12	1.08841	5.69026	5.92178	6.47441e-09	5.78716e-08	9.74096
ECSCR	-1.63572	0.99473	-5.91114	6.87387e-09	6.13313e-08	9.68303
SOX11	2.35537	-1.00037	5.90817	6.98947e-09	6.22503e-08	9.66689
CLSTN3	1.14057	6.28451	5.90707	7.03283e-09	6.2599e-08	9.6609
MAPT	-2.38228	1.03871	-5.90693	7.03802e-09	6.26076e-08	9.66019
B3GNT4	1.83782	0.706806	5.90615	7.06928e-09	6.28479e-08	9.6559
TACC1	-1.68474	6.41714	-5.90445	7.13703e-09	6.34123e-08	9.64667
SPAG4	1.95331	3.90131	5.89885	7.36479e-09	6.52794e-08	9.61627
GMNN	1.18196	5.12063	5.89704	7.43975e-09	6.59044e-08	9.60648
STK31	2.19494	0.745642	5.89637	7.46787e-09	6.6114e-08	9.60283
RFTN2	-1.29873	1.15054	-5.89358	7.5857e-09	6.71172e-08	9.58768
NUDT8	1.56181	3.25393	5.89253	7.63041e-09	6.74725e-08	9.58199
EMILIN1	-2.56089	5.52543	-5.89116	7.68912e-09	6.79107e-08	9.57457
PNMA8B	-1.77156	-0.434762	-5.89098	7.69726e-09	6.7942e-08	9.57355
AKT3	-1.91623	3.99432	-5.89037	7.72356e-09	6.81336e-08	9.57025
GPR19	1.81362	-0.106397	5.88653	7.89142e-09	6.95731e-08	9.54945
KDM6B	-1.04445	5.88525	-5.88164	8.11043e-09	7.14614e-08	9.52296
C18orf54	1.12038	2.8081	5.87882	8.23941e-09	7.24687e-08	9.5077
SSC5D	-2.72664	2.74977	-5.87652	8.34594e-09	7.33187e-08	9.49527
WDR34	1.32256	6.38894	5.87384	8.47219e-09	7.43837e-08	9.48075
LAD1	2.56937	7.77265	5.87265	8.52868e-09	7.48354e-08	9.47432
H2AC8	2.43814	0.706884	5.86443	8.92933e-09	7.81659e-08	9.42991
RCSD1	-2.00186	2.76904	-5.86245	9.02862e-09	7.89419e-08	9.41921
IL33	-3.19888	2.53586	-5.85173	9.58498e-09	8.356e-08	9.36137
C3orf18	-1.37645	1.79555	-5.84938	9.71171e-09	8.46151e-08	9.34867
TTLL11	-1.00387	1.47912	-5.84494	9.95482e-09	8.66824e-08	9.32476
NAALAD2	-1.4141	-0.0497412	-5.84443	9.98309e-09	8.68265e-08	9.32201
SOX8	-1.94491	-1.13974	-5.84143	1.0151e-08	8.82348e-08	9.30589
CACNA2D1	-2.55567	2.15177	-5.83403	1.05778e-08	9.18377e-08	9.26605
SETBP1	-2.20616	2.66303	-5.83132	1.07381e-08	9.312e-08	9.25151
VAMP8	1.19037	7.24626	5.83062	1.07804e-08	9.3432e-08	9.24771
KIF26B	2.23153	3.78161	5.82873	1.08938e-08	9.43603e-08	9.23758
COL4A4	-2.54422	0.921618	-5.82027	1.1418e-08	9.86127e-08	9.19214
ARHGEF37	-1.79721	2.90823	-5.81456	1.17855e-08	1.01727e-07	9.16151
AMOTL1	-1.60132	5.43901	-5.8105	1.20537e-08	1.0386e-07	9.13975
PHYHD1	-2.46778	1.66744	-5.79652	1.3024e-08	1.11767e-07	9.0649
SNRPF	1.0095	6.05623	5.79575	1.30797e-08	1.1218e-07	9.06077
ADCY9	-1.4568	3.91536	-5.79476	1.31512e-08	1.12728e-07	9.0555
HRC	-1.92328	-0.512833	-5.79361	1.32356e-08	1.13386e-07	9.04932
TPPP3	-2.05374	3.16327	-5.78892	1.35828e-08	1.16226e-07	9.02428
PRIM1	1.16232	3.25234	5.78757	1.36845e-08	1.17029e-07	9.01707
FCER2	-2.78733	-1.99152	-5.78642	1.37721e-08	1.1771e-07	9.01091
MGP	-2.75836	6.12334	-5.78625	1.37849e-08	1.17751e-07	9.01001
ENDOU	-2.12848	-1.89081	-5.77821	1.44105e-08	1.22671e-07	8.96711
ZDHHC23	1.3551	3.18025	5.77613	1.45772e-08	1.23948e-07	8.95599
KIF13B	-1.08689	5.04259	-5.77354	1.47865e-08	1.25655e-07	8.94221
CCDC134	1.02116	1.80466	5.76928	1.51383e-08	1.28572e-07	8.91948
TBL1X	-1.4054	4.90526	-5.76886	1.51728e-08	1.28791e-07	8.91728
CCN5	-3.42569	0.903294	-5.76765	1.52749e-08	1.29509e-07	8.9108
CX3CL1	-2.377	4.32868	-5.76697	1.53315e-08	1.29915e-07	8.90723
CDC42EP2	-1.45822	3.81911	-5.7667	1.5355e-08	1.3004e-07	8.90575
LIX1L	-1.32127	4.35916	-5.76595	1.54185e-08	1.30428e-07	8.90176
CAVIN1	-2.06975	7.38241	-5.76424	1.55643e-08	1.31587e-07	8.89266
HOXB7	1.50081	4.55149	5.76288	1.56812e-08	1.325e-07	8.88543
JDP2	-1.47449	4.23251	-5.76252	1.57122e-08	1.32686e-07	8.88352
S1PR5	2.5439	3.11834	5.76183	1.57718e-08	1.33038e-07	8.87986
MSX1	-1.9383	1.61381	-5.75965	1.59626e-08	1.3457e-07	8.86824
TRAF4	1.31917	7.20228	5.75518	1.63598e-08	1.37762e-07	8.84449
PTGS2	-2.87787	4.94674	-5.75362	1.65004e-08	1.38868e-07	8.83622
DIRAS1	-2.88874	-0.145606	-5.75117	1.67243e-08	1.40672e-07	8.82319
TCF4	-1.57329	4.90516	-5.74532	1.72714e-08	1.44945e-07	8.79209
MSH5	1.37827	1.22879	5.7446	1.7339e-08	1.4543e-07	8.78831
PHACTR1	-1.66937	1.70606	-5.74424	1.73734e-08	1.45636e-07	8.78639
C10orf95	1.4925	-0.245711	5.73904	1.78765e-08	1.49769e-07	8.75881
LONRF1	-1.15765	3.99626	-5.73703	1.80749e-08	1.51346e-07	8.74815
ISG15	2.08661	6.73445	5.73675	1.81028e-08	1.51494e-07	8.74665
PLPP7	-2.16088	0.0880999	-5.73391	1.83868e-08	1.53697e-07	8.73161
SPP1	3.05558	5.74954	5.72987	1.87987e-08	1.56874e-07	8.71021
PYGB	-1.19342	7.2519	-5.72853	1.89369e-08	1.5785e-07	8.70314
EPHX2	-2.31486	2.75624	-5.72606	1.91954e-08	1.59735e-07	8.69003
CYS1	-2.41206	0.373222	-5.72396	1.94178e-08	1.61496e-07	8.6789
DGLUCY	-1.28071	5.11857	-5.72276	1.9546e-08	1.6247e-07	8.67255
NRIP2	-1.09059	1.67169	-5.72234	1.95903e-08	1.62748e-07	8.67036
CAMSAP3	2.31817	4.91296	5.72094	1.97416e-08	1.63913e-07	8.66293
TNRC6C	-1.17234	3.45744	-5.72026	1.98148e-08	1.64428e-07	8.65935
CDC42BPG	1.92071	5.68099	5.71792	2.00703e-08	1.6627e-07	8.64697
RGCC	-1.35747	3.70412	-5.71746	2.01212e-08	1.66598e-07	8.64453
FZD2	1.77949	3.00569	5.7155	2.03371e-08	1.68198e-07	8.63422
ADAMTSL1	-2.34336	0.923856	-5.7122	2.07075e-08	1.71071e-07	8.61678
SH3D21	1.37863	2.75186	5.71152	2.07854e-08	1.71619e-07	8.61315
ATP8B2	-1.80433	3.75335	-5.71034	2.09196e-08	1.72631e-07	8.60693
EFCC1	-1.88473	0.908242	-5.70934	2.10347e-08	1.73291e-07	8.60164
EPB41L2	-1.48643	4.64342	-5.70905	2.10674e-08	1.73464e-07	8.60013
NFATC1	-1.85549	3.02608	-5.70616	2.1403e-08	1.76032e-07	8.58487
RSRP1	1.18963	5.64504	5.70298	2.17779e-08	1.79016e-07	8.56809
GPAT3	-2.16627	1.02041	-5.70275	2.18055e-08	1.79144e-07	8.56687
REEP2	-2.18169	1.18641	-5.7	2.21348e-08	1.81647e-07	8.55239
REEP4	1.09625	5.96393	5.69699	2.25014e-08	1.84553e-07	8.53653
IBSP	2.35037	-1.03944	5.69408	2.28611e-08	1.86884e-07	8.52121
ZNF724	1.67646	0.236513	5.69349	2.29355e-08	1.8735e-07	8.51807
CDIP1	-1.91218	3.58939	-5.69315	2.29774e-08	1.87525e-07	8.51631
ACKR4	-2.20977	-0.568036	-5.68813	2.36155e-08	1.92626e-07	8.48985
DUSP5	-1.96973	5.76691	-5.68789	2.36453e-08	1.92764e-07	8.48863
CD99L2	-1.19911	4.81654	-5.68745	2.3702e-08	1.93119e-07	8.48632
P3H4	1.33083	5.06729	5.68441	2.40983e-08	1.96025e-07	8.4703
EYA4	-2.50389	-0.154747	-5.68103	2.45461e-08	1.99558e-07	8.45252
C11orf80	1.17937	4.08125	5.67942	2.47625e-08	2.00948e-07	8.44405
HIP1R	1.16959	6.2581	5.67627	2.51901e-08	2.04123e-07	8.42751
ABCA9	-2.63705	0.7638	-5.67416	2.54801e-08	2.06247e-07	8.41646
CCDC14	1.13949	5.38922	5.67397	2.5507e-08	2.06352e-07	8.41544
IGF1	-2.7633	-0.653953	-5.67375	2.5538e-08	2.06491e-07	8.41427
SEMA4F	1.13973	3.5982	5.67109	2.59094e-08	2.09265e-07	8.40032
WDR97	1.71485	0.709773	5.67046	2.59985e-08	2.09756e-07	8.39701
ITGA1	-1.53607	5.09234	-5.66219	2.71926e-08	2.19033e-07	8.35365
CHRNA1	2.16575	-1.24764	5.66111	2.73522e-08	2.20079e-07	8.348
SLC17A7	-1.83336	-0.777029	-5.65954	2.75867e-08	2.21725e-07	8.33975
BEX1	-2.10009	-2.3372	-5.65757	2.78838e-08	2.23992e-07	8.32941
CST6	3.52412	2.77541	5.65221	2.87051e-08	2.29967e-07	8.30138
EPHB1	-2.05756	-0.117979	-5.65159	2.88027e-08	2.30624e-07	8.29811
MAP3K8	-1.32251	4.18878	-5.65052	2.89693e-08	2.31803e-07	8.29254
PRDM11	-1.31534	2.93582	-5.64969	2.90996e-08	2.32502e-07	8.28821
NLGN3	-1.64432	0.249453	-5.64969	2.91e-08	2.32502e-07	8.28819
FCHO1	1.94332	3.60587	5.6444	2.99463e-08	2.38878e-07	8.26051
ADAMTS9	-1.72305	3.04565	-5.6357	3.1389e-08	2.49666e-07	8.21509
ESRP2	2.35447	6.11	5.63564	3.13997e-08	2.49666e-07	8.21476
CEP126	-1.58696	1.66299	-5.6325	3.19367e-08	2.53528e-07	8.19839
ZFP69B	1.13464	1.10363	5.63082	3.22279e-08	2.55702e-07	8.18963
CNGB3	1.86648	-0.482404	5.62853	3.26291e-08	2.58609e-07	8.17769
ATL1	-1.41562	2.25807	-5.62829	3.26728e-08	2.58817e-07	8.1764
FAM117A	-1.08423	3.69617	-5.62659	3.29728e-08	2.60915e-07	8.16757
GPR155	-1.49729	2.49372	-5.62392	3.34518e-08	2.64282e-07	8.15365
MRPL12	1.07583	5.13176	5.62231	3.37451e-08	2.66457e-07	8.14523
CSDC2	-2.95539	0.562192	-5.61994	3.41795e-08	2.69743e-07	8.13288
NFE2L3	1.64252	4.86943	5.61631	3.48537e-08	2.74771e-07	8.11403
PKD2	-1.04676	4.37897	-5.61524	3.50559e-08	2.76219e-07	8.10845
ERVMER34-1	2.10619	2.15937	5.61177	3.5718e-08	2.81137e-07	8.09039
LRP8	1.67225	3.52778	5.6115	3.57693e-08	2.81391e-07	8.089
ADM2	2.11121	1.63172	5.61114	3.58393e-08	2.81792e-07	8.08712
FASN	1.26809	8.39167	5.60634	3.67787e-08	2.8872e-07	8.06214
SYNC	-2.18434	0.241091	-5.60485	3.7075e-08	2.90781e-07	8.0544
C19orf73	1.26612	0.245058	5.60421	3.7202e-08	2.9158e-07	8.0511
KIF13A	-1.06447	5.68112	-5.60349	3.73462e-08	2.92458e-07	8.04737
GPR183	-2.26917	2.39185	-5.60259	3.75294e-08	2.9368e-07	8.04265
SELE	-3.06265	1.73227	-5.59941	3.81753e-08	2.9842e-07	8.02618
CDH1	2.46118	8.43629	5.5951	3.90718e-08	3.0449e-07	8.00378
ODC1	-1.57251	6.06192	-5.59347	3.94154e-08	3.0698e-07	7.99533
PUSL1	1.0127	4.42117	5.59172	3.97867e-08	3.09547e-07	7.98628
CTSV	2.90487	2.6089	5.58947	4.02712e-08	3.12824e-07	7.9746
IGFBP5	-2.78454	6.95369	-5.58921	4.03287e-08	3.13107e-07	7.97323
CLU	-2.88015	7.51907	-5.58894	4.03864e-08	3.13227e-07	7.97185
ARHGEF17	-1.13964	4.95422	-5.58872	4.04333e-08	3.13427e-07	7.97073
CDC42EP3	-1.46266	5.25668	-5.58701	4.08071e-08	3.16159e-07	7.96185
HCN3	1.27642	3.06002	5.5855	4.11397e-08	3.1857e-07	7.95401
COL10A1	4.15323	1.97154	5.58299	4.16969e-08	3.22547e-07	7.94104
H2BC8	2.46963	0.559245	5.58092	4.21633e-08	3.25986e-07	7.9303
BMPER	-2.09219	-0.522531	-5.57874	4.2658e-08	3.29466e-07	7.91905
MOCOS	1.2405	4.42011	5.57713	4.30296e-08	3.31818e-07	7.91068
TOMM34	1.00109	6.35182	5.57703	4.30531e-08	3.31827e-07	7.91015
TCIM	-2.47782	5.53736	-5.57561	4.33815e-08	3.34184e-07	7.90282
TES	-1.0881	6.48086	-5.5732	4.39443e-08	3.37993e-07	7.89039
SMAD7	-1.20091	4.32083	-5.57236	4.41431e-08	3.39346e-07	7.88603
RGL1	-1.44511	3.81548	-5.5683	4.51145e-08	3.46634e-07	7.86503
H4C9	1.63596	3.08805	5.5646	4.60167e-08	3.53199e-07	7.84593
THBS1	-2.1009	7.69405	-5.56337	4.63212e-08	3.55353e-07	7.83957
PLIN4	-2.95388	3.86345	-5.56324	4.63516e-08	3.55402e-07	7.83894
BICDL1	1.69392	4.04188	5.5568	4.79773e-08	3.67108e-07	7.80568
TMEM160	1.2536	3.02334	5.55624	4.81206e-08	3.67825e-07	7.80281
IL16	-1.90085	2.64738	-5.55181	4.92739e-08	3.75672e-07	7.77996
FAM162B	-1.68812	-0.320388	-5.55084	4.95285e-08	3.77291e-07	7.77499
OTUD7A	-1.68193	-0.463466	-5.55081	4.95371e-08	3.77291e-07	7.77482
MFAP5	-3.9221	1.40715	-5.54897	5.00273e-08	3.80438e-07	7.76533
IRF5	1.55144	4.954	5.54772	5.03628e-08	3.82597e-07	7.75888
TRIB3	1.64501	4.64023	5.54457	5.12148e-08	3.88274e-07	7.7427
RAB27A	-1.08498	4.24381	-5.54318	5.15982e-08	3.90981e-07	7.73551
SRD5A1	1.28829	4.30256	5.54011	5.24485e-08	3.97018e-07	7.71974
TEK	-1.60208	2.02172	-5.53862	5.28685e-08	3.99789e-07	7.71205
MN1	-2.3963	1.58074	-5.53731	5.32376e-08	4.0217e-07	7.70534
PROX1	-2.41948	0.13822	-5.53552	5.37487e-08	4.05618e-07	7.69612
FYN	-1.47139	4.53913	-5.53497	5.39073e-08	4.06608e-07	7.69328
LHX5	2.66481	-0.869411	5.53427	5.41068e-08	4.07698e-07	7.68972
CNTFR	-2.93555	-1.49663	-5.53403	5.41764e-08	4.08015e-07	7.68848
VGF	2.14714	-0.00846105	5.53359	5.43035e-08	4.08765e-07	7.68622
PLEK2	2.03398	4.41352	5.5324	5.46493e-08	4.11159e-07	7.6801
ZNF726	2.00235	2.08232	5.52883	5.56976e-08	4.18409e-07	7.66178
TCEAL3	-1.22311	4.44731	-5.52752	5.60887e-08	4.21134e-07	7.65503
MATN3	1.79406	1.53329	5.52596	5.65553e-08	4.24108e-07	7.64704
RMI1	1.05587	3.67553	5.52332	5.73567e-08	4.29567e-07	7.63347
EFNA1	1.52629	6.36352	5.52229	5.76713e-08	4.31705e-07	7.6282
IER2	-1.03111	7.04518	-5.52126	5.79873e-08	4.33852e-07	7.62293
ZNF468	1.11982	4.35267	5.51532	5.98482e-08	4.46423e-07	7.59247
GLI1	-2.01967	0.0272292	-5.51183	6.09679e-08	4.54547e-07	7.5746
HECTD2	-1.02408	3.28447	-5.50992	6.15891e-08	4.58717e-07	7.56482
PRRG2	1.75378	3.64516	5.50822	6.21478e-08	4.62645e-07	7.55612
PARP12	1.18137	5.73064	5.50469	6.33225e-08	4.70446e-07	7.53806
TEDC1	1.05336	4.37364	5.50347	6.37334e-08	4.73261e-07	7.53183
LAMB2	-1.30721	7.04768	-5.50271	6.39937e-08	4.74956e-07	7.5279
CD55	-1.50184	6.27034	-5.50061	6.47099e-08	4.80031e-07	7.51717
ITGB3	-2.13615	0.192111	-5.4976	6.57508e-08	4.87509e-07	7.50179
CHIC1	-1.0197	3.11651	-5.49723	6.58792e-08	4.88217e-07	7.4999
PAM	-1.36012	6.04745	-5.49687	6.60059e-08	4.88912e-07	7.49805
TRPC1	-1.58504	1.7511	-5.49509	6.6631e-08	4.92803e-07	7.48897
UBXN11	1.07649	4.64441	5.49113	6.80427e-08	5.02743e-07	7.46876
MBOAT7	1.09286	7.66598	5.48804	6.91629e-08	5.10765e-07	7.45302
RHPN1	2.14497	4.59237	5.48494	7.0308e-08	5.18964e-07	7.43719
PROSER2	1.67934	3.98312	5.48427	7.05576e-08	5.20546e-07	7.43377
SYNE3	-1.64093	2.11987	-5.48266	7.116e-08	5.24469e-07	7.42558
NMB	1.40821	3.68985	5.48153	7.15871e-08	5.27093e-07	7.41981
ATXN1	-1.4765	4.40296	-5.48126	7.16885e-08	5.27316e-07	7.41844
SELENOP	-2.26412	4.11256	-5.48112	7.17423e-08	5.2745e-07	7.41772
SLC22A3	-3.02013	0.650425	-5.48035	7.20362e-08	5.29349e-07	7.41378
CENPW	1.42191	3.9138	5.47889	7.25938e-08	5.33182e-07	7.40635
ATP8B4	-1.67932	1.0229	-5.47844	7.2765e-08	5.3391e-07	7.40408
RBM20	-2.17881	-0.950443	-5.47452	7.42908e-08	5.44298e-07	7.38408
GPC2	2.32019	1.44839	5.47263	7.50344e-08	5.49203e-07	7.37448
TFR2	2.0693	1.63817	5.46976	7.6181e-08	5.56771e-07	7.35986
HGF	-2.64244	0.972623	-5.46558	7.78786e-08	5.67778e-07	7.33862
F11R	1.33636	7.94674	5.46477	7.82121e-08	5.6993e-07	7.3345
KIF19	-1.90867	-1.19603	-5.46313	7.88922e-08	5.74583e-07	7.32616
RND1	-1.73811	1.59997	-5.46304	7.89281e-08	5.74583e-07	7.32572
ETS2	-1.35974	7.64137	-5.46178	7.94572e-08	5.77857e-07	7.31928
PBX1	-1.64141	6.21962	-5.45981	8.0283e-08	5.83301e-07	7.30932
RIPPLY3	2.49692	1.72727	5.45315	8.31497e-08	6.03242e-07	7.27551
AL121845.3	1.08105	0.442784	5.45279	8.33073e-08	6.0409e-07	7.27369
TSHZ2	-1.95904	2.50478	-5.4497	8.46733e-08	6.13395e-07	7.25802
SCN1B	-1.86769	1.49607	-5.44777	8.55377e-08	6.1875e-07	7.24823
TRABD2B	-2.38741	0.865958	-5.44741	8.57006e-08	6.19626e-07	7.2464
ARHGEF15	-1.35228	2.82595	-5.44684	8.59596e-08	6.21196e-07	7.24349
BAG3	-1.0342	6.2323	-5.44561	8.65177e-08	6.24925e-07	7.23725
PCDH10	-2.81908	-0.537792	-5.44404	8.72329e-08	6.29784e-07	7.22932
RADIL	-2.03187	-0.306806	-5.44215	8.81044e-08	6.35457e-07	7.21974
DIO3	-2.78972	-0.996774	-5.43975	8.92233e-08	6.42902e-07	7.20758
ZNF296	1.63905	2.65141	5.43749	9.02898e-08	6.4964e-07	7.19614
KLHL21	-1.05411	5.56933	-5.4373	9.03801e-08	6.49974e-07	7.19517
PTGER3	-2.81311	0.507276	-5.43283	9.2527e-08	6.64125e-07	7.17256
COL11A1	3.68641	2.63527	5.43245	9.27131e-08	6.65139e-07	7.17062
CLDN7	2.01342	6.74794	5.43163	9.31083e-08	6.67651e-07	7.16652
MPDZ	-1.38104	3.78776	-5.42065	9.86275e-08	7.04502e-07	7.11105
IGDCC4	-1.85112	1.41927	-5.41966	9.91417e-08	7.07494e-07	7.10604
ADCY4	-1.24781	2.63112	-5.4185	9.97439e-08	7.11449e-07	7.10021
CSRNP3	-1.93978	0.465983	-5.41841	9.97932e-08	7.11458e-07	7.09973
FANCF	1.03979	3.9802	5.41593	1.011e-07	7.19738e-07	7.0872
CLIC4	-1.71651	6.6183	-5.41049	1.04016e-07	7.39075e-07	7.05981
CPT1B	1.51752	1.64389	5.40676	1.06065e-07	7.52917e-07	7.04102
RFC3	1.08322	3.97393	5.4005	1.09592e-07	7.76094e-07	7.00952
MYH3	-2.01519	1.4424	-5.39893	1.10496e-07	7.82123e-07	7.00161
ADAM8	1.84645	5.55281	5.39601	1.12196e-07	7.93397e-07	6.9869
HSPA12B	-1.48849	2.1208	-5.39554	1.12469e-07	7.9495e-07	6.98456
SH3RF3	-1.639	2.43893	-5.39485	1.12874e-07	7.97428e-07	6.98111
SPRN	1.12583	2.28775	5.39463	1.13002e-07	7.97958e-07	6.98001
TENT5C	-1.64751	3.34952	-5.39098	1.15178e-07	8.12545e-07	6.96165
RND3	-1.50097	5.93496	-5.3869	1.17652e-07	8.29608e-07	6.94118
GAS6	-1.96948	5.91589	-5.3866	1.17838e-07	8.30525e-07	6.93965
RBP7	-1.91341	1.14659	-5.3862	1.18087e-07	8.31884e-07	6.93762
CA3	-2.03587	-0.998931	-5.3838	1.19572e-07	8.41945e-07	6.92559
SLC2A3	-2.03869	4.77039	-5.38279	1.202e-07	8.45963e-07	6.92055
NTRK2	-3.14924	1.08385	-5.38151	1.21006e-07	8.51232e-07	6.91411
RAB11FIP4	1.73481	5.42873	5.38049	1.21648e-07	8.54938e-07	6.90902
MVK	1.0293	5.03999	5.37937	1.2236e-07	8.59127e-07	6.9034
KBTBD11	-2.07155	1.01252	-5.37716	1.23778e-07	8.66211e-07	6.89231
ADAT3	1.24095	1.60476	5.37438	1.25582e-07	8.7718e-07	6.87838
CDCA7	1.67377	3.97522	5.37356	1.26117e-07	8.805e-07	6.87429
KLHL17	1.17955	3.53629	5.37208	1.27091e-07	8.86467e-07	6.86688
PPARGC1B	-1.4526	3.02978	-5.37117	1.27694e-07	8.8984e-07	6.86232
LDLRAD4	-1.72071	3.02902	-5.36584	1.31281e-07	9.12264e-07	6.83565
FOXO1	-1.06912	4.66125	-5.3605	1.34974e-07	9.34859e-07	6.80894
ARHGAP8	1.68977	0.779768	5.36029	1.35125e-07	9.3535e-07	6.80786
WLS	-1.66634	5.7587	-5.36022	1.35171e-07	9.3535e-07	6.80754
PIP4P2	-1.176	2.66637	-5.35461	1.39167e-07	9.60761e-07	6.77949
STAC	-2.38602	-0.222169	-5.35129	1.41583e-07	9.76527e-07	6.76293
CD248	-1.90982	4.76202	-5.35029	1.4232e-07	9.81157e-07	6.75793
DPYSL3	-2.30953	6.04639	-5.34958	1.42842e-07	9.84296e-07	6.7544
ZNF516	-1.56752	3.74187	-5.34948	1.42916e-07	9.8435e-07	6.7539
KCTD12	-1.61944	5.48089	-5.3485	1.43641e-07	9.88885e-07	6.74903
SELP	-2.56017	1.4663	-5.34806	1.43969e-07	9.90154e-07	6.74684
ADAMTS4	-2.13255	4.21439	-5.34481	1.46415e-07	1.00518e-06	6.73062
NGF	-2.0772	-0.838469	-5.34332	1.47555e-07	1.01254e-06	6.72316
ZC3H12C	-1.32298	3.36231	-5.34073	1.49541e-07	1.02474e-06	6.71029
H2AC13	2.0427	-1.27761	5.3384	1.51357e-07	1.03623e-06	6.69868
NECTIN4	2.54854	7.04531	5.33512	1.53951e-07	1.0535e-06	6.68232
TMEM273	-1.7391	1.80518	-5.33425	1.5464e-07	1.05773e-06	6.67803
GPX3	-2.35256	5.49969	-5.33383	1.54979e-07	1.05932e-06	6.67592
CHRNA5	1.1626	2.23482	5.33337	1.55345e-07	1.0609e-06	6.67365
GPT2	1.33538	5.26954	5.33332	1.55389e-07	1.0609e-06	6.67337
NES	-1.68537	4.98771	-5.33226	1.56246e-07	1.06527e-06	6.66808
MAP6	-2.03718	0.911979	-5.33195	1.56494e-07	1.06647e-06	6.66656
SPRY2	-1.55138	3.52741	-5.33041	1.57747e-07	1.07452e-06	6.65888
FAM227A	1.6106	1.27242	5.32253	1.64299e-07	1.11557e-06	6.61972
NIPSNAP3B	-1.1388	0.0654133	-5.31718	1.68896e-07	1.1452e-06	6.59317
H2BC17	1.95295	-1.73625	5.31705	1.6901e-07	1.14545e-06	6.59252
KANK3	-1.30238	1.7496	-5.31571	1.70177e-07	1.15126e-06	6.5859
ACY1	1.24436	2.60261	5.31521	1.70616e-07	1.15317e-06	6.58342
PROS1	-1.61225	3.45535	-5.31474	1.71029e-07	1.15544e-06	6.5811
JCAD	-1.70748	4.421	-5.31424	1.71478e-07	1.15689e-06	6.57857
WNT9A	-1.85752	2.35376	-5.31033	1.74962e-07	1.17825e-06	6.55922
SYNE4	2.53612	3.06689	5.30768	1.7737e-07	1.19338e-06	6.54607
PNMA1	-1.3892	4.6638	-5.30708	1.77916e-07	1.19652e-06	6.54311
KCNJ8	-1.88016	2.0132	-5.30475	1.80065e-07	1.20987e-06	6.53156
CST2	2.50044	-1.30099	5.30332	1.81399e-07	1.21828e-06	6.52446
NEURL1B	-1.42559	4.53471	-5.29987	1.84648e-07	1.23898e-06	6.50739
SGK1	-1.86714	5.95843	-5.29824	1.86197e-07	1.24881e-06	6.49935
NFATC2	-1.58348	3.27962	-5.29813	1.86306e-07	1.24898e-06	6.49878
PALM	-2.29283	2.86095	-5.28955	1.94708e-07	1.30412e-06	6.45636
HAGHL	1.53789	1.77387	5.28919	1.95062e-07	1.3059e-06	6.4546
ADHFE1	-2.01685	1.11145	-5.28725	1.97015e-07	1.31779e-06	6.44502
HSBP1L1	1.1293	3.87759	5.28605	1.98235e-07	1.32535e-06	6.43909
SOWAHD	1.37005	-0.264972	5.28523	1.99073e-07	1.33035e-06	6.43503
EPN3	2.56128	5.52854	5.28486	1.99449e-07	1.33227e-06	6.43321
NCOA7	-1.35426	5.39256	-5.28398	2.0035e-07	1.33768e-06	6.42888
CNTNAP1	-1.34839	2.89799	-5.27551	2.09251e-07	1.39334e-06	6.38707
CYP27A1	-1.97602	3.32279	-5.27331	2.11613e-07	1.40844e-06	6.37628
CXCL2	-2.75526	1.48908	-5.27298	2.11971e-07	1.41019e-06	6.37465
LBHD1	1.00967	2.4347	5.27269	2.12292e-07	1.4117e-06	6.37319
SLC16A7	-1.92928	2.7724	-5.26955	2.15735e-07	1.43202e-06	6.35772
JPH4	-1.93637	-0.432934	-5.26848	2.16916e-07	1.43922e-06	6.35247
CD69	-2.4023	1.6057	-5.26819	2.17241e-07	1.44051e-06	6.35103
SELENOM	-1.89485	5.03554	-5.26813	2.17306e-07	1.44051e-06	6.35075
IGSF8	1.02519	6.21065	5.26317	2.22888e-07	1.47619e-06	6.32636
FAM229B	-1.30138	2.05707	-5.26045	2.2601e-07	1.49554e-06	6.31298
CBX6	-1.42565	5.56786	-5.25998	2.26558e-07	1.4985e-06	6.31065
SIM2	1.91081	3.25544	5.25789	2.28992e-07	1.51392e-06	6.30038
MARVELD2	1.29465	4.36319	5.25654	2.30579e-07	1.52373e-06	6.29374
TCF19	1.30263	5.17053	5.25507	2.3231e-07	1.53312e-06	6.28655
SEMA6D	-1.80531	0.462129	-5.24969	2.38779e-07	1.57372e-06	6.26014
ITPR3	1.28339	6.25281	5.24954	2.38968e-07	1.57426e-06	6.25938
CNGB1	2.57224	0.0628375	5.24441	2.45307e-07	1.61244e-06	6.23421
CCM2L	-1.2642	0.886479	-5.23922	2.51884e-07	1.65397e-06	6.20878
SLC23A3	1.62158	0.611594	5.23633	2.55617e-07	1.67649e-06	6.19463
REM1	-1.69221	-0.46243	-5.23236	2.60834e-07	1.70919e-06	6.17521
F13A1	-2.53865	3.45237	-5.23195	2.61377e-07	1.712e-06	6.17321
ZNF521	-1.8712	1.77559	-5.23177	2.61619e-07	1.71283e-06	6.17232
CAMKK1	-1.10712	3.29121	-5.23071	2.63034e-07	1.71981e-06	6.16714
COL4A6	-2.78585	4.13114	-5.22455	2.71404e-07	1.77219e-06	6.13703
NDN	-1.97853	3.3553	-5.22436	2.7167e-07	1.77315e-06	6.13608
LYNX1	-2.27741	3.18764	-5.22423	2.71855e-07	1.77357e-06	6.13543
TUBA1A	-1.76994	6.40319	-5.21978	2.78076e-07	1.81257e-06	6.11368
CAMK2N2	1.93154	-0.385063	5.2174	2.81449e-07	1.83294e-06	6.1021
ZNF692	1.12963	5.11232	5.21531	2.84459e-07	1.85092e-06	6.09187
FREM1	-2.61177	0.709012	-5.21471	2.85323e-07	1.85573e-06	6.08896
ADGRL4	-1.31925	3.56226	-5.20542	2.99092e-07	1.93848e-06	6.04367
PRDM16	-2.27019	-0.469748	-5.20491	2.99871e-07	1.94268e-06	6.04117
CPB1	-1.77952	-3.12032	-5.20436	3.00699e-07	1.94719e-06	6.03852
TMEM145	2.06741	-0.574438	5.20301	3.02761e-07	1.95968e-06	6.03195
TGFB3	-1.89872	3.80002	-5.20198	3.04344e-07	1.96908e-06	6.02694
ACAT1	-1.05311	4.71473	-5.19787	3.10753e-07	2.00791e-06	6.00692
TAL1	-1.38804	0.473296	-5.19738	3.11518e-07	2.01198e-06	6.00455
DYRK3	-1.2325	1.90293	-5.19675	3.12521e-07	2.0167e-06	6.00147
EEPD1	-1.35386	2.88991	-5.19546	3.1457e-07	2.02895e-06	5.99519
ULBP1	1.89608	-0.594822	5.19538	3.14693e-07	2.02895e-06	5.99481
KCNN2	-1.7729	-0.616393	-5.19528	3.14844e-07	2.02904e-06	5.99435
ELMO3	1.7827	5.23272	5.19488	3.15488e-07	2.03231e-06	5.99239
SDC3	-1.16413	6.10966	-5.19331	3.18001e-07	2.04761e-06	5.98477
PDLIM7	-1.42725	6.01574	-5.1827	3.35525e-07	2.15017e-06	5.93323
KLHL35	1.64107	0.885641	5.18157	3.3745e-07	2.16064e-06	5.92773
PECAM1	-1.35358	6.28186	-5.18096	3.3849e-07	2.16357e-06	5.92478
DBNDD1	1.82532	4.02885	5.17653	3.46139e-07	2.2096e-06	5.90331
FBXO6	1.00707	4.31918	5.17639	3.46393e-07	2.21027e-06	5.90261
SIX1	1.72218	2.86458	5.17421	3.50219e-07	2.23234e-06	5.89206
DSEL	-1.72862	1.16644	-5.17416	3.50304e-07	2.23234e-06	5.89182
AMPH	-1.93159	-0.12454	-5.17237	3.5348e-07	2.24872e-06	5.88315
TBX4	-2.55334	-0.0758282	-5.17217	3.5383e-07	2.24998e-06	5.8822
SSC4D	1.337	0.410541	5.16876	3.59973e-07	2.28512e-06	5.86567
TLE4	-1.40916	4.02613	-5.16718	3.62846e-07	2.29942e-06	5.85803
S100A11	1.31325	10.0944	5.1652	3.66495e-07	2.32155e-06	5.84842
PPP1R13L	1.40874	6.66089	5.16419	3.68363e-07	2.33139e-06	5.84354
ERG	-1.29568	2.79227	-5.16226	3.71958e-07	2.35314e-06	5.83421
CTSF	-1.35794	5.08827	-5.16067	3.74938e-07	2.37098e-06	5.82655
CORO1C	-1.09601	6.68117	-5.15708	3.81785e-07	2.41326e-06	5.80917
CDH3	2.8421	6.10708	5.15617	3.83524e-07	2.42321e-06	5.8048
HACD1	-2.07148	1.36362	-5.14999	3.95637e-07	2.49549e-06	5.77494
NKD1	-2.00909	1.18798	-5.14836	3.98876e-07	2.5133e-06	5.76711
PDE3A	-1.62712	1.63909	-5.14832	3.98969e-07	2.5133e-06	5.76689
SOWAHC	-1.32351	5.48798	-5.1448	4.06085e-07	2.55271e-06	5.74991
CHRD	-1.71669	1.24489	-5.14431	4.07072e-07	2.55717e-06	5.74758
STXBP5L	-2.40363	-1.82147	-5.1442	4.07312e-07	2.55717e-06	5.74702
GNA14	-2.08654	1.46421	-5.14409	4.07521e-07	2.5574e-06	5.74652
H3C10	2.23127	1.71522	5.14062	4.14694e-07	2.59801e-06	5.72977
PLEKHO1	-1.45675	5.51828	-5.13936	4.17311e-07	2.6122e-06	5.72373
COL4A3	-2.28847	-0.592197	-5.13671	4.22895e-07	2.64492e-06	5.71096
CYP2U1	-1.22143	2.48078	-5.13637	4.23624e-07	2.64837e-06	5.70931
JAKMIP3	-2.01135	-1.28224	-5.1359	4.24628e-07	2.6524e-06	5.70704
SGCE	-1.95543	3.34175	-5.1358	4.24832e-07	2.65256e-06	5.70658
ITPRIP	-1.27052	5.22194	-5.13417	4.28312e-07	2.67316e-06	5.69875
PITPNM2	-1.12052	3.74845	-5.13171	4.33637e-07	2.70185e-06	5.68688
TTC28	-1.40183	3.96785	-5.13157	4.33938e-07	2.70259e-06	5.68622
RAB3IP	1.27716	4.76635	5.13114	4.34867e-07	2.70644e-06	5.68416
LCA5	-1.04433	2.25632	-5.13112	4.34922e-07	2.70644e-06	5.68404
KCNIP3	-1.84285	0.857244	-5.13025	4.36822e-07	2.71713e-06	5.67986
MT1M	-2.56976	-0.0949281	-5.12887	4.39844e-07	2.73363e-06	5.67324
NOSTRIN	-1.25552	2.01197	-5.12874	4.40141e-07	2.73433e-06	5.67259
TMEM150C	-1.4951	1.90261	-5.12674	4.44551e-07	2.75826e-06	5.66302
TMEM108	-2.53467	0.261936	-5.12659	4.44884e-07	2.75918e-06	5.6623
LLGL2	1.56194	6.54553	5.11704	4.66665e-07	2.88581e-06	5.61641
TNNT1	3.11651	1.39769	5.11496	4.71536e-07	2.91472e-06	5.60645
EVA1A	2.46107	0.9754	5.1141	4.73562e-07	2.92602e-06	5.60233
ICA1L	-1.14552	1.90152	-5.11248	4.7741e-07	2.94857e-06	5.59456
TNNT2	-2.4271	1.18451	-5.10462	4.96519e-07	3.06531e-06	5.5569
JADE1	-1.03721	4.48593	-5.10081	5.06041e-07	3.11891e-06	5.53867
GTF2IRD2B	-1.10449	1.71586	-5.09601	5.18279e-07	3.19168e-06	5.51573
DENND2B	-1.23414	5.6259	-5.09579	5.18849e-07	3.19386e-06	5.51468
PTX3	-2.70076	0.351921	-5.09558	5.19402e-07	3.19594e-06	5.51366
HDAC10	1.11457	3.61364	5.09533	5.20055e-07	3.19863e-06	5.51245
TAC1	-2.57157	-2.34169	-5.09266	5.2702e-07	3.24012e-06	5.49968
BBC3	1.08048	3.88487	5.09255	5.27301e-07	3.24051e-06	5.49917
PDCD4	-1.03823	6.10714	-5.09228	5.27995e-07	3.24343e-06	5.49791
EPHA1	1.71771	5.31141	5.08834	5.38457e-07	3.30496e-06	5.47908
PRR7	1.33543	1.88588	5.08345	5.51721e-07	3.37798e-06	5.45573
INAVA	2.03978	5.19928	5.08232	5.54814e-07	3.39412e-06	5.45037
MPV17L	-2.41785	1.02142	-5.08133	5.57558e-07	3.40809e-06	5.44564
CDS1	1.40555	4.99366	5.08021	5.60675e-07	3.42573e-06	5.44029
SMARCD3	-1.2933	3.6567	-5.0794	5.62941e-07	3.43816e-06	5.43642
ZC3H12B	-1.58322	0.363333	-5.07833	5.65925e-07	3.45354e-06	5.43134
FAM13C	-1.75249	-0.00288633	-5.07279	5.81723e-07	3.54411e-06	5.40493
KCNMB3	1.04926	1.07515	5.07203	5.83916e-07	3.55563e-06	5.40132
SLC45A1	-1.49312	0.323418	-5.07197	5.84093e-07	3.55563e-06	5.40103
KIT	-2.41773	2.41946	-5.06674	5.9945e-07	3.64653e-06	5.37613
SDC1	1.9819	9.94065	5.06671	5.99518e-07	3.64653e-06	5.37602
CACHD1	-1.6334	2.62755	-5.0654	6.03442e-07	3.66739e-06	5.36976
SLC24A2	2.02475	-0.827167	5.06472	6.0546e-07	3.67815e-06	5.36656
UBL3	-1.00907	5.43215	-5.06456	6.05954e-07	3.67964e-06	5.36578
ARRDC4	-1.42609	3.89318	-5.06008	6.19536e-07	3.75904e-06	5.34452
ID4	-2.19288	3.5809	-5.05974	6.20606e-07	3.764e-06	5.34286
RGMA	-2.53932	1.24275	-5.0595	6.21341e-07	3.76691e-06	5.34173
ADAMTS19	-2.31983	-1.75077	-5.05474	6.36139e-07	3.85347e-06	5.31915
MINAR1	1.25812	0.301178	5.05174	6.45646e-07	3.90787e-06	5.30492
PLA2G4A	-1.72225	3.36877	-5.04957	6.52622e-07	3.94688e-06	5.29461
GRB10	-1.37484	4.57016	-5.04826	6.56859e-07	3.97088e-06	5.28841
CBLC	2.48729	5.29771	5.0468	6.61604e-07	3.99794e-06	5.2815
ZFHX4	-2.58089	1.49569	-5.04596	6.64367e-07	4.00973e-06	5.27751
SLC35F2	1.29194	4.29983	5.04435	6.69677e-07	4.03685e-06	5.26987
APOD	-3.06923	3.5173	-5.04163	6.78718e-07	4.0847e-06	5.25701
DIP2C	-1.08232	4.57219	-5.03903	6.87514e-07	4.13261e-06	5.24467
LGR6	-2.55133	0.486233	-5.03754	6.92577e-07	4.16136e-06	5.23763
IKBKE	1.0294	4.42246	5.03637	6.96595e-07	4.18211e-06	5.23208
IL34	-1.64579	1.49768	-5.03587	6.98298e-07	4.19063e-06	5.22974
GPC6	-2.61874	2.25967	-5.03534	7.00144e-07	4.20001e-06	5.22721
COLEC11	-1.7944	0.54375	-5.03336	7.06987e-07	4.23611e-06	5.21788
TRIM63	-2.33205	-1.54477	-5.03335	7.07019e-07	4.23611e-06	5.21784
IFFO1	-1.46702	2.52388	-5.02746	7.27855e-07	4.35392e-06	5.18999
KIF3C	1.08729	4.74569	5.02607	7.32849e-07	4.38026e-06	5.18343
PCDH19	-2.24983	0.377289	-5.02529	7.35695e-07	4.3955e-06	5.17972
CDH17	-1.96974	-1.74732	-5.02461	7.38146e-07	4.40659e-06	5.17653
NRN1	-2.05687	1.73514	-5.02101	7.51332e-07	4.4781e-06	5.15955
CAPN6	-2.83947	-1.08122	-5.02029	7.54004e-07	4.49221e-06	5.15615
ECM2	-1.7394	1.71051	-5.01968	7.56291e-07	4.50403e-06	5.15325
PCDH7	-2.71029	3.59045	-5.0156	7.71606e-07	4.58603e-06	5.13403
GALNT3	1.69681	5.14048	5.01439	7.76219e-07	4.60975e-06	5.12831
LRRC49	-1.25099	2.18397	-5.01262	7.82981e-07	4.64805e-06	5.12
ACVRL1	-1.21027	3.97278	-5.00958	7.94763e-07	4.71422e-06	5.10568
GABRD	1.61657	0.458714	5.00321	8.20011e-07	4.85233e-06	5.0757
KIAA1671	-1.11197	5.22118	-5.0025	8.22866e-07	4.86728e-06	5.07237
ZNF107	1.17807	3.80893	5.00197	8.25039e-07	4.87819e-06	5.06985
PITX2	-2.15016	1.94088	-5.00154	8.26764e-07	4.88644e-06	5.06784
CLYBL	-1.22071	2.06625	-4.99781	8.42006e-07	4.96465e-06	5.05033
SFN	2.31833	8.7346	4.996	8.49547e-07	5.00514e-06	5.04179
HYAL1	-1.72204	0.995283	-4.99509	8.53313e-07	5.02499e-06	5.03755
GJB7	2.57991	0.579573	4.99178	8.67293e-07	5.09552e-06	5.02198
SNCA	-1.94936	0.945816	-4.99166	8.67794e-07	5.09644e-06	5.02142
AC005726.1	1.27968	1.14426	4.99121	8.69715e-07	5.10368e-06	5.0193
MVB12B	-1.08799	3.72227	-4.9899	8.75278e-07	5.13227e-06	5.01319
ADAMTS15	-2.42026	1.59026	-4.98833	8.82058e-07	5.16998e-06	5.0058
AR	-2.87754	2.54829	-4.98686	8.884e-07	5.20509e-06	4.99893
IGFBP6	-2.30838	3.9898	-4.98201	9.09748e-07	5.32596e-06	4.97618
PRRT2	-1.42726	0.565178	-4.98159	9.11611e-07	5.33476e-06	4.97422
DRAXIN	1.77478	-0.337351	4.97858	9.25142e-07	5.41181e-06	4.9601
MAL2	2.349	7.31548	4.97836	9.26133e-07	5.41547e-06	4.95907
KCNAB3	1.36205	1.146	4.97678	9.33295e-07	5.4509e-06	4.95169
SYBU	-2.25652	0.81788	-4.97386	9.46692e-07	5.52479e-06	4.93804
C20orf204	1.56453	0.545404	4.96908	9.69044e-07	5.64192e-06	4.91568
FAM171A2	1.88348	1.71497	4.96717	9.78133e-07	5.69259e-06	4.90674
HOMER3	1.09343	5.58698	4.96236	1.00132e-06	5.82068e-06	4.88429
PCDHB15	-1.59193	1.07337	-4.96195	1.00332e-06	5.83001e-06	4.88238
PRKACB	-1.11839	5.18404	-4.9579	1.02333e-06	5.937e-06	4.86346
ANGPTL2	-1.74579	4.95872	-4.95442	1.04078e-06	6.02883e-06	4.84726
INHBB	-1.63639	2.66156	-4.95054	1.06064e-06	6.13186e-06	4.82916
STEAP3	1.28216	5.79852	4.94754	1.07623e-06	6.21955e-06	4.81519
CLIC2	-1.40736	2.63385	-4.94671	1.08055e-06	6.2421e-06	4.81135
PLIN1	-2.35399	-0.284646	-4.94472	1.09108e-06	6.298e-06	4.80206
CD22	-2.35203	0.375864	-4.94456	1.09195e-06	6.30057e-06	4.8013
TANC2	1.16602	6.01173	4.94371	1.09643e-06	6.31906e-06	4.79738
WDR54	1.09137	4.24913	4.94257	1.10251e-06	6.35162e-06	4.79208
PRDM5	-1.843	0.718729	-4.93585	1.13907e-06	6.55715e-06	4.76084
CD93	-1.37316	5.34905	-4.93421	1.14822e-06	6.60727e-06	4.75318
TSTD1	1.48575	5.48416	4.93396	1.14959e-06	6.61259e-06	4.75203
ID2	-1.52773	5.05152	-4.93233	1.15871e-06	6.65729e-06	4.74447
CORO2B	-1.86367	0.555261	-4.93079	1.16742e-06	6.70215e-06	4.7373
SNTA1	-1.17225	4.28637	-4.92846	1.18067e-06	6.7756e-06	4.72649
VSIR	-1.26406	5.54435	-4.9269	1.18963e-06	6.82176e-06	4.71925
H2BC4	1.92811	1.22848	4.92622	1.19355e-06	6.84156e-06	4.7161
CACNB3	1.05195	5.38028	4.92137	1.22187e-06	6.99581e-06	4.69364
SCD	1.71807	8.06415	4.92094	1.22442e-06	7.00771e-06	4.69165
SNX10	1.49446	3.49743	4.92069	1.22593e-06	7.01365e-06	4.69047
ANG	-1.33982	1.8704	-4.91845	1.23926e-06	7.08715e-06	4.68012
SASH1	-1.12671	5.0863	-4.91808	1.24148e-06	7.09712e-06	4.6784
SEMA3A	-2.17124	1.97782	-4.91493	1.26059e-06	7.2008e-06	4.66378
GLI2	-2.12583	0.658649	-4.91314	1.27154e-06	7.25778e-06	4.6555
SLC4A11	1.80044	3.95006	4.91302	1.27223e-06	7.25891e-06	4.65498
KRT24	-2.82836	-2.15043	-4.91008	1.29045e-06	7.34707e-06	4.64137
RAB25	2.40032	6.78744	4.91005	1.29066e-06	7.34707e-06	4.64121
H1-3	1.77138	-1.61247	4.908	1.30349e-06	7.41729e-06	4.63174
SCUBE3	-1.97101	1.25868	-4.90726	1.30817e-06	7.43821e-06	4.62831
TUBB3	2.11296	1.6816	4.90528	1.32072e-06	7.5038e-06	4.61917
H2BC7	1.86663	-1.58764	4.90141	1.34562e-06	7.63358e-06	4.60129
ZNF675	1.27659	3.15313	4.90118	1.34712e-06	7.63906e-06	4.60023
CCNL2	1.06498	7.22934	4.9011	1.34761e-06	7.63906e-06	4.59988
DYSF	-1.34761	4.36243	-4.90071	1.35018e-06	7.65066e-06	4.59806
RGS20	2.37721	0.439104	4.89902	1.36123e-06	7.70951e-06	4.59025
LIPG	2.40335	3.67119	4.89896	1.3616e-06	7.70951e-06	4.58999
CYP1B1	-2.74469	2.89184	-4.89868	1.36342e-06	7.71685e-06	4.58871
CD1C	-1.97443	-0.298323	-4.89453	1.39101e-06	7.86099e-06	4.56954
CSPG4	-1.75181	4.77567	-4.8938	1.39587e-06	7.88544e-06	4.56621
PLEKHH2	-1.55742	1.82253	-4.89207	1.40754e-06	7.94274e-06	4.55823
CAMK1	-1.14152	1.60479	-4.89206	1.40761e-06	7.94274e-06	4.55818
H2AC20	1.422	0.177206	4.88992	1.42222e-06	8.02022e-06	4.5483
MKRN2OS	1.85998	1.88361	4.88772	1.43737e-06	8.09834e-06	4.53816
FLRT2	-2.46045	1.83359	-4.88685	1.4434e-06	8.1292e-06	4.53416
OSBPL1A	-1.2571	4.58352	-4.88676	1.44405e-06	8.12978e-06	4.53373
ZNF114	2.53336	0.252828	4.88495	1.45668e-06	8.19465e-06	4.52539
NPAS3	-1.8958	-1.06801	-4.88474	1.45813e-06	8.1997e-06	4.52444
ANKRD35	-1.79707	2.12271	-4.88433	1.46101e-06	8.21279e-06	4.52255
CENPN	1.00994	3.80379	4.8829	1.47105e-06	8.25984e-06	4.516
C14orf132	-1.91302	2.21315	-4.88238	1.4748e-06	8.27772e-06	4.51357
TMEM184A	2.35645	5.41129	4.88136	1.482e-06	8.315e-06	4.5089
PIK3R1	-1.14654	5.39017	-4.8797	1.49386e-06	8.37206e-06	4.50128
GALNT6	1.71935	4.19086	4.87899	1.49901e-06	8.39455e-06	4.49798
FLVCR1	1.02388	4.00526	4.87692	1.51398e-06	8.47522e-06	4.48847
FBXO32	-1.50444	5.51661	-4.8766	1.5163e-06	8.48497e-06	4.48701
GIMAP5	-1.55211	-0.636119	-4.87633	1.51825e-06	8.4863e-06	4.48578
SELENBP1	-2.08864	4.41622	-4.8736	1.53832e-06	8.592e-06	4.47321
SMIM10L2B	-1.19247	-0.31359	-4.8731	1.54198e-06	8.60921e-06	4.47094
NGFR	-2.62257	1.61045	-4.87212	1.5493e-06	8.63896e-06	4.46641
TLN2	-1.08412	3.66347	-4.87207	1.54964e-06	8.63896e-06	4.4662
C22orf23	-1.25288	1.28912	-4.87078	1.55924e-06	8.68596e-06	4.46029
SAMD10	1.39879	3.81393	4.86937	1.56987e-06	8.73861e-06	4.45379
IRAK3	-1.56041	2.4911	-4.86755	1.58363e-06	8.79535e-06	4.44544
TMEM119	-2.01784	3.28798	-4.86692	1.58841e-06	8.81864e-06	4.44256
ZMAT1	-1.87796	1.48436	-4.86657	1.5911e-06	8.83027e-06	4.44094
RASGRP4	-1.52777	-0.076051	-4.86187	1.62738e-06	9.02145e-06	4.41937
PILRB	1.48629	2.43208	4.85815	1.6566e-06	9.17317e-06	4.40235
WDR76	1.12125	3.64491	4.85699	1.66582e-06	9.22077e-06	4.39704
CLIP4	-1.55857	4.06902	-4.85448	1.68599e-06	9.322e-06	4.38552
GLIPR2	-1.70203	3.74946	-4.85265	1.70078e-06	9.39325e-06	4.37717
SMPDL3B	2.11104	2.38539	4.85087	1.71537e-06	9.47027e-06	4.369
RAB44	-1.53555	-1.68657	-4.84755	1.74279e-06	9.61453e-06	4.35383
ATRNL1	-1.90494	-1.33375	-4.8459	1.75657e-06	9.68696e-06	4.3463
DCBLD1	1.09071	4.29736	4.84189	1.79056e-06	9.8557e-06	4.32797
NFKBIZ	-1.34176	4.76564	-4.84182	1.79116e-06	9.8557e-06	4.32765
APCDD1	-1.63697	4.69018	-4.83943	1.81171e-06	9.95771e-06	4.31674
KLF10	-1.14666	5.71848	-4.83812	1.82309e-06	1.00128e-05	4.31075
CAPN12	1.59636	1.67183	4.8377	1.82676e-06	1.00255e-05	4.30883
JUP	1.34004	9.5995	4.83604	1.84128e-06	1.0094e-05	4.30126
KBTBD8	-1.44729	0.892915	-4.83549	1.84608e-06	1.01166e-05	4.29877
TNFAIP3	-1.6098	5.38961	-4.83521	1.8486e-06	1.01266e-05	4.29747
NUDT7	-1.5181	0.0454402	-4.83226	1.87479e-06	1.02625e-05	4.28401
MYC	-1.79411	6.08847	-4.82841	1.90952e-06	1.04449e-05	4.26646
SH3GL2	-3.11708	-0.900157	-4.8215	1.97336e-06	1.07743e-05	4.23502
ENPP2	-1.83647	3.73293	-4.81842	2.0025e-06	1.09213e-05	4.221
PIP5K1B	-1.97933	0.375588	-4.81792	2.00725e-06	1.09432e-05	4.21874
DACT2	-2.3042	-1.61809	-4.81763	2.01005e-06	1.09544e-05	4.21741
ARHGEF19	1.31453	5.18471	4.81736	2.01261e-06	1.09643e-05	4.21619
TOX2	-1.75568	1.93267	-4.81662	2.01972e-06	1.0999e-05	4.21282
DOCK11	-1.62176	2.90178	-4.81629	2.02288e-06	1.10122e-05	4.21132
LMNTD2	1.37892	1.62399	4.81598	2.02584e-06	1.10243e-05	4.20992
TFAP2C	1.58334	4.40007	4.81575	2.02805e-06	1.10323e-05	4.20888
DSG2	1.56548	7.08352	4.81511	2.0342e-06	1.10617e-05	4.20599
EID3	-1.41648	-0.0599038	-4.81469	2.03832e-06	1.108e-05	4.20405
NPR3	-1.87181	0.5176	-4.81182	2.06633e-06	1.1224e-05	4.19101
BHLHE22	-1.65308	-0.335101	-4.8104	2.08032e-06	1.12918e-05	4.18455
ZDBF2	-2.0659	1.35663	-4.80823	2.10181e-06	1.13977e-05	4.17473
FAM50B	-1.97195	1.53999	-4.8082	2.10215e-06	1.13977e-05	4.17458
MYO18B	-2.34969	-1.10372	-4.8053	2.13124e-06	1.15344e-05	4.16144
PCDHGA9	-1.52929	-0.745949	-4.80494	2.13493e-06	1.15501e-05	4.15978
CFH	-1.83955	5.55508	-4.80142	2.17091e-06	1.17148e-05	4.14381
H4C5	1.86777	-1.19707	4.80017	2.18378e-06	1.17715e-05	4.13816
GRAP2	-1.74648	0.280359	-4.79522	2.23563e-06	1.20334e-05	4.11574
ISL1	-2.00065	-2.40849	-4.79353	2.25353e-06	1.21254e-05	4.10812
C5orf46	2.5046	-1.12198	4.78837	2.30927e-06	1.24208e-05	4.08477
COL6A2	-2.0723	8.42048	-4.78817	2.31145e-06	1.2428e-05	4.08386
CPE	-1.68389	4.07716	-4.78675	2.32706e-06	1.25029e-05	4.07743
USHBP1	-1.06936	0.851557	-4.78483	2.34826e-06	1.26076e-05	4.06877
F12	1.87333	2.13894	4.78428	2.3544e-06	1.2636e-05	4.06627
SERP2	-1.65655	0.0476531	-4.78375	2.36035e-06	1.26634e-05	4.06386
TRPS1	-2.06873	2.58956	-4.78274	2.37165e-06	1.27194e-05	4.0593
COL7A1	2.07883	6.94697	4.7819	2.38109e-06	1.27655e-05	4.0555
CHRM3	-2.73416	0.959058	-4.77991	2.40353e-06	1.28811e-05	4.04654
SCN3A	-1.86575	-1.54577	-4.77596	2.44886e-06	1.30972e-05	4.02868
SERPINF1	-1.93726	5.79154	-4.77593	2.44916e-06	1.30972e-05	4.02857
NEURL1	-2.13917	0.775179	-4.77446	2.4662e-06	1.31788e-05	4.02194
SATB1	-1.39953	4.99957	-4.77427	2.46837e-06	1.31857e-05	4.0211
GNG12	-1.00028	6.32122	-4.77294	2.48397e-06	1.32642e-05	4.01508
MDK	1.55884	7.81468	4.77264	2.48747e-06	1.32781e-05	4.01374
PRSS22	2.23784	4.85674	4.77227	2.49186e-06	1.3292e-05	4.01205
ZNF385B	-2.22541	-1.64822	-4.77184	2.49684e-06	1.33095e-05	4.01015
TPST1	-1.21048	4.31	-4.77184	2.49694e-06	1.33095e-05	4.01011
LRP1	-1.23198	7.70829	-4.76823	2.53978e-06	1.35184e-05	3.99386
FAT3	-2.44435	0.10908	-4.76657	2.55975e-06	1.3615e-05	3.98638
C3	-2.52585	7.03961	-4.76638	2.56207e-06	1.36224e-05	3.98551
NAALADL1	-1.47999	1.07818	-4.76246	2.60979e-06	1.38513e-05	3.96788
CDKN1A	-1.31432	7.64928	-4.76205	2.61483e-06	1.38682e-05	3.96604
RHOV	2.26058	5.52209	4.76136	2.62335e-06	1.39084e-05	3.96293
KLRB1	-1.67958	0.239387	-4.75764	2.66969e-06	1.41389e-05	3.94621
FAM155A	-1.77127	-0.128632	-4.75671	2.68145e-06	1.4191e-05	3.94201
HSPG2	-1.3485	7.17169	-4.75331	2.7247e-06	1.44045e-05	3.92672
PPP1R14C	3.13882	1.87082	4.75269	2.73261e-06	1.44412e-05	3.92396
[truncated: 113 more rows]
