# Supplementary material for: Identification of immuno-infiltrating MAP1A as a prognosis-related biomarker for bladder cancer and its ceRNA network construction
Source: Front Oncol. 2022 Nov 2;12:1016542. doi: 10.3389/fonc.2022.1016542 (PMC9667867; doi:10.3389/fonc.2022.1016542)
Supplement: Supplementary file 4 [file Table_3.xls]

#please cite:
#Zhou KR, Liu S, Cai L, et al. ENCORI: The Encyclopedia of RNA Interactomes.
#2.Li JH, et al.starBase v2.0: decoding miRNA-ceRNA, miRNA-ncRNA and protein-RNA interaction networks from large-scale CLIP-Seq data , Nucleic Acids Res. 2014 Jan;42:D92-7.
miRNAid	miRNAname	geneID	geneName	geneType	chromosome	narrowStart	narrowEnd	broadStart	broadEnd	strand	clipExpNum	degraExpNum	RBP	PITA	RNA22	miRmap	microT	miRanda	PicTar	TargetScan	pancancerNum
MIMAT0000068	hsa-miR-15a-5p	ENSG00000166963	MAP1A	protein_coding	chr15	43823711	43823717	43823690	43823718	+	1	1	AGO1-4	1	0	1	1	0	0	1	14
MIMAT0000068	hsa-miR-15a-5p	ENSG00000166963	MAP1A	protein_coding	chr15	43823758	43823763	43823736	43823764	+	1	3	AGO1-4	1	0	1	1	0	0	0	14
MIMAT0000069	hsa-miR-16-5p	ENSG00000166963	MAP1A	protein_coding	chr15	43823711	43823717	43823690	43823718	+	1	1	AGO1-4	1	0	0	1	0	0	1	16
MIMAT0000069	hsa-miR-16-5p	ENSG00000166963	MAP1A	protein_coding	chr15	43823758	43823763	43823736	43823764	+	1	3	AGO1-4	1	0	0	1	0	0	0	16
MIMAT0000080	hsa-miR-24-3p	ENSG00000166963	MAP1A	protein_coding	chr15	43823672	43823677	43823650	43823678	+	1	0	AGO1-4	1	0	0	1	0	0	0	7
MIMAT0000085	hsa-miR-28-5p	ENSG00000166963	MAP1A	protein_coding	chr15	43823725	43823730	43823703	43823731	+	1	1	AGO1-4	1	0	0	1	0	0	0	5
MIMAT0000231	hsa-miR-199a-5p	ENSG00000166963	MAP1A	protein_coding	chr15	43823384	43823390	43823363	43823391	+	2	0	AGO1-4	1	0	0	1	1	1	0	3
MIMAT0000255	hsa-miR-34a-5p	ENSG00000166963	MAP1A	protein_coding	chr15	43823298	43823304	43823277	43823305	+	3	0	AGO1-4,AGO2	1	0	1	1	1	1	1	12
MIMAT0000255	hsa-miR-34a-5p	ENSG00000166963	MAP1A	protein_coding	chr15	43823596	43823601	43823574	43823602	+	1	0	AGO1-4	1	0	1	1	0	0	0	12
MIMAT0000259	hsa-miR-182-5p	ENSG00000166963	MAP1A	protein_coding	chr15	43823648	43823653	43823648	43823654	+	1	0	AGO1-4	1	0	0	0	0	1	0	16
MIMAT0000263	hsa-miR-199b-5p	ENSG00000166963	MAP1A	protein_coding	chr15	43823383	43823390	43823363	43823391	+	2	0	AGO1-4	1	0	0	1	1	0	0	2
MIMAT0000271	hsa-miR-214-3p	ENSG00000166963	MAP1A	protein_coding	chr15	43823713	43823718	43823691	43823719	+	1	1	AGO1-4	1	0	1	1	0	0	0	4
MIMAT0000416	hsa-miR-1-3p	ENSG00000166963	MAP1A	protein_coding	chr15	43823349	43823355	43823328	43823356	+	2	2	AGO1-4	1	0	0	1	1	1	1	2
MIMAT0000417	hsa-miR-15b-5p	ENSG00000166963	MAP1A	protein_coding	chr15	43823711	43823717	43823690	43823718	+	1	1	AGO1-4	1	0	0	1	0	0	1	18
MIMAT0000417	hsa-miR-15b-5p	ENSG00000166963	MAP1A	protein_coding	chr15	43823758	43823763	43823736	43823764	+	1	3	AGO1-4	1	0	0	1	0	0	0	18
MIMAT0000451	hsa-miR-150-5p	ENSG00000166963	MAP1A	protein_coding	chr15	43823408	43823431	43823403	43823431	+	1	1	AGO1-4	0	0	0	1	1	0	0	3
MIMAT0000455	hsa-miR-185-5p	ENSG00000166963	MAP1A	protein_coding	chr15	43823395	43823400	43823373	43823401	+	2	0	AGO1-4	1	0	0	1	0	0	0	10
MIMAT0000461	hsa-miR-195-5p	ENSG00000166963	MAP1A	protein_coding	chr15	43823711	43823717	43823690	43823718	+	1	1	AGO1-4	1	0	0	1	0	0	1	1
MIMAT0000461	hsa-miR-195-5p	ENSG00000166963	MAP1A	protein_coding	chr15	43823758	43823763	43823736	43823764	+	1	3	AGO1-4	1	0	0	1	0	0	0	1
MIMAT0000462	hsa-miR-206	ENSG00000166963	MAP1A	protein_coding	chr15	43823349	43823355	43823328	43823356	+	2	2	AGO1-4	1	0	0	1	1	1	1	4
MIMAT0000685	hsa-miR-34b-5p	ENSG00000166963	MAP1A	protein_coding	chr15	43823299	43823305	43823278	43823306	+	3	0	AGO1-4,AGO2	0	0	1	1	0	0	0	1
MIMAT0000686	hsa-miR-34c-5p	ENSG00000166963	MAP1A	protein_coding	chr15	43820338	43820364	43820336	43820364	+	1	0	AGO1-4	0	1	0	1	0	0	0	4
MIMAT0000686	hsa-miR-34c-5p	ENSG00000166963	MAP1A	protein_coding	chr15	43823298	43823304	43823277	43823305	+	3	0	AGO1-4,AGO2	1	0	1	1	1	1	1	4
MIMAT0000730	hsa-miR-377-3p	ENSG00000166963	MAP1A	protein_coding	chr15	43823334	43823340	43823320	43823341	+	1	2	AGO1-4	1	0	0	0	1	0	1	2
MIMAT0000765	hsa-miR-335-5p	ENSG00000166963	MAP1A	protein_coding	chr15	43823407	43823413	43823392	43823414	+	1	0	AGO1-4	1	0	0	0	1	0	0	12
MIMAT0001341	hsa-miR-424-5p	ENSG00000166963	MAP1A	protein_coding	chr15	43823711	43823717	43823690	43823718	+	1	1	AGO1-4	1	0	1	1	0	0	1	8
MIMAT0001341	hsa-miR-424-5p	ENSG00000166963	MAP1A	protein_coding	chr15	43823758	43823763	43823736	43823764	+	1	3	AGO1-4	1	0	1	1	0	0	0	8
MIMAT0001541	hsa-miR-449a	ENSG00000166963	MAP1A	protein_coding	chr15	43820341	43820364	43820336	43820364	+	1	0	AGO1-4	0	1	0	1	0	0	0	2
MIMAT0001541	hsa-miR-449a	ENSG00000166963	MAP1A	protein_coding	chr15	43823298	43823304	43823277	43823305	+	3	0	AGO1-4,AGO2	1	0	1	1	1	1	1	2
MIMAT0001541	hsa-miR-449a	ENSG00000166963	MAP1A	protein_coding	chr15	43823596	43823601	43823574	43823602	+	1	0	AGO1-4	1	0	1	1	0	0	0	2
MIMAT0001639	hsa-miR-409-3p	ENSG00000166963	MAP1A	protein_coding	chr15	43823313	43823319	43823292	43823320	+	3	1	AGO1-4,AGO2	1	0	0	1	0	0	0	3
MIMAT0001639	hsa-miR-409-3p	ENSG00000166963	MAP1A	protein_coding	chr15	43823347	43823353	43823326	43823354	+	2	2	AGO1-4	1	0	0	1	0	0	1	3
MIMAT0002807	hsa-miR-491-5p	ENSG00000166963	MAP1A	protein_coding	chr15	43823731	43823736	43823716	43823737	+	1	1	AGO1-4	1	0	0	0	1	1	0	2
MIMAT0002820	hsa-miR-497-5p	ENSG00000166963	MAP1A	protein_coding	chr15	43823711	43823717	43823690	43823718	+	1	1	AGO1-4	1	0	1	1	0	0	1	1
MIMAT0002820	hsa-miR-497-5p	ENSG00000166963	MAP1A	protein_coding	chr15	43823758	43823763	43823736	43823764	+	1	3	AGO1-4	1	0	1	1	0	0	0	1
MIMAT0002874	hsa-miR-503-5p	ENSG00000166963	MAP1A	protein_coding	chr15	43823758	43823763	43823741	43823764	+	1	3	AGO1-4	1	0	0	0	1	0	0	9
MIMAT0002890	hsa-miR-299-5p	ENSG00000166963	MAP1A	protein_coding	chr15	43823792	43823797	43823770	43823798	+	1	0	AGO1	1	0	0	1	0	0	0	2
MIMAT0003281	hsa-miR-613	ENSG00000166963	MAP1A	protein_coding	chr15	43823349	43823355	43823328	43823356	+	2	2	AGO1-4	1	0	0	1	1	1	1	0
MIMAT0003294	hsa-miR-625-5p	ENSG00000166963	MAP1A	protein_coding	chr15	43823342	43823347	43823342	43823347	+	1	0	AGO1-4	1	0	1	0	0	0	0	8
MIMAT0003327	hsa-miR-449b-5p	ENSG00000166963	MAP1A	protein_coding	chr15	43820341	43820364	43820336	43820364	+	1	0	AGO1-4	0	1	0	1	0	0	0	3
MIMAT0003327	hsa-miR-449b-5p	ENSG00000166963	MAP1A	protein_coding	chr15	43823298	43823304	43823277	43823305	+	3	0	AGO1-4,AGO2	1	0	1	1	1	1	1	3
MIMAT0003327	hsa-miR-449b-5p	ENSG00000166963	MAP1A	protein_coding	chr15	43823596	43823601	43823574	43823602	+	1	0	AGO1-4	1	0	1	1	0	0	0	3
MIMAT0003330	hsa-miR-654-5p	ENSG00000166963	MAP1A	protein_coding	chr15	43823675	43823681	43823675	43823681	+	1	0	AGO1-4	1	0	1	0	0	0	0	3
MIMAT0003338	hsa-miR-660-5p	ENSG00000166963	MAP1A	protein_coding	chr15	43823280	43823286	43823259	43823287	+	3	0	AGO1-4,AGO2	1	0	1	1	0	1	0	11
MIMAT0003880	hsa-miR-671-5p	ENSG00000166963	MAP1A	protein_coding	chr15	43823737	43823742	43823737	43823742	+	1	2	AGO1-4	1	0	1	0	0	0	0	8
MIMAT0004920	hsa-miR-541-3p	ENSG00000166963	MAP1A	protein_coding	chr15	43823675	43823681	43823675	43823681	+	1	0	AGO1-4	1	0	1	0	0	0	0	3
MIMAT0004926	hsa-miR-708-5p	ENSG00000166963	MAP1A	protein_coding	chr15	43823725	43823730	43823703	43823731	+	1	1	AGO1-4	1	0	0	1	0	0	0	3
MIMAT0005877	hsa-miR-1286	ENSG00000166963	MAP1A	protein_coding	chr15	43823365	43823370	43823365	43823371	+	2	0	AGO1-4	1	0	0	0	0	1	0	2
MIMAT0010251	hsa-miR-449c-5p	ENSG00000166963	MAP1A	protein_coding	chr15	43823299	43823305	43823278	43823306	+	3	0	AGO1-4,AGO2	0	0	1	1	0	1	0	2
MIMAT0010251	hsa-miR-449c-5p	ENSG00000166963	MAP1A	protein_coding	chr15	43823391	43823396	43823369	43823397	+	2	0	AGO1-4	0	0	1	1	0	0	0	2
MIMAT0013517	hsa-miR-2682-5p	ENSG00000166963	MAP1A	protein_coding	chr15	43823299	43823305	43823278	43823306	+	3	0	AGO1-4,AGO2	0	0	1	1	0	1	0	3
MIMAT0013517	hsa-miR-2682-5p	ENSG00000166963	MAP1A	protein_coding	chr15	43823391	43823396	43823369	43823397	+	2	0	AGO1-4	0	0	1	1	0	0	0	3
MIMAT0015007	hsa-miR-3139	ENSG00000166963	MAP1A	protein_coding	chr15	43819233	43819255	43819227	43819255	+	1	0	AGO1-4	0	1	0	1	0	0	0	2
MIMAT0015023	hsa-miR-3150a-3p	ENSG00000166963	MAP1A	protein_coding	chr15	43819227	43819249	43819221	43819249	+	1	0	AGO1-4	0	1	0	1	0	0	0	0
MIMAT0015023	hsa-miR-3150a-3p	ENSG00000166963	MAP1A	protein_coding	chr15	43823730	43823735	43823708	43823736	+	1	2	AGO1-4	0	0	1	1	0	1	0	0
MIMAT0016858	hsa-miR-4306	ENSG00000166963	MAP1A	protein_coding	chr15	43823395	43823401	43823373	43823401	+	2	0	AGO1-4	0	0	0	1	0	1	0	2
MIMAT0018183	hsa-miR-3909	ENSG00000166963	MAP1A	protein_coding	chr15	43823551	43823557	43823530	43823558	+	1	0	AGO1-4	0	0	1	1	0	0	0	3
MIMAT0018194	hsa-miR-3150b-3p	ENSG00000166963	MAP1A	protein_coding	chr15	43816352	43816371	43816343	43816371	+	2	0	AGO1-4	0	1	0	1	0	0	0	3
MIMAT0018194	hsa-miR-3150b-3p	ENSG00000166963	MAP1A	protein_coding	chr15	43820037	43820057	43820029	43820057	+	1	0	AGO1-4	0	1	0	1	0	0	0	3
MIMAT0019064	hsa-miR-4525	ENSG00000166963	MAP1A	protein_coding	chr15	43823342	43823347	43823320	43823348	+	1	2	AGO1-4	0	0	1	1	0	0	0	2
MIMAT0019853	hsa-miR-4731-5p	ENSG00000166963	MAP1A	protein_coding	chr15	43823325	43823331	43823304	43823332	+	1	1	AGO1-4	0	0	1	1	0	0	0	0
MIMAT0019853	hsa-miR-4731-5p	ENSG00000166963	MAP1A	protein_coding	chr15	43823754	43823759	43823732	43823760	+	1	3	AGO1-4	0	0	1	1	0	0	0	0
MIMAT0019868	hsa-miR-4739	ENSG00000166963	MAP1A	protein_coding	chr15	43822732	43822758	43822730	43822758	+	1	0	AGO2	0	1	0	1	0	0	0	4
MIMAT0019948	hsa-miR-4784	ENSG00000166963	MAP1A	protein_coding	chr15	43820037	43820057	43820029	43820057	+	1	0	AGO1-4	0	1	0	1	0	0	0	2
MIMAT0019948	hsa-miR-4784	ENSG00000166963	MAP1A	protein_coding	chr15	43822737	43822755	43822727	43822755	+	1	0	AGO2	0	1	0	1	0	0	0	2
MIMAT0019948	hsa-miR-4784	ENSG00000166963	MAP1A	protein_coding	chr15	43823726	43823731	43823704	43823732	+	1	2	AGO1-4	0	0	1	1	0	0	0	2
MIMAT0019953	hsa-miR-2467-3p	ENSG00000166963	MAP1A	protein_coding	chr15	43823245	43823250	43823245	43823251	+	1	0	AGO1-4	0	0	1	0	0	1	0	0
MIMAT0021043	hsa-miR-5010-5p	ENSG00000166963	MAP1A	protein_coding	chr15	43823342	43823347	43823320	43823348	+	1	2	AGO1-4	0	0	1	1	0	0	0	0
MIMAT0022714	hsa-miR-766-5p	ENSG00000166963	MAP1A	protein_coding	chr15	43823727	43823732	43823705	43823733	+	1	2	AGO1-4	0	0	1	1	0	1	0	3
