# Supplementary material for: Identification of immuno-infiltrating MAP1A as a prognosis-related biomarker for bladder cancer and its ceRNA network construction
Source: Front Oncol. 2022 Nov 2;12:1016542. doi: 10.3389/fonc.2022.1016542 (PMC9667867; doi:10.3389/fonc.2022.1016542)
Supplement: Supplementary file 6 [file Table_5.xls]

#please cite:
#Zhou KR, Liu S, Cai L, et al. ENCORI: The Encyclopedia of RNA Interactomes.
#2.Li JH, et al.starBase v2.0: decoding miRNA-ceRNA, miRNA-ncRNA and protein-RNA interaction networks from large-scale CLIP-Seq data , Nucleic Acids Res. 2014 Jan;42:D92-7.
miRNAid	miRNAname	geneID	geneName	geneType	chromosome	start	end	strand	clipExpNum	degraExpNum	RBP	merClass	miRseq	align	targetSeq
MIMAT0000255	hsa-miR-34a-5p	NM_015658	NOC2L	circRNA	chr1	886602	886618	-	4	0	AGO1,AGO1-4,AGO2	7mer-m8	uguuggucgauucuGUGACGGu	|||||||	-----gcucaucccCACUGCCc
MIMAT0000255	hsa-miR-34a-5p	NM_015658	NOC2L	circRNA	chr1	887476	887500	-	5	0	AGO1,AGO1-4,AGO2,AGO3	7mer-m8	ugUUGGUCG--AUUC-UGUGACGGu	|||::|| || | :|||||||	acAACUGGCAGUAUGUGCACUGCCu
MIMAT0000255	hsa-miR-34a-5p	NM_198576	AGRN	circRNA	chr1	981839	981859	+	3	0	AGO1-4	7mer-m8	uguuggUCGAUUCUGUGACGGu	||| ||:|||||||	cuccugAGC-CAGGCACUGCCg
MIMAT0000255	hsa-miR-34a-5p	NM_198576	AGRN	circRNA	chr1	981928	981950	+	1	0	AGO1-4	8mer	uguUGGUCGAUUCU-GUGACGGu	|| | || :|| |||||||	aucACGACCUCGGACCACUGCCa
MIMAT0000255	hsa-miR-34a-5p	NM_198576	AGRN	circRNA	chr1	983562	983583	+	1	0	AGO1-4	7mer-m8	uguuggucgauucuGUGACGGu	|||||||	cgucggccccccacCACUGCCc
MIMAT0000255	hsa-miR-34a-5p	NM_182533	C1orf86	circRNA	chr1	2125452	2125474	-	2	0	AGO2	7mer-m8	uguUGGUCGAU-UCUGUGACGGu	|| || |: |||||||	aucACGAGGUGCCUUCACUGCCc
MIMAT0000255	hsa-miR-34a-5p	NM_003036	SKI	circRNA	chr1	2238778	2238799	+	5	0	AGO1,AGO1-4,AGO2	7mer-m8	ugUUGGUCGAUUCUGUGACGGu	:|: |||| : ||||||||	gaGAUGAGCUCGAACACUGCCc
MIMAT0000255	hsa-miR-34a-5p	NM_020710	LRRC47	circRNA	chr1	3697678	3697699	-	5	0	AGO1-4	7mer-m8	ugUUGGUCGAUUCUGUGACGGu	::||: | :| |||||||	aaGGCCGACCUGGCCACUGCCc
MIMAT0000255	hsa-miR-34a-5p	NM_014704	CEP104	circRNA	chr1	3773687	3773708	-	3	0	AGO1,AGO2	7mer-m8	uguuggucgauuCUGUGACGGu	| |||||||	ugcuucuucccuGUCACUGCCg
MIMAT0000255	hsa-miR-34a-5p	NM_012405	ICMT	circRNA	chr1	6284835	6284854	-	1	0	AGO2	7mer-m8	ugUUGGUCGAUUCUGUGACGGu	::||| | | | |||||||	gaGGCCA-C-ACGCCACUGCCc
MIMAT0000255	hsa-miR-34a-5p	NM_004285	H6PD	circRNA	chr1	9327351	9327371	+	1	0	AGO1-4	7mer-m8	uguuGGUCGAUUCUGUGACGGu	|: || | :|||||||	ggccCUUGC-ACCGCACUGCCg
MIMAT0000255	hsa-miR-34a-5p	NM_001130924	TMEM201	circRNA	chr1	9673179	9673200	+	5	0	AGO1,AGO1-4,AGO2,AGO3	7mer-m8	uguugGUCGAUUCUGUGACGGu	| ||| |||||||	gccugCUGCUUCACCACUGCCg
MIMAT0000255	hsa-miR-34a-5p	NM_001009566	CLSTN1	circRNA	chr1	9800993	9801016	-	1	0	AGO2	7mer-m8	ugUUGGUCGA--UUCUGUGACGGu	|:|| :| ::|||||||||	acAGCCUUUUUGGGGACACUGCCg
MIMAT0000255	hsa-miR-34a-5p	NM_001009566	CLSTN1	circRNA	chr1	9809903	9809926	-	6	0	AGO1-4,AGO2	7mer-m8	uguUGGUCGAUU--CUGUGACGGu	|: ||||:| | |||||||	aauAUAAGCUGACCGUCACUGCCu
MIMAT0000255	hsa-miR-34a-5p	NM_001105562	UBE4B	circRNA	chr1	10209242	10209254	+	1	0	AGO1-4	7mer-m8	uguuggucgAUUCUGUGACGGu	|| ||||||||	---------UAUAACACUGCCu
MIMAT0000255	hsa-miR-34a-5p	NM_002631	PGD	circRNA	chr1	10479522	10479543	+	11	0	AGO1,AGO1-4,AGO2	7mer-m8	uguuGGUCGAUUCUGUGACGGu	|| |:| |||||||	augcCCUGUUUUACCACUGCCc
MIMAT0000255	hsa-miR-34a-5p	NM_002631	PGD	circRNA	chr1	10479853	10479875	+	9	0	AGO1,AGO1-4,AGO2	8mer	uguuggucGA-UUCUGUGACGGu	|| | |:|||||||	ccaugugcCUCAUGGCACUGCCa
MIMAT0000255	hsa-miR-34a-5p	NM_006610	MASP2	circRNA	chr1	11105539	11105561	-	1	0	AGO1-4	8mer	uguUGGUCGAUUCU-GUGACGGu	||| || | | |||||||	cccACCUGCGACCACCACUGCCa
MIMAT0000255	hsa-miR-34a-5p	NM_139208	MASP2	circRNA	chr1	11105539	11105561	-	1	0	AGO1-4	8mer	uguUGGUCGAUUCU-GUGACGGu	||| || | | |||||||	cccACCUGCGACCACCACUGCCa
MIMAT0000255	hsa-miR-34a-5p	NM_004958	MTOR	circRNA	chr1	11272861	11272884	-	2	0	AGO1-4,AGO2	8mer	uguUGGUCGAUUC--UGUGACGGu	:|| : ||| |||||||	gauGCCCCUGAAGCUCCACUGCCa
MIMAT0000255	hsa-miR-34a-5p	NM_001040197	AGTRAP	circRNA	chr1	11810686	11810707	+	6	0	AGO1-4,AGO2	7mer-m8	uguuggucgauucuGUGACGGu	|||||||	ggccccguccuucuCACUGCCu
MIMAT0000255	hsa-miR-34a-5p	NM_000302	PLOD1	circRNA	chr1	12034899	12034918	+	1	0	AGO1	7mer-m8	uguUGGUCGAUUCUGUGACGGu	:||: | || |||||||	uuuGCCGAC-AA-CCACUGCCc
MIMAT0000255	hsa-miR-34a-5p	NM_014874	MFN2	circRNA	chr1	12049311	12049331	+	19	0	AGO1,AGO1-4,AGO2	8mer	ugUUGGUCGAUUCUGUGACGGu	|| || || | |||||||	uuAAGCA-CUUUGUCACUGCCa
MIMAT0000255	hsa-miR-34a-5p	NM_014874	MFN2	circRNA	chr1	12066625	12066648	+	1	0	AGO1-4	8mer	uguuGGUCG-AU-UCUGUGACGGu	||||| |: |||||||	aaccCCAGCAUGCCCCCACUGCCa
MIMAT0000255	hsa-miR-34a-5p	NM_015378	VPS13D	circRNA	chr1	12567023	12567044	+	1	0	AGO2	7mer-m8	ugUUGGUCGAUUCUGUGACGGu	:|: | || |||||||	acGAUGACCUCUACCACUGCCu
MIMAT0000255	hsa-miR-34a-5p	NM_004753	DHRS3	circRNA	chr1	12652495	12652516	-	2	0	AGO2	7mer-m8	uguugGUCGAUUCUGUGACGGu	::|| : |||||||	gcuugUGGCCGCCUCACUGCCg
MIMAT0000255	hsa-miR-34a-5p	NM_012231	PRDM2	circRNA	chr1	14106216	14106234	+	1	0	AGO1-4	7mer-m8	uguuGGUCGAUUCUGUGACGGu	||| || :|||||||	gagcCCACCU---GCACUGCCc
MIMAT0000255	hsa-miR-34a-5p	NM_015001	SPEN	circRNA	chr1	16202909	16202928	+	2	0	AGO1-4	7mer-m8	ugUUGGUCGAUUCUGUGACGGu	:| |||:| ||||||||	gcGAGCAGUU--UACACUGCCc
MIMAT0000255	hsa-miR-34a-5p	NM_015001	SPEN	circRNA	chr1	16260133	16260154	+	3	0	AGO1-4	7mer-m8	uguuggucgauucUGUGACGGu	||||||||	cauccccauacccACACUGCCu
MIMAT0000255	hsa-miR-34a-5p	NM_015001	SPEN	circRNA	chr1	16266014	16266035	+	1	0	AGO1-4	8mer	uguuggucgauucuGUGACGGu	|||||||	aaggggacagacucCACUGCCa
MIMAT0000255	hsa-miR-34a-5p	NM_004431	EPHA2	circRNA	chr1	16455957	16455975	-	3	0	AGO1-4	8mer	ugUUGGUCGAUUCUGUGACGGu	::||:||| ||||||||	gcGGCCGGCU---ACACUGCCa
MIMAT0000255	hsa-miR-34a-5p	NM_001114600	C1orf144	circRNA	chr1	16721688	16721709	+	19	0	AGO1-4,AGO2	7mer-m8	uguUGGUCGAUUCUGUGACGGu	:||| : :|||||||	uccGCCACGGGUUGCACUGCCg
MIMAT0000255	hsa-miR-34a-5p	NM_001114600	C1orf144	circRNA	chr1	16723457	16723478	+	18	0	AGO1,AGO1-4,AGO2,AGO3	7mer-m8	uguuggucgauucuGUGACGGu	|||||||	uaucuuuauaguucCACUGCCc
MIMAT0000255	hsa-miR-34a-5p	NM_014675	CROCC	circRNA	chr1	17241607	17241629	+	1	0	AGO1-4	7mer-m8	uguuGGUCGAUUCU-GUGACGGu	|| |: ::|: |||||||	ggccCCUGUGGGGGUCACUGCCu
MIMAT0000255	hsa-miR-34a-5p	NM_018125	ARHGEF10L	circRNA	chr1	17949567	17949588	+	1	0	AGO1-4	8mer	ugUUGGUCGAUUCUGUGACGGu	|| || | :|||||||	ugAAGGAGAUCCUGCACUGCCa
MIMAT0000255	hsa-miR-34a-5p	NM_001161504	ALDH4A1	circRNA	chr1	19208345	19208363	-	1	0	AGO1-4	8mer	uguuGGUCGAUUCUGUGACGGu	||||: |||||||||	aagcCCAGU---GACACUGCCa
MIMAT0000255	hsa-miR-34a-5p	NM_003748	ALDH4A1	circRNA	chr1	19208345	19208363	-	1	0	AGO1-4	8mer	uguuGGUCGAUUCUGUGACGGu	||||: |||||||||	aagcCCAGU---GACACUGCCa
MIMAT0000255	hsa-miR-34a-5p	NM_020765	UBR4	circRNA	chr1	19439259	19439282	-	4	0	AGO1-4,AGO2	8mer	uguugGUCGAUUCU--GUGACGGu	|||| | | |||||||	ccgugCAGCCCACAUUCACUGCCa
MIMAT0000255	hsa-miR-34a-5p	NM_001204088	C1orf151-NBL1	circRNA	chr1	19984805	19984826	+	2	0	AGO1-4,AGO2	7mer-m8	uguugGUCGAUUCUGUGACGGu	| || |: |||||||	gguggCUGCCAGCCCACUGCCu
MIMAT0000255	hsa-miR-34a-5p	NM_015207	OTUD3	circRNA	chr1	20236516	20236540	+	1	0	AGO2	7mer-m8	uguuGGUCGAUUCU---GUGACGGu	:|| :| ||| |||||||	gguuUCAAUUUAGACUUCACUGCCu
MIMAT0000255	hsa-miR-34a-5p	NM_015207	OTUD3	circRNA	chr1	20238639	20238662	+	4	0	AGO1-4,AGO2	8mer	ugUUGGUCGAU--UCUGUGACGGu	:| | |||: : |||||||	caGAGCUGCUGCUGCUCACUGCCa
MIMAT0000255	hsa-miR-34a-5p	NM_001113347	ECE1	circRNA	chr1	21560082	21560104	-	1	0	AGO2	7mer-m8	uguuGGU-CGAUUCUGUGACGGu	:|| | ::| |||||||	cuucUCAUGGAGGGUCACUGCCg
MIMAT0000255	hsa-miR-34a-5p	NM_005529	HSPG2	circRNA	chr1	22156042	22156061	-	3	0	AGO1-4	7mer-m8	uguuGGUCGAUUCUGUGACGGu	|:| || |:|||||||	gcucCUACCU--GGCACUGCCc
MIMAT0000255	hsa-miR-34a-5p	NM_005529	HSPG2	circRNA	chr1	22157480	22157501	-	1	0	AGO1-4	8mer	uguuggucgauucUGUGACGGu	:|||||||	acucgcaggcccuGCACUGCCa
MIMAT0000255	hsa-miR-34a-5p	NM_005529	HSPG2	circRNA	chr1	22157733	22157754	-	3	0	AGO1-4	7mer-m8	uguuggucgauucuGUGACGGu	|||||||	cgcacggcaucuccCACUGCCc
MIMAT0000255	hsa-miR-34a-5p	NM_005529	HSPG2	circRNA	chr1	22161220	22161241	-	4	0	AGO1-4	8mer	uguuggucgauucUGUGACGGu	:|||||||	ggacaguaucgcuGCACUGCCa
MIMAT0000255	hsa-miR-34a-5p	NM_005529	HSPG2	circRNA	chr1	22165994	22166016	-	2	0	AGO1-4	7mer-m8	ugUUGGUCG-AUUCUGUGACGGu	|| | || | |||||||	ccAAGCUGCGUUCCCCACUGCCc
MIMAT0000255	hsa-miR-34a-5p	NM_005529	HSPG2	circRNA	chr1	22181371	22181395	-	5	0	AGO1-4	7mer-m8	uguUGGUC--GAU-UCUGUGACGGu	||||| ||: ||:|||||||	gccACCAGCCCUGCAGGCACUGCCc
MIMAT0000255	hsa-miR-34a-5p	NM_005529	HSPG2	circRNA	chr1	22199219	22199241	-	4	0	AGO1-4	7mer-m8	uguuGGUCGAU-UCUGUGACGGu	:|| :|: || |||||||	ggccUCACUUGCAGCCACUGCCg
MIMAT0000255	hsa-miR-34a-5p	NM_005529	HSPG2	circRNA	chr1	22206601	22206624	-	3	0	AGO1-4	7mer-m8	ugUUGGUCG-AU-UCUGUGACGGu	| || |: || :| |||||||	ugACCCUGUGUAUGGCCACUGCCu
MIMAT0000255	hsa-miR-34a-5p	NM_003198	TCEB3	circRNA	chr1	24078945	24078968	+	12	0	AGO1,AGO1-4,AGO2,AGO3	7mer-m8	ugUUGGUCGAU--UCUGUGACGGu	::||| :|| : |||||||	caGGCCAAUUACCGUCCACUGCCu
MIMAT0000255	hsa-miR-34a-5p	NM_020362	PITHD1	circRNA	chr1	24114474	24114495	+	3	0	AGO1-4	7mer-m8	uguuggucgauucuGUGACGGu	|||||||	gagaaggucuuuucCACUGCCu
MIMAT0000255	hsa-miR-34a-5p	NM_000191	HMGCL	circRNA	chr1	24134671	24134691	-	2	0	AGO1-4,AGO2	8mer	uguuGGUCGAUUCUGUGACGGu	|::||| : |||||||	ugccCUGGCU-GUCCACUGCCa
MIMAT0000255	hsa-miR-34a-5p	NM_178422	PAQR7	circRNA	chr1	26189013	26189034	-	1	0	AGO2	8mer	ugUUGGUCGAUUCUGUGACGGu	|:|: || |||||||	ccAGCUUGCCCUUCCACUGCCa
MIMAT0000255	hsa-miR-34a-5p	NM_022778	CEP85	circRNA	chr1	26584120	26584141	+	1	0	AGO1	7mer-m8	uguuggucgauucuGUGACGGu	|||||||	ugcuuuugguccuuCACUGCCc
MIMAT0000255	hsa-miR-34a-5p	hsa_circ_0000033	hsa_circ_001236	circRNA	chr1	26584120	26584141	+	1	0	AGO1	7mer-m8	uguuggucgauucuGUGACGGu	|||||||	ugcuuuugguccuuCACUGCCc
MIMAT0000255	hsa-miR-34a-5p	NM_006015	ARID1A	circRNA	chr1	27101015	27101036	+	3	0	AGO1-4,AGO2	8mer	uguuggucgauuCUGUGACGGu	| |||||||	aaugccuauccuGCCACUGCCa
MIMAT0000255	hsa-miR-34a-5p	NM_001013642	TRNP1	circRNA	chr1	27326392	27326412	+	2	0	AGO1-4,AGO2	7mer-m8	uguuggucGAUUCUGUGACGGu	|| :|:|||||||	cuuucuccCU-GGGCACUGCCu
MIMAT0000255	hsa-miR-34a-5p	NM_001013642	TRNP1	circRNA	chr1	27326830	27326851	+	1	0	AGO2	7mer-m8	uguuggucGAUUCUGUGACGGu	:| | |||||||	ccguucccUUCAUCCACUGCCc
MIMAT0000255	hsa-miR-34a-5p	NM_006990	WASF2	circRNA	chr1	27732384	27732405	-	5	0	AGO1-4	7mer-m8	uguuggucgaUUCUGUGACGGu	::|:|||||||	gagguggggaGGGGCACUGCCu
MIMAT0000255	hsa-miR-34a-5p	NM_001164721	PTAFR	circRNA	chr1	28520259	28520279	-	1	0	AGO1-4	7mer-m8	ugUUGGUCGAUUCUGUGACGGu	|:|| || | |||||||	ucAGCC-UCUUUGUCACUGCCu
MIMAT0000255	hsa-miR-34a-5p	NM_031459	SESN2	circRNA	chr1	28599147	28599168	+	3	0	AGO1,AGO2	8mer	uguuGGUCGAUUCUGUGACGGu	|| ||| | |||||||	ugguCCUGCUCACCCACUGCCa
MIMAT0000255	hsa-miR-34a-5p	NM_001048183	PHACTR4	circRNA	chr1	28800265	28800286	+	10	0	AGO1-4,AGO2	7mer-m8	uguuggucgauucuGUGACGGu	|||||||	cucuccguccccccCACUGCCu
MIMAT0000255	hsa-miR-34a-5p	hsa_circ_0000038	hsa_circ_000570	circRNA	chr1	28800265	28800286	+	10	0	AGO1-4,AGO2	7mer-m8	uguuggucgauucuGUGACGGu	|||||||	cucuccguccccccCACUGCCu
MIMAT0000255	hsa-miR-34a-5p	NM_005626	SRSF4	circRNA	chr1	29508273	29508292	-	4	0	AGO1,AGO1-4,AGO2	7mer-m8	ugUUGGUCGAUUCUGUGACGGu	::||||| | |||||||	ggGGCCAGCCA--UCACUGCCg
MIMAT0000255	hsa-miR-34a-5p	NM_014654	SDC3	circRNA	chr1	31349422	31349444	-	2	1	AGO1-4	7mer-m8	uguUGGUCGAUUCU-GUGACGGu	:|| : ::|| |||||||	ccuGCCCCUGGGGACCACUGCCc
MIMAT0000255	hsa-miR-34a-5p	NM_022164	TINAGL1	circRNA	chr1	32050850	32050870	+	2	0	AGO1-4,AGO2	7mer-m8	ugUUGGUCGAUUCUGUGACGGu	|| | || |:| |||||||	gcAAGC-GCCAGGCCACUGCCc
MIMAT0000255	hsa-miR-34a-5p	NM_004964	HDAC1	circRNA	chr1	32799088	32799111	+	6	0	AGO1-4,AGO2	7mer-m8	ugUUGGUCGAUUC--UGUGACGGu	|:: ||| ||| ||||||||	caAGUGAGCCAAGAAACACUGCCu
MIMAT0000255	hsa-miR-34a-5p	NM_023009	MARCKSL1	circRNA	chr1	32799719	32799740	-	11	0	AGO1-4,AGO2	7mer-m8	ugUUGGUCGAUUCUGUGACGGu	::|::| |:|||||||||	ugGGCUGGGGAGGACACUGCCc
MIMAT0000255	hsa-miR-34a-5p	NM_023009	MARCKSL1	circRNA	chr1	32800131	32800152	-	15	0	AGO1-4,AGO2	7mer-m8	uguuGGUCGAUUCUGUGACGGu	|: |: |:| |||||||	ugucCUUGUGAGGUCACUGCCu
MIMAT0000255	hsa-miR-34a-5p	NM_004427	PHC2	circRNA	chr1	33799795	33799819	-	8	0	AGO1-4,AGO2	7mer-m8	uguuGGUCG-AUU--CUGUGACGGu	||||| | : |:|||||||	gccuCCAGCAUCGCCGGCACUGCCc
MIMAT0000255	hsa-miR-34a-5p	NM_198040	PHC2	circRNA	chr1	33799795	33799819	-	8	0	AGO1-4,AGO2	7mer-m8	uguuGGUCG-AUU--CUGUGACGGu	||||| | : |:|||||||	gccuCCAGCAUCGCCGGCACUGCCc
MIMAT0000255	hsa-miR-34a-5p	NM_024874	KIAA0319L	circRNA	chr1	35900452	35900474	-	2	0	AGO1-4,AGO2	7mer-m8	uguuggUCGAUUC-UGUGACGGu	:|| || ||||||||	gggcagGGCCCAGCACACUGCCc
MIMAT0000255	hsa-miR-34a-5p	NM_012199	EIF2C1	circRNA	chr1	36358243	36358263	+	3	0	AGO1,AGO2	7mer-m8	uguUGGUCGAUUCUGUGACGGu	||:: | || |||||||	uacACUGUCACAG-CACUGCCc
MIMAT0000255	hsa-miR-34a-5p	NM_024852	EIF2C3	circRNA	chr1	36469942	36469956	+	1	0	AGO3	7mer-m8	uguuggucgauuCUGUGACGGu	| |||||||	-------uuucuGCCACUGCCu
MIMAT0000255	hsa-miR-34a-5p	NM_012090	MACF1	circRNA	chr1	39853876	39853894	+	2	0	AGO1-4,AGO2	7mer-m8	ugUUGGUCGAUUCUGUGACGGu	::||||:| |||||||	uuGGCCAGUU---UCACUGCCg
MIMAT0000255	hsa-miR-34a-5p	NM_006367	CAP1	circRNA	chr1	40537998	40538020	+	4	2	AGO1-4,AGO2	7mer-m8	uguUGGUCGAU-UCUGUGACGGu	::|| ||: |||||||	ccuGUCACCUGUCUUCACUGCCu
MIMAT0000255	hsa-miR-34a-5p	NM_012421	RLF	circRNA	chr1	40701791	40701813	+	1	0	AGO2	8mer	ugUUGGUCGAUU-CUGUGACGGu	|||: || |||||||||	aaAACUUUAAAACGACACUGCCa
MIMAT0000255	hsa-miR-34a-5p	NM_001031694	SCMH1	circRNA	chr1	41512115	41512135	-	1	0	AGO1-4	8mer	uguUGGUCGAUUCUGUGACGGu	||: | | | |||||||	cucACUUG-UCACUCACUGCCa
MIMAT0000255	hsa-miR-34a-5p	NM_001172218	SCMH1	circRNA	chr1	41512115	41512135	-	1	0	AGO1-4	8mer	uguUGGUCGAUUCUGUGACGGu	||: | | | |||||||	cucACUUG-UCACUCACUGCCa
MIMAT0000255	hsa-miR-34a-5p	NM_001243246	LEPRE1	circRNA	chr1	43215863	43215885	-	2	0	AGO1-4	8mer	ugUUGGUCG-AUUCUGUGACGGu	| |::|: |: :|||||||	ucAUCUGGUGUGCCGCACUGCCa
MIMAT0000255	hsa-miR-34a-5p	NM_005424	TIE1	circRNA	chr1	43778141	43778161	+	1	0	AGO1-4	7mer-m8	uguuGGUCGAUUCUGUGACGGu	|||| | |||||||	ccccCCAGGCCCG-CACUGCCc
MIMAT0000255	hsa-miR-34a-5p	NM_015284	SZT2	circRNA	chr1	43889936	43889957	+	1	0	AGO2	7mer-m8	ugUUGGUCGAUUCUGUGACGGu	|:||| | :: |||||||	ggAGCCACCAGGUCCACUGCCc
MIMAT0000255	hsa-miR-34a-5p	NM_015284	SZT2	circRNA	chr1	43913984	43914007	+	1	0	AGO1-4	7mer-m8	ugUUGGUCGA--UUCUGUGACGGu	::|::||| |:|:|||||||	gcGGCUGGCUGGAGGGCACUGCCg
MIMAT0000255	hsa-miR-34a-5p	NM_174963	ST3GAL3	circRNA	chr1	44319576	44319597	+	1	0	AGO2	7mer-m8	uguuggUCGAUUCUGUGACGGu	| ||| :|||||||	caggagACCUAUUGCACUGCCc
MIMAT0000255	hsa-miR-34a-5p	NM_004073	PLK3	circRNA	chr1	45268715	45268735	+	1	0	AGO1-4	7mer-m8	uguUGGUCGAUUCUGUGACGGu	:||||| |||||||	ccuGCCAGC-CUCUCACUGCCu
MIMAT0000255	hsa-miR-34a-5p	NR_036510	UROD	circRNA	chr1	45480160	45480179	+	2	0	AGO1,AGO2	7mer-m8	ugUUGGUCGAUUCUGUGACGGu	||| ||:| :|||||||	ucAACAAGUU--UGCACUGCCu
MIMAT0000255	hsa-miR-34a-5p	NM_006066	AKR1A1	circRNA	chr1	46034182	46034206	+	2	0	AGO1,AGO2	8mer	ugUUGGUCGAUU--C-UGUGACGGu	||: |||||| | |||||||	aaAAUGAGCUAAUUGCCCACUGCCa
MIMAT0000255	hsa-miR-34a-5p	NM_002482	NASP	circRNA	chr1	46049825	46049846	+	7	0	AGO1,AGO1-4,AGO2	7mer-m8	uguuggucgauUCUGUGACGGu	|| |||||||	auggaguccacAGCCACUGCCg
MIMAT0000255	hsa-miR-34a-5p	NM_006369	LRRC41	circRNA	chr1	46746909	46746932	-	6	0	AGO1-4,AGO2	7mer-m8	uguUGGUCG-AUUCU-GUGACGGu	:|:| | |: || |||||||	cguGCUAUCGUGCGAGCACUGCCc
MIMAT0000255	hsa-miR-34a-5p	NM_006369	LRRC41	circRNA	chr1	46746948	46746970	-	7	1	AGO1-4,AGO2	7mer-m8	ugUUGGUCGAUUCU-GUGACGGu	:||| |:| | |||||||	guGACCUGUUCUCACCACUGCCc
MIMAT0000255	hsa-miR-34a-5p	NM_001048166	STIL	circRNA	chr1	47746345	47746366	-	6	0	AGO1-4,AGO2	8mer	uguUGGUCGAUUCUGUGACGGu	||| || |||||||	gauACCUACUCCCCCACUGCCa
MIMAT0000255	hsa-miR-34a-5p	hsa_circ_0000069	hsa_circ_001061	circRNA	chr1	47746345	47746366	-	6	0	AGO1-4,AGO2	8mer	uguUGGUCGAUUCUGUGACGGu	||| || |||||||	gauACCUACUCCCCCACUGCCa
MIMAT0000255	hsa-miR-34a-5p	NM_002867	RAB3B	circRNA	chr1	52376787	52376809	-	1	0	AGO2	8mer	ugUUGGUCGAUU-CUGUGACGGu	|| ||||||| |||||||	caAAACAGCUAACUCCACUGCCa
MIMAT0000255	hsa-miR-34a-5p	NM_002867	RAB3B	circRNA	chr1	52385491	52385511	-	3	0	AGO1-4,AGO2	7mer-m8	uguuGGUCGAUUCUGUGACGGu	|| |:| | ||||||||	ucucCCUGUU-ACACACUGCCc
MIMAT0000255	hsa-miR-34a-5p	NM_014762	DHCR24	circRNA	chr1	55316185	55316209	-	1	0	AGO1-4	8mer	ugUUGGU--CGAUUC-UGUGACGGu	| ||| ||| :| ||||||||	ccACCCAAGGCUUGGCACACUGCCa
MIMAT0000255	hsa-miR-34a-5p	NM_174936	PCSK9	circRNA	chr1	55509575	55509594	+	1	0	AGO2	7mer-m8	ugUUGGUCGAUUCUGUGACGGu	|::||| |: :|||||||	gcAGUCAG--AGCGCACUGCCc
MIMAT0000255	hsa-miR-34a-5p	NM_174936	PCSK9	circRNA	chr1	55525294	55525313	+	1	0	AGO2	8mer	ugUUGGUCGAUUCUGUGACGGu	:||| |: : |||||||	ggGACCCGU--GUCCACUGCCa
MIMAT0000255	hsa-miR-34a-5p	NM_181712	KANK4	circRNA	chr1	62718837	62718860	-	1	0	AGO1-4	7mer-m8	ugUUG-GUCGAUU-CUGUGACGGu	||| ||||:: ||||||||	agAACAAAGCUGGCUACACUGCCg
MIMAT0000255	hsa-miR-34a-5p	NM_001172818	PGM1	circRNA	chr1	64125482	64125503	+	2	0	AGO1-4,AGO2	8mer	uguuggucgaUUCUGUGACGGu	|||:|||||||	gugcauuuacAAGGCACUGCCa
MIMAT0000255	hsa-miR-34a-5p	NM_002633	PGM1	circRNA	chr1	64125482	64125503	+	2	0	AGO1-4,AGO2	8mer	uguuggucgaUUCUGUGACGGu	|||:|||||||	gugcauuuacAAGGCACUGCCa
MIMAT0000255	hsa-miR-34a-5p	NM_002227	JAK1	circRNA	chr1	65414832	65414854	-	2	0	AGO1-4	7mer-m8	ugUUGGUCGAUUCU-GUGACGGu	||:| | | | |||||||	caAAUCUGAACACAUCACUGCCu
MIMAT0000255	hsa-miR-34a-5p	NM_002227	JAK1	circRNA	chr1	65417150	65417170	-	1	0	AGO2	8mer	uguugGUCGAUUCUGUGACGGu	|| ||:| |||||||	uuguaCA-CUGAACCACUGCCa
MIMAT0000255	hsa-miR-34a-5p	NM_015139	SLC35D1	circRNA	chr1	67468648	67468674	-	1	1	AGO2	7mer-m8	ugUUGGUCGA---UU--CUGUGACGGu	:| ||||| || |:|||||||	gaGAGCAGCUGUGAAUGGGCACUGCCu
MIMAT0000255	hsa-miR-34a-5p	NM_018841	GNG12	circRNA	chr1	68169363	68169384	-	6	0	AGO1,AGO1-4,AGO2	7mer-m8	uguuggucgaUUCUGUGACGGu	| |:|||||||	ugugaaaaucACGGCACUGCCc
MIMAT0000255	hsa-miR-34a-5p	NM_017768	LRRC40	circRNA	chr1	70611312	70611336	-	5	0	AGO2	8mer	ugUUGG--UCGAU-UCUGUGACGGu	|:|| :|| | | |||||||	uuAGCCUGGGCCAUAUUCACUGCCa
MIMAT0000255	hsa-miR-34a-5p	NM_153259	MCOLN2	circRNA	chr1	85403528	85403551	-	2	0	AGO2	8mer	ugUUGGU-CGAUUC--UGUGACGGu	||| | || |:| |||||||	uuAACAAUGC-AGGCCUCACUGCCa
MIMAT0000255	hsa-miR-34a-5p	NM_006256	PKN2	circRNA	chr1	89250389	89250407	+	1	0	AGO1-4	7mer-m8	uguUGGUCGAUUCUGUGACGGu	|:|||:| :|||||||	aacAUCAGUU---GCACUGCCu
MIMAT0000255	hsa-miR-34a-5p	NM_032270	LRRC8C	circRNA	chr1	90178352	90178375	+	1	0	AGO2	7mer-m8	uguUGGUC--GAUUCUGUGACGGu	:|||| | | |||||||	guuGCCAGUACCACUCCACUGCCu
MIMAT0000255	hsa-miR-34a-5p	NM_201269	ZNF644	circRNA	chr1	91380931	91380952	-	15	0	AGO1,AGO1-4,AGO2,AGO3	8mer	uguuggucgAUUCUGUGACGGu	|| |||||||	guauauacaUACCUCACUGCCa
MIMAT0000255	hsa-miR-34a-5p	NM_000110	DPYD	circRNA	chr1	98058869	98058891	-	4	0	AGO1-4,AGO2	7mer-m8	uguuggUCGA-UUCUGUGACGGu	|||| :||||||||||	acuuggAGCUGGAGACACUGCCu
MIMAT0000255	hsa-miR-34a-5p	NM_000110	DPYD	circRNA	chr1	98386478	98386501	-	2	1	AGO1-4,AGO2	8mer	uguuGGUC-GAU-UCUGUGACGGu	| || ||: ||:|||||||	gacuCGAGACUGUAGGCACUGCCa
MIMAT0000255	hsa-miR-34a-5p	NM_001144884	SLC30A7	circRNA	chr1	101361738	101361759	+	4	0	AGO1-4,AGO2	8mer	uguUGGUCGAU-UCUGUGACGGu	::|| ||| | |||||||	ggcGUCA-CUACUGUCACUGCCa
MIMAT0000255	hsa-miR-34a-5p	NM_013386	SLC25A24	circRNA	chr1	108700113	108700133	-	3	0	AGO1-4	7mer-m8	uguuggucgaUUCUGUGACGGu	||| |||||||	ucucucgaacAAG-CACUGCCc
MIMAT0000255	hsa-miR-34a-5p	NM_001408	CELSR2	circRNA	chr1	109817245	109817266	+	4	0	AGO1-4,AGO2	7mer-m8	uguuggucgauucUGUGACGGu	:|||||||	ccucguccugcccGCACUGCCu
MIMAT0000255	hsa-miR-34a-5p	NM_033088	FAM40A	circRNA	chr1	110592154	110592175	+	2	0	AGO1-4,AGO2	8mer	uguuggucGAUUCUGUGACGGu	||| |||||||	aucaugucCUACAUCACUGCCa
MIMAT0000255	hsa-miR-34a-5p	NM_001688	ATP5F1	circRNA	chr1	111998764	111998791	+	10	4	AGO1-4,AGO2	7mer-m8	ugUUGGUCGAUUCU------GUGACGGu	:|::||| ||| |||||||	guGAUUAGCGCAGAGACCUUCACUGCCc
MIMAT0000255	hsa-miR-34a-5p	NM_198926	FAM212B	circRNA	chr1	112267916	112267937	-	2	0	AGO2	7mer-m8	uguuggucgauucuGUGACGGu	|||||||	agggcacacccuccCACUGCCc
MIMAT0000255	hsa-miR-34a-5p	NM_020963	MOV10	circRNA	chr1	113238848	113238869	+	1	0	AGO1-4	7mer-m8	uguUGGU-CGAUUCUGUGACGGu	|||| || | |||||||	auuACCACCCUCA-UCACUGCCg
MIMAT0000255	hsa-miR-34a-5p	NM_175744	RHOC	circRNA	chr1	113248397	113248418	-	2	0	AGO1-4	7mer-m8	uguuggucgauucUGUGACGGu	||||||||	uugcccuccaucaACACUGCCc
MIMAT0000255	hsa-miR-34a-5p	NM_152900	MAGI3	circRNA	chr1	114133208	114133230	+	1	0	AGO1-4	7mer-m8	uguuggucGAUUCU-GUGACGGu	||:: | |||||||	augagacuCUGGAACCACUGCCc
MIMAT0000255	hsa-miR-34a-5p	NM_015967	PTPN22	circRNA	chr1	114380516	114380537	-	3	0	AGO2	8mer	ugUUGGUCGAUUCUGUGACGGu	|||:: | | |||||||	agAACUGAAUUAUUCACUGCCa
MIMAT0000255	hsa-miR-34a-5p	NM_198268	HIPK1	circRNA	chr1	114483847	114483869	+	8	0	AGO1-4,AGO2	8mer	ugUUGGUCGAUUC-UGUGACGGu	||| | :| || |||||||	aaAACAAAUUUAGCCCACUGCCa
MIMAT0000255	hsa-miR-34a-5p	NM_001542	IGSF3	circRNA	chr1	117156768	117156791	-	1	0	AGO1-4	8mer	ugUUGGUCGAU-UCU-GUGACGGu	:||: ||: ||| |||||||	caGACUCCCUGCAGACCACUGCCa
MIMAT0000255	hsa-miR-34a-5p	NM_006699	MAN1A2	circRNA	chr1	117944955	117944976	+	3	0	AGO1-4,AGO2	8mer	uguuggucgaUUCUGUGACGGu	||| |||||||	aaaagagaacAAGCCACUGCCa
MIMAT0000255	hsa-miR-34a-5p	hsa_circ_0000116	hsa_circ_002089	circRNA	chr1	117944955	117944976	+	3	0	AGO1-4,AGO2	8mer	uguuggucgaUUCUGUGACGGu	||| |||||||	aaaagagaacAAGCCACUGCCa
MIMAT0000255	hsa-miR-34a-5p	hsa_circ_0000117	hsa_circ_001812	circRNA	chr1	117944955	117944976	+	3	0	AGO1-4,AGO2	8mer	uguuggucgaUUCUGUGACGGu	||| |||||||	aaaagagaacAAGCCACUGCCa
MIMAT0000255	hsa-miR-34a-5p	hsa_circ_0000118	hsa_circ_002173	circRNA	chr1	117944955	117944976	+	3	0	AGO1-4,AGO2	8mer	uguuggucgaUUCUGUGACGGu	||| |||||||	aaaagagaacAAGCCACUGCCa
MIMAT0000255	hsa-miR-34a-5p	hsa_circ_0000119	hsa_circ_002057	circRNA	chr1	117944955	117944976	+	3	0	AGO1-4,AGO2	8mer	uguuggucgaUUCUGUGACGGu	||| |||||||	aaaagagaacAAGCCACUGCCa
MIMAT0000255	hsa-miR-34a-5p	hsa_circ_0000120	hsa_circ_001022	circRNA	chr1	117944955	117944976	+	3	0	AGO1-4,AGO2	8mer	uguuggucgaUUCUGUGACGGu	||| |||||||	aaaagagaacAAGCCACUGCCa
MIMAT0000255	hsa-miR-34a-5p	hsa_circ_0013763	hsa_circ_0013763	circRNA	chr1	119704082	119704104	+	1	0	AGO1-4	8mer	ugUUGGUCGAUU-CUGUGACGGu	|||: : || |||||||	ccAACUCCUGAAUCCCACUGCCa
MIMAT0000255	hsa-miR-34a-5p	NM_024408	NOTCH2	circRNA	chr1	120539793	120539814	-	5	1	AGO1-4,AGO2	8mer	ugUUGGUCGAUUCUGUGACGGu	:|| | |:|||||||||	guGACAUUCCAGGACACUGCCa
MIMAT0000255	hsa-miR-34a-5p	NR_024511	LOC728855	circRNA	chr1	144340241	144340260	+	1	0	AGO1-4	7mer-m8	ugUUGGUCGAUUCUGUGACGGu	|| :| | | :|||||||	ggAAAUACC--ACGCACUGCCc
MIMAT0000255	hsa-miR-34a-5p	NR_024511	LOC728855	circRNA	chr1	144520489	144520508	+	1	0	AGO1-4	7mer-m8	ugUUGGUCGAUUCUGUGACGGu	|| :| | | :|||||||	ggAAAUACC--ACGCACUGCCc
MIMAT0000255	hsa-miR-34a-5p	NM_001037675	NBPF9	circRNA	chr1	145059531	145059553	+	3	0	AGO1-4	8mer	uguuGGU-CGAUUCUGUGACGGu	||| | || |||||||	guccCCAGGGCCAGUCACUGCCa
MIMAT0000255	hsa-miR-34a-5p	NM_001039703	NBPF10	circRNA	chr1	145059531	145059553	+	3	0	AGO1-4	8mer	uguuGGU-CGAUUCUGUGACGGu	||| | || |||||||	guccCCAGGGCCAGUCACUGCCa
MIMAT0000255	hsa-miR-34a-5p	NM_001037675	NBPF9	circRNA	chr1	145281510	145281531	+	7	1	AGO1-4,AGO2	8mer	ugUUGGUCGAUUCUGUGACGGu	:|| | |:|||||||||	guGACAUUCCAGGACACUGCCa
MIMAT0000255	hsa-miR-34a-5p	NM_001039703	NBPF10	circRNA	chr1	145281510	145281531	+	7	1	AGO1-4,AGO2	8mer	ugUUGGUCGAUUCUGUGACGGu	:|| | |:|||||||||	guGACAUUCCAGGACACUGCCa
MIMAT0000255	hsa-miR-34a-5p	NM_203458	NOTCH2NL	circRNA	chr1	145281510	145281531	+	7	1	AGO1-4,AGO2	8mer	ugUUGGUCGAUUCUGUGACGGu	:|| | |:|||||||||	guGACAUUCCAGGACACUGCCa
MIMAT0000255	hsa-miR-34a-5p	NM_001039703	NBPF10	circRNA	chr1	145470811	145470832	+	1	0	AGO2	7mer-m8	uguuggucgAUUCUGUGACGGu	| | ||||||||	uccuuucaaUCAUACACUGCCu
MIMAT0000255	hsa-miR-34a-5p	NM_001039703	NBPF10	circRNA	chr1	145584631	145584652	+	1	0	AGO1-4	8mer	uguuggucgauucUGUGACGGu	:|||||||	uaagauggacccuGCACUGCCa
MIMAT0000255	hsa-miR-34a-5p	NM_001039703	NBPF10	circRNA	chr1	145902442	145902461	+	2	0	AGO2	8mer	ugUUGGUCGAUUCUGUGACGGu	| ||| | | |||||||	acAUCCAUCCA--UCACUGCCa
MIMAT0000255	hsa-miR-34a-5p	NM_004326	BCL9	circRNA	chr1	145902442	145902461	+	2	0	AGO2	8mer	ugUUGGUCGAUUCUGUGACGGu	| ||| | | |||||||	acAUCCAUCCA--UCACUGCCa
MIMAT0000255	hsa-miR-34a-5p	NM_001097616	GPR89C	circRNA	chr1	146649932	146649954	+	8	0	AGO1-4,AGO2	8mer	uguuggUCGAUU-CUGUGACGGu	:|||:| :|||||||	agcaaaGGCUGAUUGCACUGCCa
MIMAT0000255	hsa-miR-34a-5p	NM_004326	BCL9	circRNA	chr1	146649932	146649954	+	8	0	AGO1-4,AGO2	8mer	uguuggUCGAUU-CUGUGACGGu	:|||:| :|||||||	agcaaaGGCUGAUUGCACUGCCa
MIMAT0000255	hsa-miR-34a-5p	NM_001097616	GPR89C	circRNA	chr1	146731920	146731941	+	1	0	AGO1-4	7mer-m8	uguuggucgauucuGUGACGGu	|||||||	auacagaguaguuuCACUGCCc
MIMAT0000255	hsa-miR-34a-5p	NM_004326	BCL9	circRNA	chr1	146731920	146731941	+	1	0	AGO1-4	7mer-m8	uguuggucgauucuGUGACGGu	|||||||	auacagaguaguuuCACUGCCc
MIMAT0000255	hsa-miR-34a-5p	NM_001097616	GPR89C	circRNA	chr1	147090835	147090858	+	1	0	AGO1-4	7mer-m8	uguUGGUCGA--UUCUGUGACGGu	:|||||| | |||||||	ccuGCCAGCUCCACUCCACUGCCc
MIMAT0000255	hsa-miR-34a-5p	NM_004326	BCL9	circRNA	chr1	147090835	147090858	+	1	0	AGO1-4	7mer-m8	uguUGGUCGA--UUCUGUGACGGu	:|||||| | |||||||	ccuGCCAGCUCCACUCCACUGCCc
MIMAT0000255	hsa-miR-34a-5p	NM_001097616	GPR89C	circRNA	chr1	147092243	147092265	+	1	0	AGO1-4	8mer	uguuggUCGAUU-CUGUGACGGu	|| |:: | |||||||	agcagaAGAUGGUGCCACUGCCa
MIMAT0000255	hsa-miR-34a-5p	NM_004326	BCL9	circRNA	chr1	147092243	147092265	+	1	0	AGO1-4	8mer	uguuggUCGAUU-CUGUGACGGu	|| |:: | |||||||	agcagaAGAUGGUGCCACUGCCa
MIMAT0000255	hsa-miR-34a-5p	NM_001097616	GPR89C	circRNA	chr1	147444147	147444166	+	1	0	AGO2	8mer	ugUUGGUCGAUUCUGUGACGGu	| ||| | | |||||||	acAUCCAUCCA--UCACUGCCa
MIMAT0000255	hsa-miR-34a-5p	NM_004326	BCL9	circRNA	chr1	147444147	147444166	+	1	0	AGO2	8mer	ugUUGGUCGAUUCUGUGACGGu	| ||| | | |||||||	acAUCCAUCCA--UCACUGCCa
MIMAT0000255	hsa-miR-34a-5p	NM_001202858	ECM1	circRNA	chr1	150483615	150483637	+	4	0	AGO1-4	7mer-m8	uguuGGUCGAU-UCUGUGACGGu	|| |||: | |||||||	uauuCCCGCUGCUGCCACUGCCg
MIMAT0000255	hsa-miR-34a-5p	NM_018178	GOLPH3L	circRNA	chr1	150618771	150618795	-	5	0	AGO1,AGO2	8mer	ugUUGGUCG-AUUCU--GUGACGGu	||:| || ||| : |||||||	ugAAUCUGCAUAAUGUUCACUGCCa
MIMAT0000255	hsa-miR-34a-5p	NM_001145415	SETDB1	circRNA	chr1	150917442	150917462	+	3	0	AGO1-4,AGO2	7mer-m8	uguuggUCGAUUCUGUGACGGu	|| || | |||||||	uagaggAG-UAUGUCACUGCCu
MIMAT0000255	hsa-miR-34a-5p	NM_005997	VPS72	circRNA	chr1	151149206	151149227	-	8	0	AGO1,AGO1-4,AGO2,AGO3	7mer-m8	uguuggucgauucuGUGACGGu	|||||||	cauggacugccgccCACUGCCu
MIMAT0000255	hsa-miR-34a-5p	hsa_circ_0000129	hsa_circ_001025	circRNA	chr1	151149206	151149227	-	8	0	AGO1,AGO1-4,AGO2,AGO3	7mer-m8	uguuggucgauucuGUGACGGu	|||||||	cauggacugccgccCACUGCCu
MIMAT0000255	hsa-miR-34a-5p	NM_003944	SELENBP1	circRNA	chr1	151340731	151340752	-	1	0	AGO1-4	7mer-m8	uguuGGUCGAUUCUGUGACGGu	||| || |||||||	uucuCCACACCAGCCACUGCCu
MIMAT0000255	hsa-miR-34a-5p	NM_015100	POGZ	circRNA	chr1	151376085	151376106	-	15	0	AGO1,AGO1-4,AGO2,AGO3	8mer	uguuggucgauucuGUGACGGu	|||||||	gaaucuuuauuuuuCACUGCCa
MIMAT0000255	hsa-miR-34a-5p	NM_015100	POGZ	circRNA	chr1	151400674	151400692	-	17	0	AGO1-4,AGO2	8mer	uguUGGUCGAUUCUGUGACGGu	|||| || |||||||	ucuACCA-CU--CCCACUGCCa
MIMAT0000255	hsa-miR-34a-5p	NM_020127	TUFT1	circRNA	chr1	151554221	151554243	+	4	0	AGO1-4,AGO2	7mer-m8	uguuGGUCGAUUC-UGUGACGGu	:|:| ||| |||||||	ugccUCGGAGAAGCCCACUGCCc
MIMAT0000255	hsa-miR-34a-5p	NM_020127	TUFT1	circRNA	chr1	151554243	151554265	+	3	0	AGO1-4	7mer-m8	uguUGGUCGAU-UCUGUGACGGu	::::|||: ||||||||	ccuGUUGGCUGUUAACACUGCCu
MIMAT0000255	hsa-miR-34a-5p	NM_005060	RORC	circRNA	chr1	151789178	151789199	-	1	0	AGO1-4	7mer-m8	ugUUGGUCGAUUCU-GUGACGGu	|||| | |: | |||||||	gaAACC-GAUGCCAGCACUGCCg
MIMAT0000255	hsa-miR-34a-5p	NM_053055	THEM4	circRNA	chr1	151864187	151864207	-	1	0	AGO2	8mer	uguuGGUCGAUUCUGUGACGGu	||||| | ||||||||	agccCCAGC-CACACACUGCCa
MIMAT0000255	hsa-miR-34a-5p	NM_002960	S100A3	circRNA	chr1	153521475	153521499	+	1	0	AGO2	7mer-m8	uguugGUC-GA-UUCU-GUGACGGu	||| || | | |||||||	ccccaCAGCCUCACCACCACUGCCc
MIMAT0000255	hsa-miR-34a-5p	NM_023015	INTS3	circRNA	chr1	153700877	153700897	+	6	0	AGO1-4,AGO2	8mer	uguuggucGAUUCUGUGACGGu	|| || |||||||	gccuuuccCUCAG-CACUGCCa
MIMAT0000255	hsa-miR-34a-5p	NM_023015	INTS3	circRNA	chr1	153732824	153732843	+	5	0	AGO1,AGO1-4	8mer	ugUUGGUCGAUUCUGUGACGGu	| ||||| | |||||||	ccACCCAGCCA--UCACUGCCa
MIMAT0000255	hsa-miR-34a-5p	NM_023015	INTS3	circRNA	chr1	153739791	153739812	+	1	0	AGO1-4	7mer-m8	uguuggucgauuCUGUGACGGu	| |||||||	augcugugagguGUCACUGCCc
MIMAT0000255	hsa-miR-34a-5p	NM_014856	DENND4B	circRNA	chr1	153905964	153905986	-	1	0	AGO1-4	7mer-m8	ugUUGGUCGA-UUCUGUGACGGu	|:| || :| |||||||	ggAGCGCCCUGGAUCCACUGCCu
MIMAT0000255	hsa-miR-34a-5p	NM_181715	CRTC2	circRNA	chr1	153924627	153924648	-	23	0	AGO1,AGO1-4,AGO2,AGO3	7mer-m8	uguuggucgauucuGUGACGGu	|||||||	gcacuuucccccacCACUGCCc
MIMAT0000255	hsa-miR-34a-5p	NM_001043353	TPM3	circRNA	chr1	154148637	154148657	-	6	0	AGO1-4	7mer-m8	ugUUGGUCGAUUCUGUGACGGu	:| |: || :| |||||||	agGAGCGCCU-GGCCACUGCCc
MIMAT0000255	hsa-miR-34a-5p	NM_001127320	UBAP2L	circRNA	chr1	154215694	154215720	+	8	0	AGO1-4	7mer-m8	uguuggUC-GAUUCU----GUGACGGu	|| | |||| |||||||	uuucugAGACCAAGAUCUUCACUGCCu
MIMAT0000255	hsa-miR-34a-5p	NM_014847	UBAP2L	circRNA	chr1	154215694	154215720	+	8	0	AGO1-4	7mer-m8	uguuggUC-GAUUCU----GUGACGGu	|| | |||| |||||||	uuucugAGACCAAGAUCUUCACUGCCu
MIMAT0000255	hsa-miR-34a-5p	NM_000565	IL6R	circRNA	chr1	154407483	154407504	+	1	0	AGO2	7mer-m8	uguUGGUCGAUUCUGUGACGGu	| || | || |||||||	gccAACAUCACAGUCACUGCCg
MIMAT0000255	hsa-miR-34a-5p	NM_001111	ADAR	circRNA	chr1	154574923	154574945	-	5	0	AGO1-4,AGO2	8mer	ugUUGGUC-GAUUCUGUGACGGu	|| ||| | | |||||||	gaAAGCAGACACCGUCACUGCCa
MIMAT0000255	hsa-miR-34a-5p	NM_001193495	ADAR	circRNA	chr1	154574923	154574945	-	5	0	AGO1-4,AGO2	8mer	ugUUGGUC-GAUUCUGUGACGGu	|| ||| | | |||||||	gaAAGCAGACACCGUCACUGCCa
MIMAT0000255	hsa-miR-34a-5p	NM_153741	DPM3	circRNA	chr1	155112591	155112613	-	7	0	AGO1,AGO1-4	7mer-m8	uguuggucGAU-UCUGUGACGGu	||: :| |||||||	aggaagucCUGUGGCCACUGCCc
MIMAT0000255	hsa-miR-34a-5p	NM_018489	ASH1L	circRNA	chr1	155447708	155447731	-	5	0	AGO1,AGO1-4,AGO2	7mer-m8	uguugGUCGAUUCU--GUGACGGu	||| |:|| |||||||	cuucaCAGAAAGGAGUCACUGCCu
MIMAT0000255	hsa-miR-34a-5p	NM_018489	ASH1L	circRNA	chr1	155450577	155450597	-	3	0	AGO1-4,AGO2	8mer	uguUGGUCGAUUCUGUGACGGu	|:||| || ||||||||	ugcAUCAGACAA-ACACUGCCa
MIMAT0000255	hsa-miR-34a-5p	NM_001162383	ARHGEF2	circRNA	chr1	155921907	155921931	-	1	0	AGO1-4	8mer	uguUGGUC--GAUUCU-GUGACGGu	|| || ||::|: |||||||	aacACGAGUCCUGGGGUCACUGCCa
MIMAT0000255	hsa-miR-34a-5p	NM_020131	UBQLN4	circRNA	chr1	156005465	156005486	-	2	0	AGO1-4	7mer-m8	uguuggucgauucuGUGACGGu	|||||||	cccuuaucaccccuCACUGCCu
MIMAT0000255	hsa-miR-34a-5p	NM_170707	LMNA	circRNA	chr1	156065786	156065808	+	1	0	AGO2	7mer-m8	uguuGGUCG-AUUCUGUGACGGu	||| | | ||||||||	ugccCCACCUUCCCACACUGCCc
MIMAT0000255	hsa-miR-34a-5p	NM_170707	LMNA	circRNA	chr1	156109341	156109362	+	8	0	AGO1-4,AGO2	8mer	uguugGUCGAUUCUGUGACGGu	|:|| :: |||||||	cuggaCGGCAGGCUCACUGCCa
MIMAT0000255	hsa-miR-34a-5p	NM_005920	MEF2D	circRNA	chr1	156444909	156444930	-	2	0	AGO2	7mer-m8	uguuggucgauucuGUGACGGu	|||||||	uucucuuccaugccCACUGCCu
MIMAT0000255	hsa-miR-34a-5p	NM_178229	IQGAP3	circRNA	chr1	156495926	156495946	-	1	0	AGO2	7mer-m8	uguuggucgaUUCUGUGACGGu	||| |||||||	ccaauauuacAAG-CACUGCCc
MIMAT0000255	hsa-miR-34a-5p	NM_003768	PEA15	circRNA	chr1	160180869	160180889	+	1	0	AGO2	8mer	uguuGGUCGAUUCUGUGACGGu	:||||| |||||||	uuucUCAGCU-UCUCACUGCCa
MIMAT0000255	hsa-miR-34a-5p	NM_003768	PEA15	circRNA	chr1	160184408	160184429	+	15	0	AGO1,AGO1-4,AGO2	8mer	uguuggucgauucUGUGACGGu	:|||||||	guauauuaaaacuGCACUGCCa
MIMAT0000255	hsa-miR-34a-5p	NR_028103	DCAF8	circRNA	chr1	160253322	160253341	-	1	0	AGO1-4	8mer	uguUGGUCGAUUCUGUGACGGu	:|||| :||||||||||	aucGCCAG--GAGACACUGCCa
MIMAT0000255	hsa-miR-34a-5p	NM_015331	NCSTN	circRNA	chr1	160325522	160325545	+	2	0	AGO1-4	8mer	ugUUGGUCGAU--UCUGUGACGGu	|||: || ||||||||||	ugAACUUUGUAACAGACACUGCCa
MIMAT0000255	hsa-miR-34a-5p	NM_014697	NOS1AP	circRNA	chr1	162338308	162338329	+	2	0	AGO1-4	8mer	ugUUGGUCGAUUCUGUGACGGu	| :| ||:| |||||||	ccACUCUUCUGAAUCACUGCCa
MIMAT0000255	hsa-miR-34a-5p	NM_012474	UCK2	circRNA	chr1	165879166	165879187	+	4	0	AGO1-4,AGO2	7mer-m8	ugUUGGUCGAUUCUGUGACGGu	::|:: :|| |||||||	uuGGCUGUUUAUCCCACUGCCu
MIMAT0000255	hsa-miR-34a-5p	NM_003666	BLZF1	circRNA	chr1	169356377	169356398	+	21	1	AGO1,AGO1-4,AGO2,AGO3	7mer-m8	ugUUGGUCGAU-UCUGUGACGGu	||:: |||: | |||||||	ucAAUU-GCUGCAAUCACUGCCg
MIMAT0000255	hsa-miR-34a-5p	NM_015172	PRRC2C	circRNA	chr1	171553621	171553642	+	4	0	AGO1-4,AGO2	7mer-m8	ugUUGGUCGAUUCUGUGACGGu	|| : :|| ||||||||	acAAAUUUUUAUAACACUGCCc
MIMAT0000255	hsa-miR-34a-5p	NM_014283	C1orf9	circRNA	chr1	172555008	172555030	+	3	0	AGO1-4,AGO2	8mer	uguUGGUCGAUU-CUGUGACGGu	|:| | || | |||||||	uauAUCUGAGAAUGCCACUGCCa
MIMAT0000255	hsa-miR-34a-5p	NM_014283	C1orf9	circRNA	chr1	172580294	172580314	+	6	0	AGO1-4,AGO2	7mer-m8	uguUGGUCGAUUCUGUGACGGu	|: | ||| |||||||	cucAUGAUAUAA-UCACUGCCu
MIMAT0000255	hsa-miR-34a-5p	NM_172071	RC3H1	circRNA	chr1	173903913	173903934	-	3	0	AGO1-4	7mer-m8	uguuggucGAUUCUGUGACGGu	|| | |||||||	ccccuugaCUUACCCACUGCCc
MIMAT0000255	hsa-miR-34a-5p	NM_004841	RASAL2	circRNA	chr1	178427261	178427281	+	7	0	AGO1-4,AGO2	8mer	uguuggUCGAUUCUGUGACGGu	| ||||| |||||||	uggagaACCUAAG-CACUGCCa
MIMAT0000255	hsa-miR-34a-5p	NM_152663	RALGPS2	circRNA	chr1	178885728	178885750	+	3	0	AGO1-4,AGO2	7mer-m8	ugUUGGUCGAUUCU-GUGACGGu	:||| |: :| | |||||||	cuGACCUGUGGAAACCACUGCCu
MIMAT0000255	hsa-miR-34a-5p	NM_032360	ACBD6	circRNA	chr1	180471706	180471727	-	1	1	AGO1-4	7mer-m8	uguuggucgauucuGUGACGGu	|||||||	acgcaucccggccuCACUGCCc
MIMAT0000255	hsa-miR-34a-5p	NM_005819	STX6	circRNA	chr1	180974571	180974590	-	2	0	AGO1-4,AGO2	7mer-m8	ugUUGGUCGAUUCUGUGACGGu	|| |||: | ||||||||	gaAAGCAGUCA--ACACUGCCc
MIMAT0000255	hsa-miR-34a-5p	hsa_circ_0000165	hsa_circ_001558	circRNA	chr1	180974571	180974590	-	2	0	AGO1-4,AGO2	7mer-m8	ugUUGGUCGAUUCUGUGACGGu	|| |||: | ||||||||	gaAAGCAGUCA--ACACUGCCc
MIMAT0000255	hsa-miR-34a-5p	NM_001205293	CACNA1E	circRNA	chr1	181686368	181686387	+	1	0	AGO2	7mer-m8	uguugGUCGAUUCUGUGACGGu	|| || | ||||||||	uguggCA-CUCA-ACACUGCCu
MIMAT0000255	hsa-miR-34a-5p	NM_001174061	SMG7	circRNA	chr1	183495863	183495882	+	5	0	AGO1-4	7mer-m8	uguUGGUCGAUUCUGUGACGGu	|:| || | :|||||||	uauAUCUGCCA--GCACUGCCu
MIMAT0000255	hsa-miR-34a-5p	NM_173156	SMG7	circRNA	chr1	183495863	183495882	+	5	0	AGO1-4	7mer-m8	uguUGGUCGAUUCUGUGACGGu	|:| || | :|||||||	uauAUCUGCCA--GCACUGCCu
MIMAT0000255	hsa-miR-34a-5p	NM_201569	SMG7	circRNA	chr1	183495863	183495882	+	5	0	AGO1-4	7mer-m8	uguUGGUCGAUUCUGUGACGGu	|:| || | :|||||||	uauAUCUGCCA--GCACUGCCu
MIMAT0000255	hsa-miR-34a-5p	NM_015149	RGL1	circRNA	chr1	183869332	183869353	+	2	0	AGO1-4	7mer-m8	ugUUGGU-CGAUUCUGUGACGGu	:|||| ||| |||||||||	cuGACCAUGCU-UGACACUGCCc
MIMAT0000255	hsa-miR-34a-5p	NM_003292	TPR	circRNA	chr1	186322900	186322920	-	1	0	AGO2	8mer	ugUUGGUCGAUUCUGUGACGGu	||:||| || |||||||	gaAAUCAG-AAACUCACUGCCa
MIMAT0000255	hsa-miR-34a-5p	NM_203459	CAMSAP2	circRNA	chr1	200819104	200819125	+	4	0	AGO1-4,AGO2	7mer-m8	uguuggucgauucuGUGACGGu	|||||||	cucugaaguccuauCACUGCCu
MIMAT0000255	hsa-miR-34a-5p	NM_001193571	CSRP1	circRNA	chr1	201452953	201452973	-	5	0	AGO1-4,AGO2	7mer-m8	uguuggUCGAUUCUGUGACGGu	|| | ||:|||||||	ggagggAGGU-AGGCACUGCCu
MIMAT0000255	hsa-miR-34a-5p	NM_020443	NAV1	circRNA	chr1	201791343	201791365	+	3	0	AGO1-4,AGO2	7mer-m8	uguugguCGAUUCU-GUGACGGu	|||:| | |||||||	ggaugguGCUGAAAUCACUGCCu
MIMAT0000255	hsa-miR-34a-5p	NM_020443	NAV1	circRNA	chr1	201792047	201792073	+	2	0	AGO1-4	7mer-m8	ugUUGG--UCGA---UUCUGUGACGGu	|||| |||| | |||||||	aaAACCUGAGCUCCCCACUCACUGCCc
MIMAT0000255	hsa-miR-34a-5p	NM_002481	PPP1R12B	circRNA	chr1	202418207	202418226	+	1	0	AGO1-4	8mer	uguuggucGAUUCUGUGACGGu	||| :|||||||	cccucuucCUA--GCACUGCCa
MIMAT0000255	hsa-miR-34a-5p	NM_032104	PPP1R12B	circRNA	chr1	202550517	202550538	+	4	0	AGO1-4,AGO2	7mer-m8	uguugGUCGAUUCU-GUGACGGu	::|| |: | |||||||	cuuggUGGC-AGCACCACUGCCu
MIMAT0000255	hsa-miR-34a-5p	NM_002393	MDM4	circRNA	chr1	204507381	204507402	+	16	0	AGO1,AGO1-4,AGO2	7mer-m8	uguuggucgauucUGUGACGGu	||||||||	agacgauauccccACACUGCCu
MIMAT0000255	hsa-miR-34a-5p	NM_002393	MDM4	circRNA	chr1	204518360	204518382	+	10	0	AGO1,AGO1-4,AGO2	8mer	uguugGUCGAUUCU-GUGACGGu	|: ||:| | |||||||	cuccaCGUCUGAUAUCACUGCCa
MIMAT0000255	hsa-miR-34a-5p	NM_002393	MDM4	circRNA	chr1	204522356	204522377	+	17	1	AGO1,AGO1-4,AGO2,AGO3	8mer	uguuggucGAUUCUGUGACGGu	:| | |||||||	agauuuuuUUUACUCACUGCCa
MIMAT0000255	hsa-miR-34a-5p	NM_002393	MDM4	circRNA	chr1	204523049	204523070	+	16	0	AGO1,AGO1-4,AGO2	8mer	uguUGGUCGAUUCUGUGACGGu	:||||| ||||||||	cauGCCAGCCUCCACACUGCCa
MIMAT0000255	hsa-miR-34a-5p	NM_002393	MDM4	circRNA	chr1	204523082	204523104	+	16	0	AGO1-4,AGO2	8mer	uguuggUC-GAUUCUGUGACGGu	|| :|:|| |||||||	aauguaAGAUUGAGUCACUGCCa
MIMAT0000255	hsa-miR-34a-5p	NM_002393	MDM4	circRNA	chr1	204523670	204523691	+	13	1	AGO1,AGO1-4,AGO2	8mer	uguuggucgauucUGUGACGGu	:|||||||	ugucuggaauuuuGCACUGCCa
MIMAT0000255	hsa-miR-34a-5p	NM_015375	DSTYK	circRNA	chr1	205112583	205112607	-	3	0	AGO1-4,AGO2	8mer	ugUUGGUCGAUUCU---GUGACGGu	|||| |||| |||||||	acAACCCUGGAAGAGUCCACUGCCa
MIMAT0000255	hsa-miR-34a-5p	NM_015375	DSTYK	circRNA	chr1	205138512	205138533	-	2	0	AGO2	8mer	uguuggUCGAUUCUGUGACGGu	| ||:: :|||||||	cccugaACCUGGUGCACUGCCa
MIMAT0000255	hsa-miR-34a-5p	NM_030952	NUAK2	circRNA	chr1	205273276	205273299	-	2	0	AGO2	7mer-m8	ugUUG-GUCGAUU-CUGUGACGGu	:|| |:|||:| |||||||||	guGACACGGCUGAUGACACUGCCc
MIMAT0000255	hsa-miR-34a-5p	NM_021795	ELK4	circRNA	chr1	205585891	205585912	-	1	0	AGO2	7mer-m8	uguuggucgauUCUGUGACGGu	|| |||||||	ucaugauaaacAGCCACUGCCu
MIMAT0000255	hsa-miR-34a-5p	hsa_circ_0000175	hsa_circ_001035	circRNA	chr1	205585891	205585912	-	1	0	AGO2	7mer-m8	uguuggucgauUCUGUGACGGu	|| |||||||	ucaugauaaacAGCCACUGCCu
MIMAT0000255	hsa-miR-34a-5p	NM_001198862	TMEM206	circRNA	chr1	212538706	212538718	-	1	0	AGO1-4	8mer	uguuggucgauUCUGUGACGGu	|| |||||||	---------auAGUCACUGCCa
MIMAT0000255	hsa-miR-34a-5p	NM_002763	PROX1	circRNA	chr1	214170934	214170956	+	2	0	AGO1-4,AGO2	8mer	ugUUGGUC--GAUUCUGUGACGGu	||| :| ||:| ||||||||	gaAACAGGAACUGA-ACACUGCCa
MIMAT0000255	hsa-miR-34a-5p	NM_002763	PROX1	circRNA	chr1	214171176	214171198	+	1	0	AGO1-4	7mer-m8	ugUUGGUC-GAUUCUGUGACGGu	:||||| | :| :|||||||	cuGACCAGACAGAAGCACUGCCc
MIMAT0000255	hsa-miR-34a-5p	NM_005401	PTPN14	circRNA	chr1	214522164	214522185	-	13	0	AGO1-4,AGO2	7mer-m8	uguuggucgauucuGUGACGGu	|||||||	cuuguugauguucuCACUGCCc
MIMAT0000255	hsa-miR-34a-5p	NM_016343	CENPF	circRNA	chr1	214820212	214820231	+	3	0	AGO1-4,AGO2	8mer	ugUUGGUCGAUUCUGUGACGGu	|| | | ||| |||||||	agAAAAAUC-AAG-CACUGCCa
MIMAT0000255	hsa-miR-34a-5p	NM_004446	EPRS	circRNA	chr1	220142401	220142422	-	3	0	AGO1-4,AGO2	8mer	ugUUGGUCGAUUCU-GUGACGGu	:|:|| |||| |||||||	ugGAUCA-AAAAGACCACUGCCa
MIMAT0000255	hsa-miR-34a-5p	NM_198551	MIA3	circRNA	chr1	222818955	222818977	+	1	0	AGO2	7mer-m8	ugUUGGUCG-AUUCUGUGACGGu	|||| |: | |||||||	gaAACCUGUAUUUAUCACUGCCu
MIMAT0000255	hsa-miR-34a-5p	NM_032890	DISP1	circRNA	chr1	223176401	223176426	+	3	0	AGO1-4,AGO2	7mer-m8	uguuGGUCGAUUCU----GUGACGGu	|| :|| || |||||||	uuuuCCUUUUAUGAACCUCACUGCCc
MIMAT0000255	hsa-miR-34a-5p	NM_032890	DISP1	circRNA	chr1	223178334	223178352	+	1	0	AGO2	7mer-m8	uguugGUCGAUUCUGUGACGGu	||||| :|||||||	ucccaCAGCU---GCACUGCCc
MIMAT0000255	hsa-miR-34a-5p	TCONS_l2_00001808	TCONS_l2_00001808	circRNA	chr1	223429611	223429631	-	1	0	AGO1-4	7mer-m8	uguuGGUCGAUUCUGUGACGGu	|| | || :|||||||	uucuCCUG-UACUGCACUGCCu
MIMAT0000255	hsa-miR-34a-5p	TCONS_l2_00001808	TCONS_l2_00001808	circRNA	chr1	223444934	223444955	-	1	0	AGO1-4	7mer-m8	uguuggucGAUUCUGUGACGGu	|||:|:|||||||	acucauucCUAGGGCACUGCCc
MIMAT0000255	hsa-miR-34a-5p	TCONS_l2_00001808	TCONS_l2_00001808	circRNA	chr1	223985568	223985589	-	1	0	AGO2	7mer-m8	uguuggucGAUUCUGUGACGGu	||:: |||||||	auagaggaCUGGACCACUGCCc
MIMAT0000255	hsa-miR-34a-5p	TCONS_l2_00001808	TCONS_l2_00001808	circRNA	chr1	224130518	224130539	-	1	0	AGO2	7mer-m8	ugUUGGUCGAUUCUGUGACGGu	|| :| || |||||||	uuAAAUAUACAAUCCACUGCCu
MIMAT0000255	hsa-miR-34a-5p	NM_152608	C1orf55	circRNA	chr1	226186901	226186919	-	2	0	AGO1,AGO2	8mer	ugUUGGUCGAUUCUGUGACGGu	| ||| | |:|||||||	uuAUCCACC---GGCACUGCCa
MIMAT0000255	hsa-miR-34a-5p	NM_022735	ACBD3	circRNA	chr1	226333375	226333396	-	5	0	AGO1-4,AGO2	8mer	uguuggucgaUUCUGUGACGGu	|| |||||||	acuaauauggAAAUCACUGCCa
MIMAT0000255	hsa-miR-34a-5p	NM_001618	PARP1	circRNA	chr1	226573264	226573285	-	29	2	AGO1,AGO1-4,AGO2,AGO3	7mer-m8	uguUGGUCGAUUCUGUGACGGu	||::| | | |||||||	ugcACUGGGGACGUCACUGCCu
MIMAT0000255	hsa-miR-34a-5p	NM_003607	CDC42BPA	circRNA	chr1	227179214	227179234	-	3	0	AGO1-4	8mer	uguuggUCGAUUCUGUGACGGu	|| || ||||||||	uuuaggAGAGAA-ACACUGCCa
MIMAT0000255	hsa-miR-34a-5p	NM_015014	RBM34	circRNA	chr1	235331561	235331582	-	1	0	AGO1	7mer-m8	uguuggucgauucuGUGACGGu	|||||||	aaauggaggcuuuuCACUGCCu
MIMAT0000255	hsa-miR-34a-5p	NM_020066	FMN2	circRNA	chr1	240334403	240334424	+	1	0	AGO1-4	7mer-m8	uguUGGUCGAUUCUGUGACGGu	|| | |||:|||||||	cgcACAUGGAAAGGCACUGCCu
MIMAT0000255	hsa-miR-34a-5p	NM_014812	CEP170	circRNA	chr1	243305680	243305701	-	3	0	AGO1-4	7mer-m8	ugUUGGUCGAUUCUGUGACGGu	:||: | ||:|||||||	guGACUUCAUCAGGCACUGCCc
MIMAT0000255	hsa-miR-34a-5p	NM_015446	AHCTF1	circRNA	chr1	247027310	247027331	-	1	0	AGO1-4	7mer-m8	uguuggucgauucuGUGACGGu	|||||||	ccuaguaucccguuCACUGCCc
MIMAT0000255	hsa-miR-34a-5p	NM_024836	ZNF672	circRNA	chr1	249143570	249143590	+	2	0	AGO1-4	8mer	uguuggUCGAUUCUGUGACGGu	||| ||:|||||||	gcacaaAGC-CAGGCACUGCCa
MIMAT0000255	hsa-miR-34a-5p	NM_003887	ASAP2	circRNA	chr2	9544333	9544358	+	2	1	AGO1-4,AGO2	7mer-m8	uguuGGUCGAUUC---U-GUGACGGu	|| ||:|| | |||||||	guuuCCUACUGAGUGUACCACUGCCu
MIMAT0000255	hsa-miR-34a-5p	NM_021643	TRIB2	circRNA	chr2	12863595	12863615	+	4	0	AGO1-4,AGO2	8mer	uguugGUCGAUUCUGUGACGGu	||| |:: |||||||	cucggCAG-UGGCCCACUGCCa
MIMAT0000255	hsa-miR-34a-5p	NM_001006946	SDC1	circRNA	chr2	20401236	20401258	-	7	0	AGO1-4,AGO2	7mer-m8	uguuGGUCGAUU-CUGUGACGGu	|| |: || | |||||||	uaguCCUGUGAAUGCCACUGCCu
MIMAT0000255	hsa-miR-34a-5p	NM_002997	SDC1	circRNA	chr2	20401236	20401258	-	7	0	AGO1-4,AGO2	7mer-m8	uguuGGUCGAUU-CUGUGACGGu	|| |: || | |||||||	uaguCCUGUGAAUGCCACUGCCu
MIMAT0000255	hsa-miR-34a-5p	NM_021925	C2orf43	circRNA	chr2	20886633	20886652	-	1	1	AGO2	8mer	ugUUGGUCGAUUCUGUGACGGu	||| ||| |||||||	ggAACAAGC--CCCCACUGCCa
MIMAT0000255	hsa-miR-34a-5p	NM_000384	APOB	circRNA	chr2	21231354	21231376	-	1	0	AGO1-4	8mer	uguugGUCGAUUCU-GUGACGGu	||||| | |||||||	uaucgCAGCUUCCAUCACUGCCa
MIMAT0000255	hsa-miR-34a-5p	NM_000384	APOB	circRNA	chr2	21250729	21250750	-	2	0	AGO1-4,AGO2	7mer-m8	uguuggucgauucuGUGACGGu	|||||||	cugaaaacuacccuCACUGCCu
MIMAT0000255	hsa-miR-34a-5p	NM_054033	FKBP1B	circRNA	chr2	24286350	24286368	+	2	0	AGO2	7mer-m8	uguUGGUCGAUUCUGUGACGGu	|| | || ||||||||	cgcACAAUCU---ACACUGCCu
MIMAT0000255	hsa-miR-34a-5p	NM_147223	NCOA1	circRNA	chr2	24933939	24933959	+	4	1	AGO1-4	8mer	uguuGGUCGAUUCUGUGACGGu	:||| | | |||||||	cacuUCAG-UCCGCCACUGCCa
MIMAT0000255	hsa-miR-34a-5p	NM_001199803	CENPO	circRNA	chr2	25043248	25043271	+	2	0	AGO1-4,AGO2	7mer-m8	uguUGGUCGAUU--CUGUGACGGu	||| | || | |||||||	guuACCUGGAAACUGCCACUGCCu
MIMAT0000255	hsa-miR-34a-5p	NM_024322	CENPO	circRNA	chr2	25043248	25043271	+	2	0	AGO1-4,AGO2	7mer-m8	uguUGGUCGAUU--CUGUGACGGu	||| | || | |||||||	guuACCUGGAAACUGCCACUGCCu
MIMAT0000255	hsa-miR-34a-5p	NM_014971	EFR3B	circRNA	chr2	25379814	25379834	+	1	0	AGO1-4	7mer-m8	uguuggucGAUUCUGUGACGGu	||:|| |||||||	gcuucaucCUGAG-CACUGCCu
MIMAT0000255	hsa-miR-34a-5p	NM_017727	TMEM214	circRNA	chr2	27262898	27262919	+	2	0	AGO1-4	7mer-m8	ugUUGGUCGAUUCUGUGACGGu	::|::| :||||||||||	cuGGCUGGGGGAGACACUGCCg
MIMAT0000255	hsa-miR-34a-5p	NM_017727	TMEM214	circRNA	chr2	27263330	27263352	+	3	0	AGO1-4	8mer	uguuggucGAUUCU-GUGACGGu	| |:|| |||||||	gccugggcCCAGGAGCACUGCCa
MIMAT0000255	hsa-miR-34a-5p	NM_021831	AGBL5	circRNA	chr2	27276375	27276396	+	1	0	AGO2	7mer-m8	uguuggucgauucUGUGACGGu	||||||||	ccccuuugugcgcACACUGCCc
MIMAT0000255	hsa-miR-34a-5p	NM_013388	PREB	circRNA	chr2	27354148	27354172	-	3	0	AGO1-4	7mer-m8	ugUUGGUCGAUU---CUGUGACGGu	:|| || |:| |:|||||||	cuGACAAGAUGAAUGGGCACUGCCu
MIMAT0000255	hsa-miR-34a-5p	NM_013388	PREB	circRNA	chr2	27354242	27354263	-	5	0	AGO1-4,AGO2	8mer	uguuggUCGAUUCUGUGACGGu	||| :|||||||||	aucaggAGCCUGGACACUGCCa
MIMAT0000255	hsa-miR-34a-5p	NM_004341	CAD	circRNA	chr2	27446514	27446536	+	3	0	AGO1-4,AGO2	8mer	uguuggUC-GAUUCUGUGACGGu	|| | :| |||||||	cuguggAGACAGACUCACUGCCa
MIMAT0000255	hsa-miR-34a-5p	NM_004341	CAD	circRNA	chr2	27456986	27457005	+	3	0	AGO1-4	8mer	uguUGGUCGAUUCUGUGACGGu	|| || || |||||||	cccACAAGAUA--UCACUGCCa
MIMAT0000255	hsa-miR-34a-5p	NM_000379	XDH	circRNA	chr2	31604565	31604586	-	1	0	AGO1-4	8mer	uguuggucgauucuGUGACGGu	|||||||	ggagggaacaucauCACUGCCa
MIMAT0000255	hsa-miR-34a-5p	NM_014946	SPAST	circRNA	chr2	32339745	32339765	+	2	0	AGO2	7mer-m8	uguUGGUCGAUUCUGUGACGGu	||:|| ||| |||||||	cacACUAG-UAAUUCACUGCCu
MIMAT0000255	hsa-miR-34a-5p	NM_001193513	SLC30A6	circRNA	chr2	32429663	32429684	+	3	1	AGO1,AGO1-4,AGO2	7mer-m8	uguuggucgauUCUGUGACGGu	||||||||||	uauuuugccguAGACACUGCCu
MIMAT0000255	hsa-miR-34a-5p	NM_016252	BIRC6	circRNA	chr2	32822954	32822975	+	8	0	AGO1,AGO1-4,AGO2	7mer-m8	uguuggucgauucuGUGACGGu	|||||||	gacgcuuucaaccuCACUGCCu
MIMAT0000255	hsa-miR-34a-5p	NM_016441	CRIM1	circRNA	chr2	36607467	36607487	+	1	0	AGO2	7mer-m8	uguuggucGAUUCUGUGACGGu	:| || |||||||	cagagggaUUCAG-CACUGCCc
MIMAT0000255	hsa-miR-34a-5p	NM_021097	SLC8A1	circRNA	chr2	40655839	40655860	-	1	0	AGO2	8mer	uguuggucgauucuGUGACGGu	|||||||	cucggaucucccucCACUGCCa
MIMAT0000255	hsa-miR-34a-5p	hsa_circ_0000994	hsa_circ_000303	circRNA	chr2	40655839	40655860	-	1	0	AGO2	8mer	uguuggucgauucuGUGACGGu	|||||||	cucggaucucccucCACUGCCa
MIMAT0000255	hsa-miR-34a-5p	NM_005400	PRKCE	circRNA	chr2	45926409	45926430	+	1	0	AGO1-4	7mer-m8	uguugGUCGAUU-CUGUGACGGu	|| ||:| |||||||	ugggaCA-CUGACCCCACUGCCu
MIMAT0000255	hsa-miR-34a-5p	hsa_circ_0000998	hsa_circ_001702	circRNA	chr2	45926409	45926430	+	1	0	AGO1-4	7mer-m8	uguugGUCGAUU-CUGUGACGGu	|| ||:| |||||||	ugggaCA-CUGACCCCACUGCCu
MIMAT0000255	hsa-miR-34a-5p	NM_005400	PRKCE	circRNA	chr2	45999093	45999117	+	1	0	AGO1-4	7mer-m8	ugUUGGUCGAU---UCUGUGACGGu	|||: ||: | ||||||||	ccAACUCUCUGAACACACACUGCCg
MIMAT0000255	hsa-miR-34a-5p	NM_005400	PRKCE	circRNA	chr2	46045008	46045033	+	1	0	AGO1-4	7mer-m8	ugUUGGUCGAUUC-U---GUGACGGu	|:||| |::| | |||||||	ggAGCCACGUGGGCAUCUCACUGCCu
MIMAT0000255	hsa-miR-34a-5p	NM_005400	PRKCE	circRNA	chr2	46412254	46412276	+	1	0	AGO1-4	7mer-m8	ugUUGGUCGAU-UCUGUGACGGu	||::||||: | ||||||||	gcAAUUAGCUGUAUACACUGCCg
MIMAT0000255	hsa-miR-34a-5p	NM_016516	VPS54	circRNA	chr2	64211023	64211044	-	5	0	AGO1-4,AGO2	8mer	ugUUGGUCGAUUCU-GUGACGGu	:||| | |: | |||||||	ucGACCUG-UGCCAUCACUGCCa
MIMAT0000255	hsa-miR-34a-5p	NM_001193493	SLC1A4	circRNA	chr2	65248344	65248365	+	1	0	AGO1-4	7mer-m8	uguuggucgaUUCUGUGACGGu	|:|:|||||||	ucauggacacAGGGCACUGCCc
MIMAT0000255	hsa-miR-34a-5p	NM_003038	SLC1A4	circRNA	chr2	65248344	65248365	+	1	0	AGO1-4	7mer-m8	uguuggucgaUUCUGUGACGGu	|:|:|||||||	ucauggacacAGGGCACUGCCc
MIMAT0000255	hsa-miR-34a-5p	NM_181784	SPRED2	circRNA	chr2	65540912	65540933	-	2	0	AGO1,AGO2	8mer	ugUUGGUCGAUUCUGUGACGGu	||||: | ::| |||||||	agAACCGCCGGGGCCACUGCCa
MIMAT0000255	hsa-miR-34a-5p	NM_015463	CNRIP1	circRNA	chr2	68521085	68521106	-	3	0	AGO1,AGO1-4	8mer	uguUGGUCGAUUCU-GUGACGGu	|| ||| ::|| |||||||	accACAAGC-GGGAUCACUGCCa
MIMAT0000255	hsa-miR-34a-5p	NM_014911	AAK1	circRNA	chr2	69757145	69757165	-	3	0	AGO1-4,AGO2	7mer-m8	uguuGGUCGAUUCUGUGACGGu	| || | | |||||||	uucuCAAGACAUG-CACUGCCu
MIMAT0000255	hsa-miR-34a-5p	NR_033872	PCBP1-AS1	circRNA	chr2	70257873	70257894	-	2	0	AGO2	7mer-m8	uguugGUCGAUUCUGUGACGGu	:| || | ||||||||	cucugUAUCUUAUACACUGCCc
MIMAT0000255	hsa-miR-34a-5p	NM_003236	TGFA	circRNA	chr2	70677914	70677934	-	1	0	AGO1-4	8mer	uguuGGUCGAUUCUGUGACGGu	:||| || |||||||	uucuUCAGGACAG-CACUGCCa
MIMAT0000255	hsa-miR-34a-5p	NM_006062	SMYD5	circRNA	chr2	73447179	73447194	+	2	0	AGO1-4,AGO2	7mer-m8	uguuggucGAUUCU-GUGACGGu	||: || |||||||	-------cCUGUGACCACUGCCu
MIMAT0000255	hsa-miR-34a-5p	NM_015120	ALMS1	circRNA	chr2	73800348	73800369	+	1	0	AGO2	7mer-m8	uguuGGUCGAU-UCUGUGACGGu	||| ||| |||||||||	guuuCCA-CUAUUGACACUGCCc
MIMAT0000255	hsa-miR-34a-5p	NM_006463	STAMBP	circRNA	chr2	74076555	74076576	+	1	1	AGO2	7mer-m8	ugUUGGUCGAUUCUGUGACGGu	|:||||: ||||||||	uuAGCCAGUGCCAACACUGCCc
MIMAT0000255	hsa-miR-34a-5p	NM_213622	STAMBP	circRNA	chr2	74076555	74076576	+	1	1	AGO2	7mer-m8	ugUUGGUCGAUUCUGUGACGGu	|:||||: ||||||||	uuAGCCAGUGCCAACACUGCCc
MIMAT0000255	hsa-miR-34a-5p	NM_080916	DGUOK	circRNA	chr2	74173846	74173858	+	1	0	AGO1-4	7mer-m8	uguuggucgauucUGUGACGGu	:|||||||	---------gccuGCACUGCCc
MIMAT0000255	hsa-miR-34a-5p	NM_144993	TET3	circRNA	chr2	74315003	74315027	+	1	0	AGO1-4	8mer	uguUGGUCGAUUC--U-GUGACGGu	|||:| |:| | |||||||	ggcACCGGGCAGGCCACCACUGCCa
MIMAT0000255	hsa-miR-34a-5p	NM_001381	DOK1	circRNA	chr2	74782467	74782485	+	1	0	AGO1-4	7mer-m8	uguuGGUCGAUUCUGUGACGGu	||:|| | |||||||	gagcCCGGC---GCCACUGCCu
MIMAT0000255	hsa-miR-34a-5p	NM_000821	GGCX	circRNA	chr2	85786080	85786102	-	3	0	AGO1-4,AGO2	8mer	uguuggucGAUUC-UGUGACGGu	||| | |||||||	uggaugccCUACGCCCACUGCCa
MIMAT0000255	hsa-miR-34a-5p	NM_006590	USP39	circRNA	chr2	85846367	85846391	+	1	0	AGO1-4	7mer-m8	ugUUGGUCGAUU---CUGUGACGGu	:|||:| :| | |||||||	agGACCGGAGGAGCCGCCACUGCCc
MIMAT0000255	hsa-miR-34a-5p	NM_015425	POLR1A	circRNA	chr2	86272818	86272838	-	1	0	AGO1-4	7mer-m8	uguuGGUCGAUUCUGUGACGGu	|::|| ||| |||||||	gcguCUGGC-AAGUCACUGCCc
MIMAT0000255	hsa-miR-34a-5p	NM_018433	KDM3A	circRNA	chr2	86712865	86712885	+	2	0	AGO1-4,AGO2	7mer-m8	ugUUGGUCGAUUCUGUGACGGu	::||| | | |||||||	auGGCCAAC-AUUCCACUGCCc
MIMAT0000255	hsa-miR-34a-5p	NR_024204	LINC00152	circRNA	chr2	87584447	87584468	+	2	0	AGO1-4	7mer-m8	uguuGGUCGAUUCUGUGACGGu	|| || |:|||||||	cugcCCUGCCCUGGCACUGCCu
MIMAT0000255	hsa-miR-34a-5p	NR_024204	LINC00152	circRNA	chr2	87940796	87940815	+	1	0	AGO1-4	8mer	uguuggUCGAUUCUGUGACGGu	||| | ||||||||	ggagggAGCCA--ACACUGCCa
MIMAT0000255	hsa-miR-34a-5p	NR_024204	LINC00152	circRNA	chr2	87954771	87954792	+	1	0	AGO1-4	8mer	uguuggucgaUUCUGUGACGGu	| | |||||||	uggauugaggAUGUCACUGCCa
MIMAT0000255	hsa-miR-34a-5p	NM_014014	SNRNP200	circRNA	chr2	96949316	96949339	-	9	0	AGO1-4,AGO2	8mer	ugUUGGUC--GAUUCUGUGACGGu	|| ||| | : |||||||	gcAAGCAGACCCGCCUCACUGCCa
MIMAT0000255	hsa-miR-34a-5p	NM_015341	NCAPH	circRNA	chr2	97017630	97017651	+	7	0	AGO1,AGO1-4,AGO2,AGO3	8mer	uguuggucgauucuGUGACGGu	|||||||	uucuguccacucucCACUGCCa
MIMAT0000255	hsa-miR-34a-5p	NM_212481	ARID5A	circRNA	chr2	97217769	97217788	+	2	0	AGO1,AGO1-4	7mer-m8	uguUGGU-CGAUUCUGUGACGGu	|||| ||| :|||||||	ggcACCAUGCU---GCACUGCCc
MIMAT0000255	hsa-miR-34a-5p	NM_017789	SEMA4C	circRNA	chr2	97525891	97525912	-	9	0	AGO1-4,AGO2	7mer-m8	uguuggucgauucuGUGACGGu	|||||||	gucucuccuaccccCACUGCCc
MIMAT0000255	hsa-miR-34a-5p	NM_017789	SEMA4C	circRNA	chr2	97526194	97526215	-	14	0	AGO1-4,AGO2	8mer	uguuGGUCGAUUCUGUGACGGu	:|||| :|:|||||||	cugcUCAGCACGGGCACUGCCa
MIMAT0000255	hsa-miR-34a-5p	NM_017789	SEMA4C	circRNA	chr2	97526393	97526420	-	9	0	AGO1-4,AGO2	7mer-m8	ugUUG--GUCGAU----UCUGUGACGGu	||| |||| | || |||||||	caAACUGCAGCAACGCCAGCCACUGCCc
MIMAT0000255	hsa-miR-34a-5p	NM_001134224	INPP4A	circRNA	chr2	99163077	99163097	+	1	0	AGO1-4	8mer	uguUGGUCGAUUCUGUGACGGu	:||||| |: ||||||||	ggcGCCAGC-AGCACACUGCCa
MIMAT0000255	hsa-miR-34a-5p	NM_144706	C2orf15	circRNA	chr2	99768068	99768090	+	9	0	AGO1,AGO1-4,AGO2	8mer	uguuggucgaUUCU-GUGACGGu	|||| |||||||	uguucuguaaAAGAUCACUGCCa
MIMAT0000255	hsa-miR-34a-5p	NM_144706	C2orf15	circRNA	chr2	99794304	99794324	+	1	0	AGO1-4	7mer-m8	uguuGGUCGAUUCUGUGACGGu	|| || | |||||||	cauuCCUCCU-ACCCACUGCCc
MIMAT0000255	hsa-miR-34a-5p	NM_144706	C2orf15	circRNA	chr2	99813369	99813390	+	5	6	AGO1,AGO2,AGO3	7mer-m8	uguuggucgauucUGUGACGGu	||||||||	acuuuauuauugcACACUGCCu
MIMAT0000255	hsa-miR-34a-5p	NM_145212	MRPL30	circRNA	chr2	99813369	99813390	+	5	6	AGO1,AGO2,AGO3	7mer-m8	uguuggucgauucUGUGACGGu	||||||||	acuuuauuauugcACACUGCCu
MIMAT0000255	hsa-miR-34a-5p	NM_016316	REV1	circRNA	chr2	100055606	100055627	-	1	0	AGO1-4	8mer	uguuGGUCGAUUCUGUGACGGu	|||| :: :|||||||	caucCCAGAGGGAGCACUGCCa
MIMAT0000255	hsa-miR-34a-5p	NM_000877	IL1R1	circRNA	chr2	102794790	102794811	+	9	0	AGO1-4,AGO2	7mer-m8	uguuggucgauucuGUGACGGu	|||||||	cugucucugucccuCACUGCCu
MIMAT0000255	hsa-miR-34a-5p	NM_004257	TGFBRAP1	circRNA	chr2	105885944	105885967	-	1	0	AGO1-4	7mer-m8	uguugGU-CGAUU-CUGUGACGGu	|| |||:: |||||||	accugCAUGCUGGCCCCACUGCCc
MIMAT0000255	hsa-miR-34a-5p	NM_006267	RANBP2	circRNA	chr2	109158122	109158143	+	1	0	AGO1-4	7mer-m8	uguuggucGAUUCUGUGACGGu	|||| |||||||	uugucucuCUAACCCACUGCCu
MIMAT0000255	hsa-miR-34a-5p	NM_182588	RGPD4	circRNA	chr2	109158122	109158143	+	1	0	AGO1-4	7mer-m8	uguuggucGAUUCUGUGACGGu	|||| |||||||	uugucucuCUAACCCACUGCCu
MIMAT0000255	hsa-miR-34a-5p	NM_006267	RANBP2	circRNA	chr2	109211578	109211599	+	1	0	AGO1-4	8mer	ugUUGGUCGAUUCU-GUGACGGu	:||| :|| | |||||||	ccGACC-UUUAUCACCACUGCCa
MIMAT0000255	hsa-miR-34a-5p	NM_182588	RGPD4	circRNA	chr2	109211578	109211599	+	1	0	AGO1-4	8mer	ugUUGGUCGAUUCU-GUGACGGu	:||| :|| | |||||||	ccGACC-UUUAUCACCACUGCCa
MIMAT0000255	hsa-miR-34a-5p	NM_001193485	LIMS1	circRNA	chr2	109352125	109352148	+	2	0	AGO1-4	8mer	uguugguCGAUUCU--GUGACGGu	|||: |: |||||||	gaaggauGCUGUGGCCCACUGCCa
MIMAT0000255	hsa-miR-34a-5p	NM_006267	RANBP2	circRNA	chr2	109352125	109352148	+	2	0	AGO1-4	8mer	uguugguCGAUUCU--GUGACGGu	|||: |: |||||||	gaaggauGCUGUGGCCCACUGCCa
MIMAT0000255	hsa-miR-34a-5p	NM_182588	RGPD4	circRNA	chr2	109352125	109352148	+	2	0	AGO1-4	8mer	uguugguCGAUUCU--GUGACGGu	|||: |: |||||||	gaaggauGCUGUGGCCCACUGCCa
MIMAT0000255	hsa-miR-34a-5p	NM_001193485	LIMS1	circRNA	chr2	109888159	109888180	+	1	0	AGO2	7mer-m8	uguuGGUCGAUUCUGUGACGGu	:| || || |||||||	ccccUCUGCCAAUUCACUGCCu
MIMAT0000255	hsa-miR-34a-5p	NM_006267	RANBP2	circRNA	chr2	109888159	109888180	+	1	0	AGO2	7mer-m8	uguuGGUCGAUUCUGUGACGGu	:| || || |||||||	ccccUCUGCCAAUUCACUGCCu
MIMAT0000255	hsa-miR-34a-5p	NM_022336	EDAR	circRNA	chr2	109923476	109923500	-	1	0	AGO2	8mer	uguUGGUCGAUUCU---GUGACGGu	|: | :||| | |||||||	uuuAUAAAUUAAAACUGCACUGCCa
MIMAT0000255	hsa-miR-34a-5p	NM_022336	EDAR	circRNA	chr2	110339948	110339971	-	1	0	AGO1-4	7mer-m8	ugUUGGU-CGA-UUCUGUGACGGu	|:||: | | | | |||||||	ugAGCCGUGAUCAUGCCACUGCCc
MIMAT0000255	hsa-miR-34a-5p	NM_001099289	SH3RF3	circRNA	chr2	110565888	110565911	+	1	0	AGO1-4	8mer	uguugguCGAUUCU--GUGACGGu	|||: |: |||||||	gaaggauGCUGUGGCCCACUGCCa
MIMAT0000255	hsa-miR-34a-5p	NM_001193485	LIMS1	circRNA	chr2	110565888	110565911	+	1	0	AGO1-4	8mer	uguugguCGAUUCU--GUGACGGu	|||: |: |||||||	gaaggauGCUGUGGCCCACUGCCa
MIMAT0000255	hsa-miR-34a-5p	NM_006267	RANBP2	circRNA	chr2	110565888	110565911	+	1	0	AGO1-4	8mer	uguugguCGAUUCU--GUGACGGu	|||: |: |||||||	gaaggauGCUGUGGCCCACUGCCa
MIMAT0000255	hsa-miR-34a-5p	NM_001037866	RGPD6	circRNA	chr2	111320750	111320773	-	1	0	AGO1-4	8mer	uguugguCGAUUCU--GUGACGGu	|||: |: |||||||	gaaggauGCUGUGGCCCACUGCCa
MIMAT0000255	hsa-miR-34a-5p	NM_001164463	RGPD8	circRNA	chr2	111320750	111320773	-	1	0	AGO1-4	8mer	uguugguCGAUUCU--GUGACGGu	|||: |: |||||||	gaaggauGCUGUGGCCCACUGCCa
MIMAT0000255	hsa-miR-34a-5p	NM_022662	ANAPC1	circRNA	chr2	111320750	111320773	-	1	0	AGO1-4	8mer	uguugguCGAUUCU--GUGACGGu	|||: |: |||||||	gaaggauGCUGUGGCCCACUGCCa
MIMAT0000255	hsa-miR-34a-5p	NM_001037866	RGPD6	circRNA	chr2	111431835	111431855	-	1	0	AGO1-4	7mer-m8	ugUUGGUCGAUUCUGUGACGGu	||| | || | ||||||||	uaAACAAACU-AUACACUGCCc
MIMAT0000255	hsa-miR-34a-5p	NM_001164463	RGPD8	circRNA	chr2	111431835	111431855	-	1	0	AGO1-4	7mer-m8	ugUUGGUCGAUUCUGUGACGGu	||| | || | ||||||||	uaAACAAACU-AUACACUGCCc
MIMAT0000255	hsa-miR-34a-5p	NM_022662	ANAPC1	circRNA	chr2	111431835	111431855	-	1	0	AGO1-4	7mer-m8	ugUUGGUCGAUUCUGUGACGGu	||| | || | ||||||||	uaAACAAACU-AUACACUGCCc
MIMAT0000255	hsa-miR-34a-5p	NM_001037866	RGPD6	circRNA	chr2	112206424	112206445	-	1	0	AGO1-4	7mer-m8	uguuggucgauucuGUGACGGu	|||||||	uaucaaaucccaucCACUGCCc
MIMAT0000255	hsa-miR-34a-5p	NM_001164463	RGPD8	circRNA	chr2	112206424	112206445	-	1	0	AGO1-4	7mer-m8	uguuggucgauucuGUGACGGu	|||||||	uaucaaaucccaucCACUGCCc
MIMAT0000255	hsa-miR-34a-5p	NM_022662	ANAPC1	circRNA	chr2	112206424	112206445	-	1	0	AGO1-4	7mer-m8	uguuggucgauucuGUGACGGu	|||||||	uaucaaaucccaucCACUGCCc
MIMAT0000255	hsa-miR-34a-5p	NM_001037866	RGPD6	circRNA	chr2	113000874	113000895	-	1	0	AGO1-4	8mer	uguugGUCGAUUCUGUGACGGu	||| |:|| |||||||	cauugCAGAUGAGUCACUGCCa
MIMAT0000255	hsa-miR-34a-5p	NM_001164463	RGPD8	circRNA	chr2	113000874	113000895	-	1	0	AGO1-4	8mer	uguugGUCGAUUCUGUGACGGu	||| |:|| |||||||	cauugCAGAUGAGUCACUGCCa
MIMAT0000255	hsa-miR-34a-5p	NM_022662	ANAPC1	circRNA	chr2	113000874	113000895	-	1	0	AGO1-4	8mer	uguugGUCGAUUCUGUGACGGu	||| |:|| |||||||	cauugCAGAUGAGUCACUGCCa
MIMAT0000255	hsa-miR-34a-5p	NM_001164463	RGPD8	circRNA	chr2	113175331	113175354	-	1	0	AGO1-4	8mer	uguugguCGAUUCU--GUGACGGu	|||: |: |||||||	gaaggauGCUGUGGCCCACUGCCa
MIMAT0000255	hsa-miR-34a-5p	NM_173843	IL1RN	circRNA	chr2	113890747	113890768	+	1	0	AGO1-4	7mer-m8	uguuggucgauuCUGUGACGGu	| |||||||	ugcucuccucuuGCCACUGCCu
MIMAT0000255	hsa-miR-34a-5p	NM_012455	PSD4	circRNA	chr2	113958769	113958787	+	1	0	AGO1-4	7mer-m8	uguuGGUCGAUUCUGUGACGGu	||: || :|||||||	uggcCCGCCU---GCACUGCCc
MIMAT0000255	hsa-miR-34a-5p	NM_182915	STEAP3	circRNA	chr2	120005522	120005542	+	3	0	AGO1-4,AGO2	7mer-m8	ugUUGGUCGAUUCUGUGACGGu	:::|| | | ||||||||	guGGUCAAC-ACCACACUGCCg
MIMAT0000255	hsa-miR-34a-5p	NM_182915	STEAP3	circRNA	chr2	120012355	120012379	+	3	0	AGO1-4	7mer-m8	uguUGGUCGAUUCU---GUGACGGu	:|::|| : || |||||||	ccuGCUGGCCGUGACCUCACUGCCg
MIMAT0000255	hsa-miR-34a-5p	NM_005270	GLI2	circRNA	chr2	121525512	121525534	+	1	0	AGO2	8mer	uguugGUCGAUUCU-GUGACGGu	::|||: | |||||||	ccuggUGGCUGCCACCACUGCCa
MIMAT0000255	hsa-miR-34a-5p	NM_005270	GLI2	circRNA	chr2	121554903	121554924	+	1	0	AGO2	7mer-m8	uguuGGUCGAUUCUGUGACGGu	|:: || || |||||||	acguCUGCCUCAGCCACUGCCu
MIMAT0000255	hsa-miR-34a-5p	NM_004622	TSN	circRNA	chr2	122523485	122523506	+	9	0	AGO1-4,AGO2	8mer	uguuggucgauucuGUGACGGu	|||||||	ugcagguucucucuCACUGCCa
MIMAT0000255	hsa-miR-34a-5p	NM_004622	TSN	circRNA	chr2	122524566	122524587	+	2	0	AGO2	8mer	uguugGUCGAUUCU-GUGACGGu	||| ||| | |||||||	augugCAG-UAAUAGCACUGCCa
MIMAT0000255	hsa-miR-34a-5p	NM_001145928	SAP130	circRNA	chr2	128707788	128707808	-	1	0	AGO2	8mer	ugUUGGUCGAUUC-UGUGACGGu	:|: || ||| |||||||	auGAUGAG--AAGUCCACUGCCa
MIMAT0000255	hsa-miR-34a-5p	NM_014369	PTPN18	circRNA	chr2	131132840	131132861	+	3	0	AGO1-4	7mer-m8	uguugguCGAUUCUGUGACGGu	|| :| |||||||	cugggauGCAGACCCACUGCCu
MIMAT0000255	hsa-miR-34a-5p	NM_015361	R3HDM1	circRNA	chr2	136418919	136418944	+	1	0	AGO2	8mer	uguugGUCGAUU---CU-GUGACGGu	|| |||| | |||||||	auucaCAUCUAAACCAACCACUGCCa
MIMAT0000255	hsa-miR-34a-5p	NM_015361	R3HDM1	circRNA	chr2	136481656	136481680	+	4	0	AGO1-4,AGO2	8mer	uguugGUCGAUUC---UGUGACGGu	|||: ::| ||||||||	uguggCAGUGGGGACAACACUGCCa
MIMAT0000255	hsa-miR-34a-5p	NM_001349	DARS	circRNA	chr2	136743053	136743074	-	2	0	AGO1-4,AGO2	7mer-m8	uguuggucgauucuGUGACGGu	|||||||	gggaggguggugucCACUGCCc
MIMAT0000255	hsa-miR-34a-5p	NM_001008540	CXCR4	circRNA	chr2	136873896	136873916	-	2	0	AGO1-4,AGO2	7mer-m8	ugUUGGUCGAUUCUGUGACGGu	|| ||:||| |||||||	acAAAAAGUUAA-UCACUGCCc
MIMAT0000255	hsa-miR-34a-5p	NM_018328	MBD5	circRNA	chr2	149227777	149227797	+	3	0	AGO1-4	8mer	uguuggUCGAUUCUGUGACGGu	||| : | |||||||	aggggaAGCCGUG-CACUGCCa
MIMAT0000255	hsa-miR-34a-5p	NM_018328	MBD5	circRNA	chr2	149247592	149247614	+	1	0	AGO2	8mer	ugUUGGU-CGAUUCUGUGACGGu	||| | |: ||||||||	ccAACAAUGUCUCUACACUGCCa
MIMAT0000255	hsa-miR-34a-5p	NM_001195685	LYPD6	circRNA	chr2	150327221	150327244	+	3	0	AGO1-4,AGO2	7mer-m8	uguUGGUCGAUU---CUGUGACGGu	|:| | ||| | |||||||	aauAUCUG-UAACUUGCCACUGCCc
MIMAT0000255	hsa-miR-34a-5p	NM_052905	FMNL2	circRNA	chr2	153475626	153475647	+	2	1	AGO2	7mer-m8	uguuggucgauucuGUGACGGu	|||||||	cccuccuccaccacCACUGCCu
MIMAT0000255	hsa-miR-34a-5p	NM_052905	FMNL2	circRNA	chr2	153484815	153484834	+	1	0	AGO2	7mer-m8	ugUUGGUCGAUUCUGUGACGGu	:||: | |||||||||||	uuGACUUG--AAGACACUGCCu
MIMAT0000255	hsa-miR-34a-5p	NM_001105	ACVR1	circRNA	chr2	158675042	158675066	-	2	0	AGO1-4	8mer	uguUGGUCGAUUC----UGUGACGGu	|:::| |||| ||||||||	agcAUUGG-UAAGCGUCACACUGCCa
MIMAT0000255	hsa-miR-34a-5p	NM_003628	PKP4	circRNA	chr2	159318306	159318327	+	1	0	AGO2	7mer-m8	uguuggucgauucUGUGACGGu	||||||||	caucugugccccuACACUGCCc
MIMAT0000255	hsa-miR-34a-5p	NM_003628	PKP4	circRNA	chr2	159336007	159336029	+	1	0	AGO1-4	7mer-m8	uguUGGUCG-AUUCUGUGACGGu	|| :|| |:| |||||||	auuACAGGCGUGAACCACUGCCc
MIMAT0000255	hsa-miR-34a-5p	NM_003628	PKP4	circRNA	chr2	159537869	159537890	+	8	0	AGO1-4,AGO2	8mer	uguuggucgauucuGUGACGGu	|||||||	uucauaggacacuuCACUGCCa
MIMAT0000255	hsa-miR-34a-5p	NM_033394	TANC1	circRNA	chr2	159852288	159852313	+	1	0	AGO1-4	7mer-m8	uguUGGUC--GAUUCU--GUGACGGu	|::|| ||:| | |||||||	cauAUUAGCACUGACACCCACUGCCu
MIMAT0000255	hsa-miR-34a-5p	NM_033394	TANC1	circRNA	chr2	159857391	159857411	+	1	0	AGO1-4	7mer-m8	uguugguCGAUUCUGUGACGGu	||| :|||||||||	acccugcGCU-GGACACUGCCc
MIMAT0000255	hsa-miR-34a-5p	NM_014900	COBLL1	circRNA	chr2	165551520	165551541	-	1	0	AGO2	8mer	uguuGGUCGAUUCUGUGACGGu	|||| :|| |||||||	aagcCCAGAAGAGCCACUGCCa
MIMAT0000255	hsa-miR-34a-5p	NM_014900	COBLL1	circRNA	chr2	165578687	165578708	-	1	0	AGO1-4	7mer-m8	uguuggucgauucuGUGACGGu	|||||||	gaagaggcgggcucCACUGCCc
MIMAT0000255	hsa-miR-34a-5p	NM_015530	GORASP2	circRNA	chr2	171822518	171822539	+	12	0	AGO1-4,AGO2	8mer	uguuggucgauucuGUGACGGu	|||||||	gaugugacgcccccCACUGCCa
MIMAT0000255	hsa-miR-34a-5p	NM_015530	GORASP2	circRNA	chr2	171822888	171822908	+	5	0	AGO1-4,AGO2	7mer-m8	uguUGGU-CGAUUCUGUGACGGu	:||| ||| :|||||||	gcuGCCAGGCU--UGCACUGCCg
MIMAT0000255	hsa-miR-34a-5p	NM_025000	DCAF17	circRNA	chr2	172339366	172339389	+	1	0	AGO1-4	7mer-m8	uguuGGUCG-AUUCU-GUGACGGu	||||: |: | |||||||	acccCCAGUAUGUCACCACUGCCu
MIMAT0000255	hsa-miR-34a-5p	NM_024843	CYBRD1	circRNA	chr2	172412095	172412114	+	6	0	AGO1-4,AGO2	7mer-m8	ugUUGGUCGAUUCUGUGACGGu	|| :||| | ||||||||	uuAAGUAGC--AUACACUGCCc
MIMAT0000255	hsa-miR-34a-5p	NM_001378	DYNC1I2	circRNA	chr2	172583404	172583425	+	2	0	AGO1-4	8mer	uguuggucgauucuGUGACGGu	|||||||	cagaguauguguuuCACUGCCa
MIMAT0000255	hsa-miR-34a-5p	NM_133378	TTN	circRNA	chr2	179466004	179466028	-	1	0	AGO2	8mer	ugUUGGUCG--AUUCU-GUGACGGu	||||| : |:|| |||||||	gaAACCAUUCAGAGGACCACUGCCa
MIMAT0000255	hsa-miR-34a-5p	NM_018981	DNAJC10	circRNA	chr2	183593346	183593369	+	2	1	AGO1-4,AGO2	8mer	uguuGGU-CGAU-UCUGUGACGGu	||| |||: ||||||||	cuccCCAGGCUGUUCACACUGCCa
MIMAT0000255	hsa-miR-34a-5p	NM_002210	ITGAV	circRNA	chr2	187516776	187516793	+	1	0	AGO1-4	7mer-m8	ugUUGGUCGAUUCUGUGACGGu	|||| ||| |||||||	aaAACCUGCU----CACUGCCu
MIMAT0000255	hsa-miR-34a-5p	NM_005966	NAB1	circRNA	chr2	191524514	191524535	+	16	0	AGO1,AGO1-4,AGO2,AGO3	8mer	uguuggucgauucUGUGACGGu	||||||||	gcggauggcccccACACUGCCa
MIMAT0000255	hsa-miR-34a-5p	NM_016192	TMEFF2	circRNA	chr2	193059366	193059385	-	1	0	AGO1-4	8mer	uguUGGUCGAUUCUGUGACGGu	:||:| | | |||||||	cccGCCGGGU--GCCACUGCCa
MIMAT0000255	hsa-miR-34a-5p	NM_020919	ALS2	circRNA	chr2	202626158	202626179	-	1	0	AGO1-4	7mer-m8	uguuggucgauucuGUGACGGu	|||||||	uugggucucauuacCACUGCCu
MIMAT0000255	hsa-miR-34a-5p	hsa_circ_0001093	hsa_circ_000321	circRNA	chr2	202626158	202626179	-	1	0	AGO1-4	7mer-m8	uguuggucgauucuGUGACGGu	|||||||	uugggucucauuacCACUGCCu
MIMAT0000255	hsa-miR-34a-5p	NM_173511	FAM117B	circRNA	chr2	203631800	203631821	+	1	0	AGO2	8mer	uguuggucgAUUCUGUGACGGu	||| |||||||	auccuaauaUAAAUCACUGCCa
MIMAT0000255	hsa-miR-34a-5p	NM_005759	ABI2	circRNA	chr2	204261582	204261603	+	2	0	AGO1-4	7mer-m8	uguuggucgauucuGUGACGGu	|||||||	acugucccuuccucCACUGCCc
MIMAT0000255	hsa-miR-34a-5p	NM_005896	IDH1	circRNA	chr2	209101419	209101439	-	4	0	AGO1-4	7mer-m8	ugUUGGUCGAUUCUGUGACGGu	|| :|| || |||||||	uaAAGUAG-AAAUUCACUGCCu
MIMAT0000255	hsa-miR-34a-5p	NM_001079526	IKZF2	circRNA	chr2	214016266	214016290	-	1	0	AGO2	7mer-m8	uguuGGUCGAU-UCU--GUGACGGu	::||||| ||| |||||||	acccUUAGCUACAGAUCCACUGCCu
MIMAT0000255	hsa-miR-34a-5p	NM_000599	IGFBP5	circRNA	chr2	217543620	217543642	-	3	0	AGO1-4	7mer-m8	uguuggUCGAUUC-UGUGACGGu	||| :|| ||||||||	cgggggAGCCGAGAACACUGCCc
MIMAT0000255	hsa-miR-34a-5p	NM_022648	TNS1	circRNA	chr2	218827591	218827615	-	1	0	AGO1-4	7mer-m8	ugUUGGU--CGAUUCU-GUGACGGu	::||| |:| | |||||||	uuGGCCAGUGUUCCCACCACUGCCc
MIMAT0000255	hsa-miR-34a-5p	NM_022648	TNS1	circRNA	chr2	218867028	218867051	-	1	0	AGO2	8mer	uguuGGUCGA--UUCUGUGACGGu	:||||| | |||||||	aguuUCAGCUUCCACCCACUGCCa
MIMAT0000255	hsa-miR-34a-5p	NM_015488	PNKD	circRNA	chr2	219209562	219209589	+	1	0	AGO1-4	7mer-m8	ugUUGGUC---GAUUCU---GUGACGGu	|||| | ||:||| |||||||	acAACCCGUUCCUGAGAACCCACUGCCu
MIMAT0000255	hsa-miR-34a-5p	NM_001105537	ZNF142	circRNA	chr2	219508714	219508736	-	2	0	AGO1-4	7mer-m8	uguuGGUCGAU-UCUGUGACGGu	:| |||: ||||||||	gccuUCCGCUGCCCACACUGCCc
MIMAT0000255	hsa-miR-34a-5p	NM_001105537	ZNF142	circRNA	chr2	219513594	219513618	-	1	0	AGO2	7mer-m8	ugUUGGUCGAUUC----UGUGACGGu	|::|| ||| | |||||||	agAGUCA-CUACGCCUUCCACUGCCc
MIMAT0000255	hsa-miR-34a-5p	NM_014640	TTLL4	circRNA	chr2	219602855	219602877	+	3	1	AGO1-4,AGO2	8mer	uguuGGUCGAUU-CUGUGACGGu	|| |: |: |||||||	ccucCCUGUCAGUCUCACUGCCa
MIMAT0000255	hsa-miR-34a-5p	NM_000784	CYP27A1	circRNA	chr2	219679295	219679316	+	1	0	AGO1-4	7mer-m8	uguuGGUCGAUUCUGUGACGGu	|| | | |||||||	guguCCCGGGACCCCACUGCCu
MIMAT0000255	hsa-miR-34a-5p	NM_005689	ABCB6	circRNA	chr2	220083084	220083105	-	1	0	AGO1-4	8mer	uguuggucgauucuGUGACGGu	|||||||	ugcccggggggcccCACUGCCa
MIMAT0000255	hsa-miR-34a-5p	NM_005689	ABCB6	circRNA	chr2	220083101	220083121	-	1	0	AGO1-4	7mer-m8	ugUUGGUCGAUUCUGUGACGGu	::||:| | :|:|||||||	cuGGCCGGGU-GGGCACUGCCc
MIMAT0000255	hsa-miR-34a-5p	NM_001077198	ATG9A	circRNA	chr2	220085841	220085863	-	1	0	AGO1-4	7mer-m8	ugUUGGUCGAUUCU-GUGACGGu	:| | ||:||| |||||||	ugGAGCUCCUGAGACCACUGCCc
MIMAT0000255	hsa-miR-34a-5p	NM_005876	SPEG	circRNA	chr2	220315963	220315986	+	1	0	AGO2	8mer	uguuGGUCG-AUUCU-GUGACGGu	| ||: || | |||||||	ugcuCAAGUGUAUCAUCACUGCCa
MIMAT0000255	hsa-miR-34a-5p	NM_001173408	OBSL1	circRNA	chr2	220435727	220435748	-	1	0	AGO1-4	7mer-m8	uguUGGUCGAUUCUGUGACGGu	:|:: | : :|||||||	gcuGCUGACCGCCGCACUGCCc
MIMAT0000255	hsa-miR-34a-5p	NM_015311	OBSL1	circRNA	chr2	220435727	220435748	-	1	0	AGO1-4	7mer-m8	uguUGGUCGAUUCUGUGACGGu	:|:: | : :|||||||	gcuGCUGACCGCCGCACUGCCc
MIMAT0000255	hsa-miR-34a-5p	NM_181458	PAX3	circRNA	chr2	223086004	223086025	-	1	0	AGO2	8mer	uguuggucgauucuGUGACGGu	|||||||	gggggguucccuccCACUGCCa
MIMAT0000255	hsa-miR-34a-5p	NM_022915	MRPL44	circRNA	chr2	224831721	224831746	+	7	0	AGO1-4,AGO2	8mer	ugUUGGUCGAUUCU----GUGACGGu	:| ||| |||| |||||||	gaGAGCAGAAAAGAGCAUCACUGCCa
MIMAT0000255	hsa-miR-34a-5p	NM_006216	SERPINE2	circRNA	chr2	224849579	224849601	-	13	0	AGO1,AGO1-4,AGO2	7mer-m8	ugUUGGUCGAUU-CUGUGACGGu	|:| |||:| :|||||||	ucAGCAUGCUGAUUGCACUGCCg
MIMAT0000255	hsa-miR-34a-5p	NM_003590	CUL3	circRNA	chr2	225376199	225376219	-	7	0	AGO1-4,AGO2	7mer-m8	ugUUGGUCGAUUCUGUGACGGu	||| || |:| :|||||||	agAACGAG-UGAUGCACUGCCu
MIMAT0000255	hsa-miR-34a-5p	NM_139072	DNER	circRNA	chr2	230253013	230253036	-	2	0	AGO2	7mer-m8	uguuggucgAUU--CUGUGACGGu	||| | |||||||	caaugguuaUAACUGCCACUGCCc
MIMAT0000255	hsa-miR-34a-5p	NM_004238	TRIP12	circRNA	chr2	230744732	230744752	-	5	0	AGO1,AGO1-4,AGO2	7mer-m8	uguugGUCGAUUCUGUGACGGu	||| :| ||||||||	guucaCAGAGGA-ACACUGCCg
MIMAT0000255	hsa-miR-34a-5p	NM_145236	B3GNT7	circRNA	chr2	232262761	232262783	+	2	0	AGO1-4,AGO2	7mer-m8	uguuggucGAU-UCUGUGACGGu	||| | |||||||	uuucucuuCUACCGCCACUGCCg
MIMAT0000255	hsa-miR-34a-5p	NM_022730	COPS7B	circRNA	chr2	232672586	232672607	+	7	0	AGO1-4	7mer-m8	ugUUGGUCGAUUCUGUGACGGu	||| :| | ||||||||||	aaAACAGGGUCAGACACUGCCc
MIMAT0000255	hsa-miR-34a-5p	NM_004846	EIF4E2	circRNA	chr2	233442816	233442838	+	1	0	AGO1-4	8mer	ugUUGGUCGAUUCU---GUGACGGu	|:||| ||:|: |||||||	aaAGCCA--UAGGGCAUCACUGCCa
MIMAT0000255	hsa-miR-34a-5p	NM_001017915	INPP5D	circRNA	chr2	234115499	234115521	+	1	0	AGO1-4	7mer-m8	ugUUGGUCGAUUC-UGUGACGGu	::|| | :|| |||||||	guGGCCCACAGAGUUCACUGCCu
MIMAT0000255	hsa-miR-34a-5p	NM_001037131	AGAP1	circRNA	chr2	236499179	236499204	+	1	0	AGO1-4	7mer-m8	uguUGGUCGAUUC----UGUGACGGu	|||||| | | |||||||	gucACCAGCAAUGCCUUUCACUGCCc
MIMAT0000255	hsa-miR-34a-5p	NM_024101	MLPH	circRNA	chr2	238419256	238419278	+	3	0	AGO1-4	7mer-m8	ugUUGGU-CGAUUCUGUGACGGu	|:|:: :| |||||||||	ggAGCUGCUUUCCGACACUGCCc
MIMAT0000255	hsa-miR-34a-5p	NM_030768	ILKAP	circRNA	chr2	239092350	239092372	-	2	0	AGO1-4,AGO2	8mer	uguuggUCGAUUC-UGUGACGGu	|| |::| |||||||	cuggaaAGAUGGGUCCACUGCCa
MIMAT0000255	hsa-miR-34a-5p	hsa_circ_0001116	hsa_circ_002163	circRNA	chr2	239092350	239092372	-	2	0	AGO1-4,AGO2	8mer	uguuggUCGAUUC-UGUGACGGu	|| |::| |||||||	cuggaaAGAUGGGUCCACUGCCa
MIMAT0000255	hsa-miR-34a-5p	NM_022817	PER2	circRNA	chr2	239165657	239165676	-	1	0	AGO1-4	7mer-m8	ugUUGGUCGAUUCUGUGACGGu	| |: ||| |:|||||||	ugACCUCGCU--GGCACUGCCg
MIMAT0000255	hsa-miR-34a-5p	NM_001040445	ASB1	circRNA	chr2	239355901	239355920	+	3	0	AGO1-4,AGO2	8mer	uguUGGUCGAUUCUGUGACGGu	| |||| | |||||||	uccAACAGC--AUUCACUGCCa
MIMAT0000255	hsa-miR-34a-5p	NM_001040445	ASB1	circRNA	chr2	239358076	239358098	+	5	0	AGO1-4,AGO2	8mer	ugUUGGUCGAUUCU-GUGACGGu	| |:: ||: | |||||||	gcAUCUGACUGUCACCACUGCCa
MIMAT0000255	hsa-miR-34a-5p	NM_006037	HDAC4	circRNA	chr2	240172323	240172344	-	1	0	AGO2	8mer	uguuggucgauucuGUGACGGu	|||||||	gaugccugugucacCACUGCCa
MIMAT0000255	hsa-miR-34a-5p	NM_002081	GPC1	circRNA	chr2	241402803	241402825	+	2	0	AGO1-4	7mer-m8	ugUUGGUCGAUUC-UGUGACGGu	:::| ||: | |||||||	cuGGUCUACUGUGCUCACUGCCu
MIMAT0000255	hsa-miR-34a-5p	NM_002081	GPC1	circRNA	chr2	241404570	241404590	+	1	0	AGO1-4	8mer	uguuggucGAUUCUGUGACGGu	||:|| |||||||	agauggccCUGAG-CACUGCCa
MIMAT0000255	hsa-miR-34a-5p	NM_023083	CAPN10	circRNA	chr2	241536292	241536313	+	1	0	AGO1	7mer-m8	ugUUGGUCG-AUUCUGUGACGGu	| :| || | || |||||||	ucACUCUGCAUCAG-CACUGCCg
MIMAT0000255	hsa-miR-34a-5p	NM_001244008	KIF1A	circRNA	chr2	241654320	241654341	-	2	0	AGO2	8mer	uguuggucgauucuGUGACGGu	|||||||	aauucagaagccucCACUGCCa
MIMAT0000255	hsa-miR-34a-5p	NM_000030	AGXT	circRNA	chr2	241818201	241818222	+	1	0	AGO1-4	7mer-m8	uguuggucGAUUCUGUGACGGu	||: :|||||||	gggcggccCUGCAGCACUGCCc
MIMAT0000255	hsa-miR-34a-5p	NM_001252119	PASK	circRNA	chr2	242080096	242080118	-	1	0	AGO1-4	7mer-m8	uguUGGUCGAUU-CUGUGACGGu	|| ||: || :|||||||	uguACAAGUAAACUGCACUGCCc
MIMAT0000255	hsa-miR-34a-5p	NM_001252124	PASK	circRNA	chr2	242080096	242080118	-	1	0	AGO1-4	7mer-m8	uguUGGUCGAUU-CUGUGACGGu	|| ||: || :|||||||	uguACAAGUAAACUGCACUGCCc
MIMAT0000255	hsa-miR-34a-5p	NM_005336	HDLBP	circRNA	chr2	242168352	242168373	-	1	0	AGO1-4	8mer	uguuggucgauucuGUGACGGu	|||||||	ccugccccuaccucCACUGCCa
MIMAT0000255	hsa-miR-34a-5p	NM_014808	FARP2	circRNA	chr2	242352785	242352803	+	1	0	AGO1-4	7mer-m8	ugUUGGUCGAUUCUGUGACGGu	::||||| || |||||||	cuGGCCAGC--AG-CACUGCCu
MIMAT0000255	hsa-miR-34a-5p	hsa_circ_0001121	hsa_circ_001737	circRNA	chr2	242352785	242352803	+	1	0	AGO1-4	7mer-m8	ugUUGGUCGAUUCUGUGACGGu	::||||| || |||||||	cuGGCCAGC--AG-CACUGCCu
MIMAT0000255	hsa-miR-34a-5p	NM_006374	STK25	circRNA	chr2	242434855	242434877	-	1	0	AGO1-4	7mer-m8	uguuggucGAUUC-UGUGACGGu	||| | |||||||	gcuguucuCUAUGCCCACUGCCc
MIMAT0000255	hsa-miR-34a-5p	NM_013325	ATG4B	circRNA	chr2	242608029	242608048	+	1	0	AGO1-4	8mer	uguuggUCGAUUCUGUGACGGu	|||| |||||||	gacgagAGCU--UCCACUGCCa
MIMAT0000255	hsa-miR-34a-5p	NM_178326	ATG4B	circRNA	chr2	242608029	242608048	+	1	0	AGO1-4	8mer	uguuggUCGAUUCUGUGACGGu	|||| |||||||	gacgagAGCU--UCCACUGCCa
MIMAT0000255	hsa-miR-34a-5p	NM_178326	ATG4B	circRNA	chr2	242611931	242611952	+	1	0	AGO1-4	8mer	uguuggucgauuCUGUGACGGu	|||||||||	gaguguucucucGACACUGCCa
MIMAT0000255	hsa-miR-34a-5p	NM_032329	ING5	circRNA	chr2	242664880	242664901	+	1	0	AGO2	7mer-m8	uguugguCGAUUCUGUGACGGu	|: ::| |||||||	ggcgcgcGUGGGGCCACUGCCg
MIMAT0000255	hsa-miR-34a-5p	NM_152783	D2HGDH	circRNA	chr2	242694744	242694765	+	1	0	AGO1-4	7mer-m8	uguuggucgauucuGUGACGGu	|||||||	ccugcuguugucccCACUGCCu
MIMAT0000255	hsa-miR-34a-5p	NM_001099952	ITPR1	circRNA	chr3	4709121	4709139	+	1	0	AGO2	7mer-m8	ugUUGGUCGAUUCUGUGACGGu	|: || ||| |||||||	gaAGACA-CUA--UCACUGCCc
MIMAT0000255	hsa-miR-34a-5p	NM_001168272	ITPR1	circRNA	chr3	4709121	4709139	+	1	0	AGO2	7mer-m8	ugUUGGUCGAUUCUGUGACGGu	|: || ||| |||||||	gaAGACA-CUA--UCACUGCCc
MIMAT0000255	hsa-miR-34a-5p	NM_014674	EDEM1	circRNA	chr3	5229951	5229972	+	1	0	AGO2	7mer-m8	uguuGGUCGAUUCUGUGACGGu	| | | | |||||||	agcuCAACCCCAUCCACUGCCg
MIMAT0000255	hsa-miR-34a-5p	NM_001570	IRAK2	circRNA	chr3	10284581	10284601	+	1	0	AGO2	7mer-m8	uguUGGUCGAUUCUGUGACGGu	:| :||| |||||||	ucuGCAGGCU-UUCCACUGCCu
MIMAT0000255	hsa-miR-34a-5p	NM_001570	IRAK2	circRNA	chr3	10284625	10284645	+	4	0	AGO2	7mer-m8	ugUUGGUCGAUUCUGUGACGGu	||::| :| || |||||||	auAAUUA-UUCAGUCACUGCCu
MIMAT0000255	hsa-miR-34a-5p	NM_014760	TATDN2	circRNA	chr3	10318085	10318106	+	2	0	AGO1-4,AGO2	7mer-m8	uguuGGUCGAUUCUGUGACGGu	|: | |:| |||||||	agccCUUGGUGAUCCACUGCCg
MIMAT0000255	hsa-miR-34a-5p	NM_006395	ATG7	circRNA	chr3	11488162	11488183	+	2	0	AGO2	8mer	ugUUGGUCGAUUCUGUGACGGu	|| |||| |||||||	guAAGAUGCUACCCCACUGCCa
MIMAT0000255	hsa-miR-34a-5p	NM_014667	VGLL4	circRNA	chr3	11600865	11600886	-	5	0	AGO1-4,AGO2	7mer-m8	uguUGGUCGAUUCUGUGACGGu	:| | || :|||||||	acuGCAACCUCUCGCACUGCCc
MIMAT0000255	hsa-miR-34a-5p	NM_024923	NUP210	circRNA	chr3	13395101	13395122	-	1	0	AGO1-4	8mer	ugUUGGUCGAUUCUGUGACGGu	|:||| | | |||||||	acAGCCAUCACUGCCACUGCCa
MIMAT0000255	hsa-miR-34a-5p	NM_001165035	FBLN2	circRNA	chr3	13613015	13613037	+	1	0	AGO1-4	7mer-m8	ugUUGGUCGAUUCU-GUGACGGu	| || |: | | |||||||	acAUCCUGUCCACAUCACUGCCu
MIMAT0000255	hsa-miR-34a-5p	NM_004628	XPC	circRNA	chr3	14197956	14197979	-	4	0	AGO1-4,AGO2	8mer	ugUUGGUCG--AUUCUGUGACGGu	:|||||| | : |||||||	ugGACCAGCCUUUGCCCACUGCCa
MIMAT0000255	hsa-miR-34a-5p	NM_022340	ZFYVE20	circRNA	chr3	15126301	15126322	-	1	0	AGO1-4	7mer-m8	ugUUGGUCGAUUCU-GUGACGGu	|||| || : | |||||||	ggAACC-GCCGCCACCACUGCCg
MIMAT0000255	hsa-miR-34a-5p	NM_033083	EAF1	circRNA	chr3	15471485	15471505	+	5	0	AGO1,AGO2	8mer	ugUUGGUCGAUUCUGUGACGGu	|::|| | | ||||||||	gaAGUCA-CAAUUACACUGCCa
MIMAT0000255	hsa-miR-34a-5p	NM_033083	EAF1	circRNA	chr3	15482176	15482196	+	2	0	AGO1-4	7mer-m8	uguuGGUCGAUUCUGUGACGGu	|||| :|| |||||||	gagcCCAG-AGAGCCACUGCCc
MIMAT0000255	hsa-miR-34a-5p	NM_001134381	TBC1D5	circRNA	chr3	17201238	17201261	-	5	0	AGO1-4,AGO2	7mer-m8	uguuggucGAUUC--UGUGACGGu	||::| |||||||	cccguaucCUGGGCCCCACUGCCg
MIMAT0000255	hsa-miR-34a-5p	NM_014744	TBC1D5	circRNA	chr3	17201238	17201261	-	5	0	AGO1-4,AGO2	7mer-m8	uguuggucGAUUC--UGUGACGGu	||::| |||||||	cccguaucCUGGGCCCCACUGCCg
MIMAT0000255	hsa-miR-34a-5p	NM_001195470	SATB1	circRNA	chr3	18390116	18390137	-	1	1	AGO2	7mer-m8	uguuggucgAUUCUGUGACGGu	|| |:|||||||	cuuguauuaUAUGGCACUGCCg
MIMAT0000255	hsa-miR-34a-5p	NM_017784	OSBPL10	circRNA	chr3	31710187	31710207	-	2	0	AGO2	8mer	uguugGUCGAUUCUGUGACGGu	|| | | ||||||||	aucgaCA-CAACCACACUGCCa
MIMAT0000255	hsa-miR-34a-5p	NM_017784	OSBPL10	circRNA	chr3	31789531	31789552	-	1	0	AGO1-4	7mer-m8	uguuGGUCGAUUCUGUGACGGu	||:|| |||||||	ggguCCGGCCCCCUCACUGCCu
MIMAT0000255	hsa-miR-34a-5p	NM_006371	CRTAP	circRNA	chr3	33155903	33155925	+	4	0	AGO1-4	7mer-m8	uguugguCGAUUC-UGUGACGGu	|| : | :|||||||	cugcugcGCCGCGCGCACUGCCu
MIMAT0000255	hsa-miR-34a-5p	NM_014517	UBP1	circRNA	chr3	33431645	33431668	-	24	0	AGO1,AGO1-4,AGO2,AGO3	8mer	ugUUGGUCGAUU--CUGUGACGGu	||:| || | | |||||||	ugAAUCUCCUCACUGUCACUGCCa
MIMAT0000255	hsa-miR-34a-5p	NM_014831	TRANK1	circRNA	chr3	36899119	36899142	-	1	0	AGO1-4	7mer-m8	uguUGGU--CGAUUCUGUGACGGu	:||| || |: ||||||||	gguGCCACUGCCAGAACACUGCCu
MIMAT0000255	hsa-miR-34a-5p	NM_014831	TRANK1	circRNA	chr3	36899196	36899218	-	1	0	AGO1-4	7mer-m8	ugUUGGUCGAUUC-UGUGACGGu	|:|: | ||| |||||||	gaAGCUCUCAAAGUCCACUGCCc
MIMAT0000255	hsa-miR-34a-5p	NM_001008392	CTDSPL	circRNA	chr3	38024298	38024320	+	1	0	AGO1-4	7mer-m8	uguUGGUCGA-UUCUGUGACGGu	|::| | || |||||||	gucAUUAAAUGAACCCACUGCCu
MIMAT0000255	hsa-miR-34a-5p	NM_005385	NKTR	circRNA	chr3	42680001	42680022	+	1	1	AGO2	7mer-m8	uguugGUCGAUUCUGUGACGGu	|| || |||||||	guccaCAAAUACUUCACUGCCu
MIMAT0000255	hsa-miR-34a-5p	NM_017719	SNRK	circRNA	chr3	43332034	43332057	+	1	0	AGO2	7mer-m8	ugUUG-GUCGAUUCU-GUGACGGu	||| : :|| | |||||||	acAACAUCCUUAUCAUCACUGCCc
MIMAT0000255	hsa-miR-34a-5p	NM_020696	KIAA1143	circRNA	chr3	44792942	44792966	-	3	0	AGO1-4	8mer	ugUUGGUCGAUU--CU-GUGACGGu	| :: || || || |||||||	cgAUUUUGCAAAGCGACCACUGCCa
MIMAT0000255	hsa-miR-34a-5p	NM_014016	SACM1L	circRNA	chr3	45764398	45764423	+	1	0	AGO2	8mer	ugUUGG---UCG-AUUCUGUGACGGu	|||| ||: || |||||||	caAACCUCAAGUACAAACCACUGCCa
MIMAT0000255	hsa-miR-34a-5p	NM_020347	LZTFL1	circRNA	chr3	45877173	45877198	-	12	0	AGO1,AGO1-4,AGO2	7mer-m8	ugUUGG--UCGAUU--CUGUGACGGu	||:| |||| | ||||||||	ggAAUCUGAGCUCAUCAACACUGCCu
MIMAT0000255	hsa-miR-34a-5p	NM_024513	FYCO1	circRNA	chr3	45962678	45962699	-	2	0	AGO2	7mer-m8	uguuggucgauucuGUGACGGu	|||||||	augcucuugucccuCACUGCCc
MIMAT0000255	hsa-miR-34a-5p	NM_024513	FYCO1	circRNA	chr3	46000933	46000954	-	1	0	AGO2	7mer-m8	uguuggUCGAUUCUGUGACGGu	|| || |||||||	acacagAGGCAAACCACUGCCu
MIMAT0000255	hsa-miR-34a-5p	NM_003074	SMARCC1	circRNA	chr3	47629027	47629048	-	3	0	AGO1-4,AGO2	7mer-m8	uguuggucgauucUGUGACGGu	||||||||	ucugagggccuccACACUGCCu
MIMAT0000255	hsa-miR-34a-5p	NM_002375	MAP4	circRNA	chr3	47893903	47893925	-	7	0	AGO1,AGO1-4,AGO2	7mer-m8	uguuggUCG-AUUCUGUGACGGu	||| |||| |||||||	ccguggAGCUUAAGCCACUGCCu
MIMAT0000255	hsa-miR-34a-5p	NM_002375	MAP4	circRNA	chr3	47957958	47957981	-	10	0	AGO1-4	7mer-m8	ugUUGGUCGAU-U-CUGUGACGGu	::|||| | | |||||||||	cuGGCCAGGGACAUGACACUGCCc
MIMAT0000255	hsa-miR-34a-5p	NM_024661	CCDC51	circRNA	chr3	48473848	48473869	-	1	0	AGO1-4	7mer-m8	uguUGGUCGAUUCUGUGACGGu	|:: |: : ||||||||	gacAUUUGUGGCCACACUGCCu
MIMAT0000255	hsa-miR-34a-5p	NM_000094	COL7A1	circRNA	chr3	48602897	48602920	-	1	0	AGO2	7mer-m8	ugUUGGU-CGAU-UCUGUGACGGu	|:::| |||: ||||||||||	cuAGUUAUGCUGCAGACACUGCCg
MIMAT0000255	hsa-miR-34a-5p	NM_001040454	SLC26A6	circRNA	chr3	48674703	48674723	-	8	0	AGO1-4,AGO2	7mer-m8	ugUUG-GUCGAUUCUGUGACGGu	||: :|| | | |||||||	agAAUGUAGGU--GCCACUGCCu
MIMAT0000255	hsa-miR-34a-5p	NM_001407	CELSR3	circRNA	chr3	48674703	48674723	-	8	0	AGO1-4,AGO2	7mer-m8	ugUUG-GUCGAUUCUGUGACGGu	||: :|| | | |||||||	agAAUGUAGGU--GCCACUGCCu
MIMAT0000255	hsa-miR-34a-5p	NM_001040454	SLC26A6	circRNA	chr3	48674798	48674819	-	1	0	AGO1-4	7mer-m8	uguuggucgauuCUGUGACGGu	|||||||||	auuugauucccuGACACUGCCc
MIMAT0000255	hsa-miR-34a-5p	NM_001407	CELSR3	circRNA	chr3	48674798	48674819	-	1	0	AGO1-4	7mer-m8	uguuggucgauuCUGUGACGGu	|||||||||	auuugauucccuGACACUGCCc
MIMAT0000255	hsa-miR-34a-5p	NM_001040454	SLC26A6	circRNA	chr3	48677195	48677217	-	1	0	AGO1-4	8mer	uguuggucGAUUCU-GUGACGGu	|| | | |||||||	cuugggccCUCACACCACUGCCa
MIMAT0000255	hsa-miR-34a-5p	NM_001407	CELSR3	circRNA	chr3	48677195	48677217	-	1	0	AGO1-4	8mer	uguuggucGAUUCU-GUGACGGu	|| | | |||||||	cuugggccCUCACACCACUGCCa
MIMAT0000255	hsa-miR-34a-5p	NM_018114	DALRD3	circRNA	chr3	49055549	49055570	-	1	0	AGO1-4	7mer-m8	uguuggucGAUUCUGUGACGGu	:|| ||||||||	agcgcgucUUACUACACUGCCc
MIMAT0000255	hsa-miR-34a-5p	NM_005051	QARS	circRNA	chr3	49137251	49137273	-	11	1	AGO1,AGO1-4,AGO2	7mer-m8	uguugGUCGAU-UCUGUGACGGu	|: ||| | ||||||||	accuaCGACUACACACACUGCCu
MIMAT0000255	hsa-miR-34a-5p	NM_001199161	USP19	circRNA	chr3	49147922	49147943	-	1	0	AGO1-4	7mer-m8	uguugGUCGAUUCUGUGACGGu	::|| | ||||||||	auuggUGGCCACUACACUGCCu
MIMAT0000255	hsa-miR-34a-5p	NM_001199160	USP19	circRNA	chr3	49154906	49154925	-	3	0	AGO1-4,AGO2	7mer-m8	uguugGUCGAUUCUGUGACGGu	|| || |||||||||	uccugCACCU--GACACUGCCc
MIMAT0000255	hsa-miR-34a-5p	NM_001199161	USP19	circRNA	chr3	49154906	49154925	-	3	0	AGO1-4,AGO2	7mer-m8	uguugGUCGAUUCUGUGACGGu	|| || |||||||||	uccugCACCU--GACACUGCCc
MIMAT0000255	hsa-miR-34a-5p	NM_002292	LAMB2	circRNA	chr3	49158621	49158643	-	1	4	AGO1-4	7mer-m8	uguuGGUCGAUUCU-GUGACGGu	||||:| | |||||||	uaccCCAGUUCCUAGCACUGCCc
MIMAT0000255	hsa-miR-34a-5p	NM_003363	USP4	circRNA	chr3	49337966	49337991	-	2	0	AGO1-4,AGO2	7mer-m8	uguUGGUCGAUU----CUGUGACGGu	:|:| |||| | |||||||	uuuGCUAUCUAACGCUGCCACUGCCc
MIMAT0000255	hsa-miR-34a-5p	NM_001640	APEH	circRNA	chr3	49719327	49719349	+	4	0	AGO1-4,AGO2	7mer-m8	ugUUGGU-CGAUUCUGUGACGGu	| :|| || | |||||||	ccAUUCAUCCUUUGUCACUGCCu
MIMAT0000255	hsa-miR-34a-5p	NM_002447	MST1R	circRNA	chr3	49933712	49933732	-	1	0	AGO1-4	7mer-m8	uguUGGUCGAUUCUGUGACGGu	:|::||| ||||||||	gcuGCUGGCU-UUACACUGCCu
MIMAT0000255	hsa-miR-34a-5p	NM_006764	IFRD2	circRNA	chr3	50325872	50325895	-	2	0	AGO1-4,AGO2	7mer-m8	uguugguCGA--UUCUGUGACGGu	||| | | |||||||	ugcuguuGCUGGAUGCCACUGCCc
MIMAT0000255	hsa-miR-34a-5p	NM_003549	HYAL3	circRNA	chr3	50330260	50330281	-	3	0	AGO1-4,AGO2	7mer-m8	uguuggucgauucuGUGACGGu	|||||||	aagucacuuuuuucCACUGCCu
MIMAT0000255	hsa-miR-34a-5p	NM_001243926	MAPKAPK3	circRNA	chr3	50679697	50679719	+	2	0	AGO2	8mer	uguUGGUCGAU-UCUGUGACGGu	:| :| || |:|||||||	aauGCGGGAUAUUGGCACUGCCa
MIMAT0000255	hsa-miR-34a-5p	NM_001129884	TEX264	circRNA	chr3	51738174	51738194	+	4	0	AGO1,AGO2	7mer-m8	ugUUGGUCGAUUCUGUGACGGu	|:|| || |||||||	uaAGCCUUCU-CCUCACUGCCc
MIMAT0000255	hsa-miR-34a-5p	NM_001243725	TEX264	circRNA	chr3	51738174	51738194	+	4	0	AGO1,AGO2	7mer-m8	ugUUGGUCGAUUCUGUGACGGu	|:|| || |||||||	uaAGCCUUCU-CCUCACUGCCc
MIMAT0000255	hsa-miR-34a-5p	NM_001174100	PCBP4	circRNA	chr3	51992807	51992827	-	1	0	AGO1-4	7mer-m8	uguUGGUCGAUUCUGUGACGGu	| :| || | |||||||	cccAGUACCUCA-UCACUGCCu
MIMAT0000255	hsa-miR-34a-5p	NM_001947	DUSP7	circRNA	chr3	52085096	52085117	-	1	0	AGO1-4	7mer-m8	uguuggucGAUUCUGUGACGGu	||:: :|||||||	guggugucCUGGUGCACUGCCu
MIMAT0000255	hsa-miR-34a-5p	NM_000688	ALAS1	circRNA	chr3	52245525	52245545	+	2	1	AGO1-4,AGO2	7mer-m8	uguuGGUCGAUUCUGUGACGGu	|| |:| : |||||||	ccucCCUGUU-GUCCACUGCCc
MIMAT0000255	hsa-miR-34a-5p	NM_001122870	PPM1M	circRNA	chr3	52284542	52284563	+	1	0	AGO1	7mer-m8	uguuggucgauucUGUGACGGu	||||||||	gucugaugccccaACACUGCCc
MIMAT0000255	hsa-miR-34a-5p	NM_144641	PPM1M	circRNA	chr3	52284542	52284563	+	1	0	AGO1	7mer-m8	uguuggucgauucUGUGACGGu	||||||||	gucugaugccccaACACUGCCc
MIMAT0000255	hsa-miR-34a-5p	NM_015136	STAB1	circRNA	chr3	52537421	52537444	+	1	0	AGO1-4	7mer-m8	ugUUGGUCGAUU--CUGUGACGGu	::| :||| | | |||||||	ggGGCAGGCUCAGUGUCACUGCCc
MIMAT0000255	hsa-miR-34a-5p	NM_015136	STAB1	circRNA	chr3	52550165	52550186	+	1	0	AGO1-4	8mer	ugUUGGUCGAUUCUGUGACGGu	|:| :| : | |||||||	gcAGCGGGGAGUGCCACUGCCa
MIMAT0000255	hsa-miR-34a-5p	NM_015136	STAB1	circRNA	chr3	52556817	52556842	+	1	0	AGO1-4	7mer-m8	ugUUGGUCGAUU-CU---GUGACGGu	::|::|| || |: |||||||	cuGGCUGGCCAAUGGCUCCACUGCCc
MIMAT0000255	hsa-miR-34a-5p	NM_015136	STAB1	circRNA	chr3	52557111	52557130	+	1	0	AGO1-4	8mer	uguUGGUCGAUUCUGUGACGGu	:|::||| | |||||||	uguGCUGGCU--GCCACUGCCa
MIMAT0000255	hsa-miR-34a-5p	NM_001134231	NT5DC2	circRNA	chr3	52567623	52567642	-	2	0	AGO2	7mer-m8	uguuGGUCGAUUCUGUGACGGu	||:|| : |||||||	ggucCCGGC--GCCCACUGCCc
MIMAT0000255	hsa-miR-34a-5p	NM_018313	PBRM1	circRNA	chr3	52649404	52649426	-	1	0	AGO2	7mer-m8	ugUUGGUCGAUUC-UGUGACGGu	|| ||||::| |||||||	ggAAAGAGCUGGGCCCACUGCCu
MIMAT0000255	hsa-miR-34a-5p	NM_018397	CHDH	circRNA	chr3	53852010	53852036	-	1	0	AGO1-4	7mer-m8	ugUUGGUC--GAUUCU---GUGACGGu	::|||| || || |||||||	ugGGCCAGCCCUCCGAUCCCACUGCCg
MIMAT0000255	hsa-miR-34a-5p	NM_022899	ACTR8	circRNA	chr3	53902723	53902745	-	3	0	AGO1-4,AGO2	7mer-m8	uguuggUCGAUU-CUGUGACGGu	|| || | |||||||	auggggAGGAAAUGUCACUGCCg
MIMAT0000255	hsa-miR-34a-5p	NM_003500	ACOX2	circRNA	chr3	58514553	58514576	-	1	0	AGO1-4	8mer	uguuGGUC--GAUUCUGUGACGGu	|||| || ||||||||	ucuuCCAGCACUCCUACACUGCCa
MIMAT0000255	hsa-miR-34a-5p	NM_003500	ACOX2	circRNA	chr3	58517421	58517440	-	1	0	AGO1-4	8mer	ugUUGGUCGAUUCUGUGACGGu	:|||| | | |||||||	agGACCA-C-ACCCCACUGCCa
MIMAT0000255	hsa-miR-34a-5p	NM_002941	ROBO1	circRNA	chr3	78676562	78676582	-	1	1	AGO1-4	8mer	ugUUGGUCGAUUCUGUGACGGu	|:||| | |: |||||||	auAGCCAUC-AGUCCACUGCCa
MIMAT0000255	hsa-miR-34a-5p	NM_032359	C3orf26	circRNA	chr3	99589925	99589948	+	1	0	AGO1-4	8mer	uguuGGUCGAU--UCUGUGACGGu	|:| || | ||||||||	cugcCUAUAUAACAUACACUGCCa
MIMAT0000255	hsa-miR-34a-5p	NM_032359	C3orf26	circRNA	chr3	99589951	99589970	+	1	0	AGO1-4	7mer-m8	ugUUGGUCGAUUCUGUGACGGu	|| ||| | |||||||	caAAGCAG--AUUUCACUGCCu
MIMAT0000255	hsa-miR-34a-5p	NM_032359	C3orf26	circRNA	chr3	99589994	99590016	+	1	0	AGO1-4	7mer-m8	uguuGGUCGAUUC-UGUGACGGu	|:||:|||| |||||||	guuuCUAGUUAAGUUCACUGCCu
MIMAT0000255	hsa-miR-34a-5p	NM_006070	TFG	circRNA	chr3	100467147	100467166	+	29	0	AGO1,AGO1-4,AGO2,AGO3	7mer-m8	uguUGGUCGAUUCUGUGACGGu	|| | || ||||||||	ugcACAAACU--UACACUGCCc
MIMAT0000255	hsa-miR-34a-5p	NM_015429	ABI3BP	circRNA	chr3	100530608	100530631	-	1	0	AGO1-4	8mer	ugUUGGU-CG-AUUCUGUGACGGu	:||:| |: || |||||||	caGACUAUGUAUAUCCCACUGCCa
MIMAT0000255	hsa-miR-34a-5p	NM_015429	ABI3BP	circRNA	chr3	100544505	100544527	-	1	0	AGO1-4	7mer-m8	ugUUGGUCGAUUCU-GUGACGGu	|| :||| || | |||||||	caAAAUAGCAAACAUCACUGCCu
MIMAT0000255	hsa-miR-34a-5p	NM_031419	NFKBIZ	circRNA	chr3	101572549	101572570	+	7	0	AGO1-4,AGO2	8mer	uguuggucgauucuGUGACGGu	|||||||	cucuucaaacacuuCACUGCCa
MIMAT0000255	hsa-miR-34a-5p	NM_001627	ALCAM	circRNA	chr3	105294178	105294199	+	1	0	AGO2	7mer-m8	uguuGGUCGAUUCUGUGACGGu	:::| | | |||||||	uccuUUGGGUUAUCCACUGCCu
MIMAT0000255	hsa-miR-34a-5p	NM_020890	KIAA1524	circRNA	chr3	108281990	108282011	-	2	0	AGO1-4	8mer	uguuggUCGAUUCUGUGACGGu	:|||: |||||||	auuggaGGCUGCUCCACUGCCa
MIMAT0000255	hsa-miR-34a-5p	NM_001009899	KIAA2018	circRNA	chr3	113371013	113371034	-	1	0	AGO1-4	7mer-m8	uguuggucgauucuGUGACGGu	|||||||	aucugucugucucuCACUGCCu
MIMAT0000255	hsa-miR-34a-5p	NM_001690	ATP6V1A	circRNA	chr3	113524267	113524289	+	4	0	AGO1-4,AGO2	7mer-m8	ugUUGGUCGAUUCU-GUGACGGu	:| | |:|:| | |||||||	uaGAGCUGUUGAAACCACUGCCc
MIMAT0000255	hsa-miR-34a-5p	NM_004487	GOLGB1	circRNA	chr3	121382187	121382209	-	3	0	AGO1-4,AGO2	7mer-m8	uguUGGUCGAUUC-UGUGACGGu	|| | |: | |||||||	cauACGUGAUGUGUUCACUGCCu
MIMAT0000255	hsa-miR-34a-5p	NM_017554	PARP14	circRNA	chr3	122437731	122437754	+	1	0	AGO2	8mer	ugUUGG--UCGAUUCUGUGACGGu	|||: | | | ||||||||	ugAACUUGAACACAUACACUGCCa
MIMAT0000255	hsa-miR-34a-5p	NM_053025	MYLK	circRNA	chr3	123411661	123411684	-	3	0	AGO1-4	7mer-m8	uguuGGU--CGAUUCUGUGACGGu	||| | |||:|||||||	gucuCCAUCGAGAAGGCACUGCCu
MIMAT0000255	hsa-miR-34a-5p	NM_020733	HEG1	circRNA	chr3	124687470	124687491	-	1	0	AGO1-4	7mer-m8	uguuggucgauucuGUGACGGu	|||||||	caggcauacacuucCACUGCCu
MIMAT0000255	hsa-miR-34a-5p	NM_024628	SLC12A8	circRNA	chr3	124937952	124937977	-	1	0	AGO2	8mer	ugUUGGU-CGAUUCU---GUGACGGu	|||:| ||||| |||||||	guAACUACAAUAAGACACCACUGCCa
MIMAT0000255	hsa-miR-34a-5p	NM_024628	SLC12A8	circRNA	chr3	124951316	124951336	-	10	0	AGO1,AGO1-4,AGO2	8mer	ugUUGGUCGAUUCUGUGACGGu	| :|| :| || |||||||	cuACUCAAUUUAG-CACUGCCa
MIMAT0000255	hsa-miR-34a-5p	NM_024628	SLC12A8	circRNA	chr3	124952631	124952652	-	3	0	AGO2	8mer	uguuggUCGAUUCUGUGACGGu	|| || |||||||	accaaaAGACAACUCACUGCCa
MIMAT0000255	hsa-miR-34a-5p	NM_017836	SLC41A3	circRNA	chr3	125745199	125745223	-	1	1	AGO2	7mer-m8	uguUGGUCGAUUC---UGUGACGGu	:||||| : | |||||||	uguGCCAGCAGUGUCCUCACUGCCu
MIMAT0000255	hsa-miR-34a-5p	NM_152889	CHST13	circRNA	chr3	126261924	126261943	+	1	0	AGO2	8mer	ugUUGGUCGAUUCUGUGACGGu	|:|:: || |||||||	ggAGCUGCCU--UCCACUGCCa
MIMAT0000255	hsa-miR-34a-5p	NM_004526	MCM2	circRNA	chr3	127327706	127327726	+	3	0	AGO1-4	8mer	ugUUGGUCGAUUCUGUGACGGu	::|: || | ||||||||	auGGCUCCCUCA-ACACUGCCa
MIMAT0000255	hsa-miR-34a-5p	NM_003707	RUVBL1	circRNA	chr3	127787345	127787367	-	1	0	AGO1-4	8mer	uguuGGU-CGAUUCUGUGACGGu	||: || || |||||||	ccuuCCGUGCCCAGCCACUGCCa
MIMAT0000255	hsa-miR-34a-5p	NM_013336	SEC61A1	circRNA	chr3	127789720	127789741	+	4	0	AGO1-4,AGO2	7mer-m8	uguuGGUCGAUUCUGUGACGGu	::|| ||:|||||||	ccucUUAGGACAGGCACUGCCc
MIMAT0000255	hsa-miR-34a-5p	NM_013336	SEC61A1	circRNA	chr3	127790177	127790199	+	10	0	AGO1-4,AGO2	7mer-m8	uguUG-GUCGAUUCUGUGACGGu	|| ::|:| |||||||	cccACAUGGUUCUCCCACUGCCc
MIMAT0000255	hsa-miR-34a-5p	NM_016128	COPG	circRNA	chr3	128991217	128991239	+	5	0	AGO1,AGO1-4	7mer-m8	uguUG-GUCGAUU-CUGUGACGGu	|| || ||:: |:|||||||	gcuACACA-CUGGUGGCACUGCCc
MIMAT0000255	hsa-miR-34a-5p	NM_015103	PLXND1	circRNA	chr3	129292460	129292480	-	1	0	AGO1-4	7mer-m8	ugUUGGUCGAUUCUGUGACGGu	::|| | |:|| |||||||	guGGCCUG-UGAGCCACUGCCu
MIMAT0000255	hsa-miR-34a-5p	NM_015103	PLXND1	circRNA	chr3	129297180	129297199	-	2	0	AGO1-4	7mer-m8	uguuGGUCGAUUCUGUGACGGu	|::|| | ||||||||	gccuCUGGCCA--ACACUGCCu
MIMAT0000255	hsa-miR-34a-5p	NM_001017395	TMCC1	circRNA	chr3	129370539	129370561	-	1	0	AGO1-4	7mer-m8	ugUUGGUCGAUU-CUGUGACGGu	::|::| || | |||||||	agGGCUGGAGAAUGCCACUGCCc
MIMAT0000255	hsa-miR-34a-5p	NM_001063	TF	circRNA	chr3	133476746	133476766	+	2	0	AGO1-4,AGO2	8mer	uguUGGUCGAUUCUGUGACGGu	|: || || | |||||||	gcuAUGAG-UAUGUCACUGCCa
MIMAT0000255	hsa-miR-34a-5p	NM_021203	SRPRB	circRNA	chr3	133538437	133538458	+	5	0	AGO1-4,AGO2	7mer-m8	uguugGUCGAUUCUGUGACGGu	|||:| :|||||||	cuggaCAGUUCCAGCACUGCCc
MIMAT0000255	hsa-miR-34a-5p	NM_173543	DZIP1L	circRNA	chr3	137822512	137822533	-	1	0	AGO1-4	8mer	ugUUGGUCGAUUCUGUGACGGu	:| :| ||: :|||||||	uuGAGUACCUGCUGCACUGCCa
MIMAT0000255	hsa-miR-34a-5p	NM_006219	PIK3CB	circRNA	chr3	138417797	138417818	-	7	0	AGO1,AGO2,AGO3	8mer	uguuggucgauucuGUGACGGu	|||||||	gauuuucccacaauCACUGCCa
MIMAT0000255	hsa-miR-34a-5p	NR_023350	COPB2	circRNA	chr3	139080017	139080038	-	7	0	AGO1-4	7mer-m8	uguuggucGAUUCUGUGACGGu	:| :| |||||||	cugcugcuUUUGGCCACUGCCu
MIMAT0000255	hsa-miR-34a-5p	NM_080862	SPSB4	circRNA	chr3	140867344	140867363	+	1	2	AGO1-4	7mer-m8	uguuGGUCGAUUCUGUGACGGu	|||| | :|||||||	agccCCAG--ACAGCACUGCCu
MIMAT0000255	hsa-miR-34a-5p	NM_080862	SPSB4	circRNA	chr3	140867364	140867385	+	1	0	AGO1-4	7mer-m8	uguuggucgauucuGUGACGGu	|||||||	cuuccuccccacccCACUGCCc
MIMAT0000255	hsa-miR-34a-5p	NM_006506	RASA2	circRNA	chr3	141221334	141221360	+	1	0	AGO1-4	7mer-m8	ugUUGGUCGAUUCU-----GUGACGGu	|::|||:| | | |||||||	uuAGUCAGUUUAUACUAUUCACUGCCu
MIMAT0000255	hsa-miR-34a-5p	NM_015472	WWTR1	circRNA	chr3	149374713	149374732	-	3	0	AGO1-4	7mer-m8	ugUUGGUCGAUUCUGUGACGGu	:|| |||| | |||||||	ccGACGAGCU--GCCACUGCCc
MIMAT0000255	hsa-miR-34a-5p	NM_053002	MED12L	circRNA	chr3	150908624	150908644	+	3	0	AGO1-4	7mer-m8	ugUUGGUCGAUUCUGUGACGGu	:|:: | | || |||||||	gaGAUUUG-UCAGUCACUGCCu
MIMAT0000255	hsa-miR-34a-5p	NM_005496	SMC4	circRNA	chr3	160118628	160118648	+	2	0	AGO1-4	7mer-m8	ugUUGGUCGAUUCUGUGACGGu	| ||||| |||||||	gcACCCAGC-CCUCCACUGCCc
MIMAT0000255	hsa-miR-34a-5p	NM_024947	PHC3	circRNA	chr3	169846673	169846700	-	7	0	AGO1-4,AGO2	7mer-m8	uguuGGUCGAUUCU------GUGACGGu	|||||| ||| |||||||	uccuCCAGCUCAGAUUCCACCACUGCCc
MIMAT0000255	hsa-miR-34a-5p	NM_022763	FNDC3B	circRNA	chr3	171855936	171855958	+	1	0	AGO1-4	7mer-m8	ugUUGGUCGAUUCU-GUGACGGu	|:|: || ||| |||||||	agAGCUCUCUCAGACCACUGCCu
MIMAT0000255	hsa-miR-34a-5p	NM_001146276	NCEH1	circRNA	chr3	172349760	172349787	-	3	0	AGO1-4,AGO2	8mer	ugUUG--GU-CGAUUC---UGUGACGGu	||| || |: ||| |||||||	uuAACUUCAUGUAAAGUCUUCACUGCCa
MIMAT0000255	hsa-miR-34a-5p	NM_024665	TBL1XR1	circRNA	chr3	176742106	176742128	-	2	0	AGO1,AGO2	8mer	uguUGGUCG-AUUCUGUGACGGu	| |:|| || ||||||||	gauAACGGCAUAUAACACUGCCa
MIMAT0000255	hsa-miR-34a-5p	NM_024665	TBL1XR1	circRNA	chr3	176816257	176816279	-	10	0	AGO1,AGO2	8mer	uguuGGUCGA-UUCUGUGACGGu	||| | || :|||||||	auccCCACAUCAAUGCACUGCCa
MIMAT0000255	hsa-miR-34a-5p	NM_024665	TBL1XR1	circRNA	chr3	176885157	176885182	-	2	0	AGO1-4	7mer-m8	uguUGGUCGAUUCU----GUGACGGu	| :|| |:|| |||||||	uauAAUAGAGAGGAUUUUCACUGCCc
MIMAT0000255	hsa-miR-34a-5p	NM_022470	ZMAT3	circRNA	chr3	178737180	178737201	-	1	0	AGO2	7mer-m8	uguuGGUCGAUUCUGUGACGGu	::|| || ||||||||	aauuUUAGGCAAUACACUGCCc
MIMAT0000255	hsa-miR-34a-5p	NM_152240	ZMAT3	circRNA	chr3	178737180	178737201	-	1	0	AGO2	7mer-m8	uguuGGUCGAUUCUGUGACGGu	::|| || ||||||||	aauuUUAGGCAAUACACUGCCc
MIMAT0000255	hsa-miR-34a-5p	NM_016331	ZNF639	circRNA	chr3	179050883	179050902	+	4	4	AGO1-4,AGO2	7mer-m8	uguuGGUCGAUUCUGUGACGGu	|:|| | ||||||||	aauuCUAG--ACCACACUGCCu
MIMAT0000255	hsa-miR-34a-5p	NM_018023	YEATS2	circRNA	chr3	183474379	183474399	+	2	0	AGO2	7mer-m8	uguuggUCGAUUCUGUGACGGu	||| |||:|||||||	acgugaAGC-AAGGCACUGCCg
MIMAT0000255	hsa-miR-34a-5p	NM_018358	ABCF3	circRNA	chr3	183906159	183906179	+	2	0	AGO1-4,AGO2	7mer-m8	ugUUGGUCGAUUCUGUGACGGu	:| |:| |: |||||||	ggGAGCGG-GAGCUCACUGCCc
MIMAT0000255	hsa-miR-34a-5p	NM_018358	ABCF3	circRNA	chr3	183911717	183911738	+	7	2	AGO1-4,AGO2	7mer-m8	uguuggucgauucuGUGACGGu	|||||||	guuauagauuccccCACUGCCc
MIMAT0000255	hsa-miR-34a-5p	NM_001006941	ALG3	circRNA	chr3	183960648	183960669	-	25	3	AGO1,AGO1-4,AGO2	7mer-m8	uguuggucgauUCUGUGACGGu	| ||||||||	cugguauuuccACACACUGCCc
MIMAT0000255	hsa-miR-34a-5p	NM_005787	ALG3	circRNA	chr3	183960648	183960669	-	25	3	AGO1,AGO1-4,AGO2	7mer-m8	uguuggucgauUCUGUGACGGu	| ||||||||	cugguauuuccACACACUGCCc
MIMAT0000255	hsa-miR-34a-5p	NM_001194946	EIF4G1	circRNA	chr3	184038469	184038490	+	7	0	AGO1-4,AGO2	7mer-m8	uguuggucgauucUGUGACGGu	:|||||||	augucuggggcccGCACUGCCu
MIMAT0000255	hsa-miR-34a-5p	NM_182917	EIF4G1	circRNA	chr3	184038469	184038490	+	7	0	AGO1-4,AGO2	7mer-m8	uguuggucgauucUGUGACGGu	:|||||||	augucuggggcccGCACUGCCu
MIMAT0000255	hsa-miR-34a-5p	NM_173216	ST6GAL1	circRNA	chr3	186793544	186793567	+	2	0	AGO1-4	7mer-m8	uguuGGUCGAUUC--UGUGACGGu	:::| ||| ||||||||	cugcUUGGAAAAGCCACACUGCCu
MIMAT0000255	hsa-miR-34a-5p	NM_001879	MASP1	circRNA	chr3	186944275	186944294	-	1	0	AGO1-4	7mer-m8	ugUUGGUCGAUUCUGUGACGGu	:|||: | : ||||||||	guGACCGCC--GCACACUGCCu
MIMAT0000255	hsa-miR-34a-5p	NM_001167671	LPP	circRNA	chr3	188477938	188477957	+	3	0	AGO1-4	8mer	uguugGUCGAUUCUGUGACGGu	||| :| :|||||||	agguaCAG--GAUGCACUGCCa
MIMAT0000255	hsa-miR-34a-5p	NM_005578	LPP	circRNA	chr3	188477938	188477957	+	3	0	AGO1-4	8mer	uguugGUCGAUUCUGUGACGGu	||| :| :|||||||	agguaCAG--GAUGCACUGCCa
MIMAT0000255	hsa-miR-34a-5p	NR_003265	SDHAP2	circRNA	chr3	195425308	195425329	+	3	0	AGO1-4	7mer-m8	uguuggucgauucuGUGACGGu	|||||||	gccuguuccucuucCACUGCCu
MIMAT0000255	hsa-miR-34a-5p	NM_005781	TNK2	circRNA	chr3	195635449	195635472	-	3	0	AGO1-4,AGO2	7mer-m8	uguuggucGAUUCU--GUGACGGu	||::|| |||||||	gcugagcuCUGGGAGCCACUGCCu
MIMAT0000255	hsa-miR-34a-5p	NM_005017	PCYT1A	circRNA	chr3	195974305	195974326	-	1	0	AGO1-4	7mer-m8	ugUUG-GUCGAUUCUGUGACGGu	:|| |||: || |||||||	auGACGCAGUCCAG-CACUGCCg
MIMAT0000255	hsa-miR-34a-5p	NM_001166304	PIGX	circRNA	chr3	196454907	196454927	+	1	0	AGO1-4	7mer-m8	uguuggucGAUUCUGUGACGGu	||: | |||||||	cuuuuugcCUGUG-CACUGCCg
MIMAT0000255	hsa-miR-34a-5p	NM_007362	NCBP2	circRNA	chr3	196662944	196662965	-	4	0	AGO1,AGO1-4	7mer-m8	ugUUGGUCGAUUCUGUGACGGu	|: || : || ||||||||	agAGACAAUGAAAACACUGCCu
MIMAT0000255	hsa-miR-34a-5p	NM_004087	DLG1	circRNA	chr3	197009574	197009595	-	4	0	AGO1-4,AGO2	8mer	uguuggucGAUUCUGUGACGGu	| :||||||||||	ugugacuuCAGAGACACUGCCa
MIMAT0000255	hsa-miR-34a-5p	NM_001145642	KIAA0226	circRNA	chr3	197409460	197409481	-	1	0	AGO1-4	7mer-m8	uguuggucGAUUCUGUGACGGu	||:| |||||||	gcccauucCUGACUCACUGCCc
MIMAT0000255	hsa-miR-34a-5p	NM_001004356	FGFRL1	circRNA	chr4	1019292	1019315	+	5	0	AGO1-4,AGO2	7mer-m8	uguUG-GUC-GAUUCUGUGACGGu	|| ||| | | ||||||||	cacACACAGACACACACACUGCCu
MIMAT0000255	hsa-miR-34a-5p	NM_012318	LETM1	circRNA	chr4	1813863	1813885	-	1	0	AGO2	8mer	uguuggUCGAUUC-UGUGACGGu	| || :| |||||||	ggcgugAUCUCGGCUCACUGCCa
MIMAT0000255	hsa-miR-34a-5p	NM_001042424	WHSC1	circRNA	chr4	1956977	1956995	+	1	0	AGO1-4	7mer-m8	uguUGGUCGAUUCUGUGACGGu	|:|| || :|||||||	agcAUCAUCU---GCACUGCCc
MIMAT0000255	hsa-miR-34a-5p	NM_133330	WHSC1	circRNA	chr4	1956977	1956995	+	1	0	AGO1-4	7mer-m8	uguUGGUCGAUUCUGUGACGGu	|:|| || :|||||||	agcAUCAUCU---GCACUGCCc
MIMAT0000255	hsa-miR-34a-5p	NM_024309	TNIP2	circRNA	chr4	2744048	2744069	-	3	0	AGO1-4	7mer-m8	uguuGGUCGAUUCUGUGACGGu	:|||: |||||||	accuUCAGUGCCCUCACUGCCu
MIMAT0000255	hsa-miR-34a-5p	NM_001145855	SH3BP2	circRNA	chr4	2831591	2831612	+	5	0	AGO1-4,AGO2	8mer	uguUGGUCGAUUCUGUGACGGu	:||| | :| |||||||	gcuGCCAUCAUGGCCACUGCCa
MIMAT0000255	hsa-miR-34a-5p	NM_001120	MFSD10	circRNA	chr4	2932494	2932515	-	5	0	AGO1-4,AGO2	7mer-m8	uguuggucgauucuGUGACGGu	|||||||	gucaggccccugccCACUGCCu
MIMAT0000255	hsa-miR-34a-5p	NM_002111	HTT	circRNA	chr4	3146897	3146918	+	1	0	AGO1-4	7mer-m8	uguuggucgauucuGUGACGGu	|||||||	uugugucuucuuucCACUGCCu
MIMAT0000255	hsa-miR-34a-5p	NM_002111	HTT	circRNA	chr4	3234999	3235022	+	2	0	AGO1-4	8mer	ugUUGGUCGA--UUCUGUGACGGu	:||| ||| | |||||||||	gcGACCUGCUGGACGACACUGCCa
MIMAT0000255	hsa-miR-34a-5p	NM_032927	TMEM128	circRNA	chr4	4242070	4242089	-	1	0	AGO1	7mer-m8	uguUGGUCGAUUCUGUGACGGu	||| :|| |||||||	gauACCCAUUA--CCACUGCCu
MIMAT0000255	hsa-miR-34a-5p	NM_018986	SH3TC1	circRNA	chr4	8217838	8217856	+	1	0	AGO1-4	7mer-m8	uguuGGUCGAUUCUGUGACGGu	:|| || | |||||||	-gcuUCA-CUCA-UCACUGCCu
MIMAT0000255	hsa-miR-34a-5p	NM_148894	BOD1L	circRNA	chr4	13602127	13602148	-	1	0	AGO1-4	8mer	uguugGUCGAUUCUGUGACGGu	|||| || |||||||	gaugaCAGCCAACUCACUGCCa
MIMAT0000255	hsa-miR-34a-5p	NM_017741	DCAF16	circRNA	chr4	17806167	17806191	-	3	0	AGO1,AGO1-4	8mer	ugUUGGUC--GAUUCU-GUGACGGu	|| :|| ||| | |||||||	ucAAGUAGAUAUAAUAUCACUGCCa
MIMAT0000255	hsa-miR-34a-5p	NM_004787	SLIT2	circRNA	chr4	20493408	20493429	+	4	0	AGO1-4,AGO2	7mer-m8	uguuggucgauucUGUGACGGu	:|||||||	cuuguaguguuuuGCACUGCCc
MIMAT0000255	hsa-miR-34a-5p	NM_013367	ANAPC4	circRNA	chr4	25390173	25390191	+	2	0	AGO2	8mer	ugUUGGUCGAUUCUGUGACGGu	|||:| || ||||||||	uaAACUACCU---ACACUGCCa
MIMAT0000255	hsa-miR-34a-5p	NM_015187	SEL1L3	circRNA	chr4	25750139	25750160	-	1	0	AGO2	8mer	ugUUGGUCGAUUCUGUGACGGu	::|| | ||||||||||	caGGCCUCCCCAGACACUGCCa
MIMAT0000255	hsa-miR-34a-5p	NM_015173	TBC1D1	circRNA	chr4	38016179	38016197	+	2	0	AGO1-4	7mer-m8	uguuggUCGAUUCUGUGACGGu	|||| :|||||||	aggaggAGCU---GCACUGCCc
MIMAT0000255	hsa-miR-34a-5p	NM_001100399	PDS5A	circRNA	chr4	39978161	39978183	-	1	0	AGO1-4	7mer-m8	ugUUGG--UCGAUUCUGUGACGGu	|:|| ||| | |||||||	gcAGCCCAAGC-CUGCCACUGCCc
MIMAT0000255	hsa-miR-34a-5p	NM_014988	LIMCH1	circRNA	chr4	41648708	41648730	+	3	0	AGO1-4,AGO2	7mer-m8	uguugGUCGAU-UCUGUGACGGu	|:|| | || |||||||	accugCGGCAACAGUCACUGCCu
MIMAT0000255	hsa-miR-34a-5p	NM_014988	LIMCH1	circRNA	chr4	41648727	41648749	+	3	0	AGO1-4,AGO2	8mer	uguuGGU-CGAUUCUGUGACGGu	||| | || |||||||	gccuCCACCCAAAUUCACUGCCa
MIMAT0000255	hsa-miR-34a-5p	NM_001040402	DCUN1D4	circRNA	chr4	52775192	52775214	+	1	0	AGO1-4	8mer	uguuggucGAUUCU-GUGACGGu	:|:: | |||||||	uccguguuUUGGCAUCACUGCCa
MIMAT0000255	hsa-miR-34a-5p	NM_001040402	DCUN1D4	circRNA	chr4	52777249	52777272	+	4	2	AGO2	8mer	ugUUGG-UC-G-AUUCUGUGACGGu	|:|| || | ||| ||||||||	gcAGCCUAGACAUAA-ACACUGCCa
MIMAT0000255	hsa-miR-34a-5p	NM_018475	TMEM165	circRNA	chr4	56290729	56290748	+	7	1	AGO1-4,AGO2	7mer-m8	ugUUGGUCGAUUCUGUGACGGu	|||:: |::|:|||||||	ggAACUG--UGGGGCACUGCCu
MIMAT0000255	hsa-miR-34a-5p	NM_001024924	EXOC1	circRNA	chr4	56758845	56758866	+	1	0	AGO2	7mer-m8	uguuggucgauucuGUGACGGu	|||||||	uaauuguggcacacCACUGCCu
MIMAT0000255	hsa-miR-34a-5p	NM_005420	SULT1E1	circRNA	chr4	70709922	70709945	-	1	0	AGO1-4	8mer	uguUGGUCGAU-U-CUGUGACGGu	|| | :|| | ||||||||	uccACAAAUUACACAACACUGCCa
MIMAT0000255	hsa-miR-34a-5p	NM_032217	ANKRD17	circRNA	chr4	73986681	73986702	-	4	0	AGO1-4,AGO2	7mer-m8	ugUUGGUCGAUUCUGUGACGGu	||||| : :: ||||||||	gaAACCAAUCGGAACACUGCCc
MIMAT0000255	hsa-miR-34a-5p	NM_032217	ANKRD17	circRNA	chr4	74007531	74007552	-	3	0	AGO1-4	7mer-m8	uguUGGUCGAUUCUGUGACGGu	|||||:| | :|||||||	uguACCAGUUCAAGCACUGCCc
MIMAT0000255	hsa-miR-34a-5p	NM_032217	ANKRD17	circRNA	chr4	74042295	74042313	-	1	0	AGO1-4	7mer-m8	ugUUGGUCGAUUCUGUGACGGu	||||| | |||||||	uuAACCAUC---CCCACUGCCc
MIMAT0000255	hsa-miR-34a-5p	NM_018243	SEPT11	circRNA	chr4	77895779	77895800	+	2	0	AGO1-4	8mer	uguuggucgauucUGUGACGGu	||||||||	cuucagucguuucACACUGCCa
MIMAT0000255	hsa-miR-34a-5p	NM_018243	SEPT11	circRNA	chr4	77957082	77957103	+	2	0	AGO1-4,AGO2	7mer-m8	uguuggucgaUUCUGUGACGGu	|| |||||||	auuucucaugAACCCACUGCCc
MIMAT0000255	hsa-miR-34a-5p	NM_144571	CNOT6L	circRNA	chr4	78638294	78638315	-	2	0	AGO1-4,AGO2	7mer-m8	uguuggUCGAUUCUGUGACGGu	||| | :|||||||	cuuuuaAGCAACAGCACUGCCu
MIMAT0000255	hsa-miR-34a-5p	NM_025074	FRAS1	circRNA	chr4	79436970	79436994	+	4	0	AGO1-4,AGO2	7mer-m8	uguuggucGAUUCU---GUGACGGu	||| || |||||||	gaugugguCUAUGAUAGCACUGCCc
MIMAT0000255	hsa-miR-34a-5p	NM_001040202	PAQR3	circRNA	chr4	79840550	79840569	-	5	0	AGO1-4,AGO2	7mer-m8	ugUUGGUCGAUUCUGUGACGGu	|| :|| || |||||||	aaAAAUAG--AACUCACUGCCc
MIMAT0000255	hsa-miR-34a-5p	NM_001077207	SEC31A	circRNA	chr4	83763327	83763348	-	15	0	AGO1-4,AGO2	7mer-m8	ugUUGGUCGAUUCUGUGACGGu	:| || | :: ||||||||	ugGAACAACAGGUACACUGCCu
MIMAT0000255	hsa-miR-34a-5p	NM_014933	SEC31A	circRNA	chr4	83763327	83763348	-	15	0	AGO1-4,AGO2	7mer-m8	ugUUGGUCGAUUCUGUGACGGu	:| || | :: ||||||||	ugGAACAACAGGUACACUGCCu
MIMAT0000255	hsa-miR-34a-5p	NM_001077207	SEC31A	circRNA	chr4	83763351	83763372	-	19	1	AGO1-4,AGO2	7mer-m8	uguuGGUCGAUUCUGUGACGGu	:||||| | :|||||||	aucuUCAGCUUAUGCACUGCCu
MIMAT0000255	hsa-miR-34a-5p	NM_014933	SEC31A	circRNA	chr4	83763351	83763372	-	19	1	AGO1-4,AGO2	7mer-m8	uguuGGUCGAUUCUGUGACGGu	:||||| | :|||||||	aucuUCAGCUUAUGCACUGCCu
MIMAT0000255	hsa-miR-34a-5p	NM_014991	WDFY3	circRNA	chr4	85599334	85599356	-	4	0	AGO1-4,AGO2	7mer-m8	ugUUGGUCGAUUCU-GUGACGGu	| ||||||:||: |||||||	acACCCAGCUGAGGUCACUGCCu
MIMAT0000255	hsa-miR-34a-5p	NM_080685	PTPN13	circRNA	chr4	87728805	87728828	+	1	0	AGO1-4	7mer-m8	uguUGGUCGAUUCU--GUGACGGu	:|| || |||: |||||||	auuGCCUGCCAAGGACCACUGCCu
MIMAT0000255	hsa-miR-34a-5p	NM_080685	PTPN13	circRNA	chr4	87730941	87730964	+	1	1	AGO2	7mer-m8	uguuGGUCGAUU--CUGUGACGGu	:|| ||:| |||||||	uuucUCAUCUGAAUUUCACUGCCu
MIMAT0000255	hsa-miR-34a-5p	NM_001166693	AFF1	circRNA	chr4	87968628	87968650	+	3	0	AGO1-4,AGO2	7mer-m8	uguuggUCGAUUCU-GUGACGGu	| ||:| | |||||||	ccccugAACUGAAACCACUGCCg
MIMAT0000255	hsa-miR-34a-5p	NM_005935	AFF1	circRNA	chr4	87968628	87968650	+	3	0	AGO1-4,AGO2	7mer-m8	uguuggUCGAUUCU-GUGACGGu	| ||:| | |||||||	ccccugAACUGAAACCACUGCCg
MIMAT0000255	hsa-miR-34a-5p	hsa_circ_0001423	hsa_circ_000009	circRNA	chr4	87968628	87968650	+	3	0	AGO1-4,AGO2	7mer-m8	uguuggUCGAUUCU-GUGACGGu	| ||:| | |||||||	ccccugAACUGAAACCACUGCCg
MIMAT0000255	hsa-miR-34a-5p	NM_017912	HERC6	circRNA	chr4	89364195	89364216	+	3	0	AGO1,AGO1-4,AGO2	7mer-m8	uguugguCGAUUCUGUGACGGu	|||: |||||||	cacuuuuGCUGCUUCACUGCCu
MIMAT0000255	hsa-miR-34a-5p	NM_001203	BMPR1B	circRNA	chr4	96036901	96036922	+	1	0	AGO1	7mer-m8	uguuggucgauucUGUGACGGu	||||||||	agaccuacacccuACACUGCCu
MIMAT0000255	hsa-miR-34a-5p	NM_001100426	RAP1GDS1	circRNA	chr4	99313152	99313175	+	2	0	AGO1-4,AGO2	8mer	ugUUGGUCGAUUC-U--GUGACGGu	||::| ||::| | |||||||	gaAAUUA-CUGGGCAUCCACUGCCa
MIMAT0000255	hsa-miR-34a-5p	NM_000671	ADH5	circRNA	chr4	99996071	99996092	-	3	0	AGO1-4	7mer-m8	uguUGGUCGAUUCUGUGACGGu	|| | |||:|||||||	cgcACAUGGAAAGGCACUGCCu
MIMAT0000255	hsa-miR-34a-5p	NM_000671	ADH5	circRNA	chr4	99997857	99997879	-	15	0	AGO1-4,AGO2	8mer	uguugGUCGAUUC-UGUGACGGu	| |||: | ||||||||	uggugCUGCUGUGAACACUGCCa
MIMAT0000255	hsa-miR-34a-5p	NM_003998	NFKB1	circRNA	chr4	103451046	103451067	+	1	0	AGO2	8mer	ugUUGGUCGAUUCUGUGACGGu	||||| | |:|||||||	ucAACCACAGAUGGCACUGCCa
MIMAT0000255	hsa-miR-34a-5p	NM_001127208	TET2	circRNA	chr4	106156836	106156860	+	1	0	AGO1-4	8mer	ugUUG-GUCGAUUC-U-GUGACGGu	||| :| : |:| | |||||||	aaAACGUAAUGAGGCAUCACUGCCa
MIMAT0000255	hsa-miR-34a-5p	NM_001163435	TBCK	circRNA	chr4	106967474	106967495	-	1	0	AGO1-4	8mer	uguuggucGAUUCUGUGACGGu	:|| ||||||||	auauauuuUUACCACACUGCCa
MIMAT0000255	hsa-miR-34a-5p	NM_001226	CASP6	circRNA	chr4	110618822	110618841	-	1	0	AGO2	8mer	uguugGUCGAUUCUGUGACGGu	|| :|| ||||||||	uuuggCACUUA--ACACUGCCa
MIMAT0000255	hsa-miR-34a-5p	NM_001148	ANK2	circRNA	chr4	114199691	114199712	+	1	0	AGO1-4	8mer	uguuGGUCGAUUCUGUGACGGu	|| : | | |||||||	gcuuCCCCUCAUGCCACUGCCa
MIMAT0000255	hsa-miR-34a-5p	NM_014822	SEC24D	circRNA	chr4	119758478	119758497	-	1	0	AGO1-4	7mer-m8	ugUUGGUCGAUUCUGUGACGGu	:|:|| ||: |||||||	guGAUCA--UAGCUCACUGCCu
MIMAT0000255	hsa-miR-34a-5p	NM_001154	ANXA5	circRNA	chr4	122589572	122589593	-	18	0	AGO1-4,AGO2	7mer-m8	uguuggucgauucuGUGACGGu	|||||||	ugccugcaccacccCACUGCCu
MIMAT0000255	hsa-miR-34a-5p	NM_015312	KIAA1109	circRNA	chr4	123183946	123183967	+	1	0	AGO2	8mer	uguUGGUCGAUUCUGUGACGGu	|||||: :||||||||||	uauACCAGUGGAGACACUGCCa
MIMAT0000255	hsa-miR-34a-5p	NM_002006	FGF2	circRNA	chr4	123816170	123816196	+	2	0	AGO1-4	7mer-m8	ugUUGGUCGAUUCU-----GUGACGGu	|:|:: ||:| | |||||||	gcAGCUGACUGAAAAUCAGCACUGCCu
MIMAT0000255	hsa-miR-34a-5p	NM_024582	FAT4	circRNA	chr4	126413614	126413635	+	2	1	AGO2	8mer	uguuggucGAUUCUGUGACGGu	| |: ||||||||	uguuguccCCAGAACACUGCCa
MIMAT0000255	hsa-miR-34a-5p	NM_199320	PHF17	circRNA	chr4	129767537	129767557	+	1	0	AGO1-4	8mer	uguuggUCGAUUCUGUGACGGu	| ||:| |||||||	ggacagACCUGA-UCACUGCCa
MIMAT0000255	hsa-miR-34a-5p	NM_015130	TBC1D9	circRNA	chr4	141543550	141543575	-	2	0	AGO1-4	7mer-m8	ugUUGGUC----GAUUCUGUGACGGu	::|||| | : |:|||||||	gcGGCCAGGGCACGGCGGCACUGCCc
MIMAT0000255	hsa-miR-34a-5p	NM_015130	TBC1D9	circRNA	chr4	141578341	141578362	-	1	0	AGO1-4	7mer-m8	uguuggUCGAUUCUGUGACGGu	|| |: ||||||||	caauaaAGACAGCACACUGCCu
MIMAT0000255	hsa-miR-34a-5p	NM_032557	USP38	circRNA	chr4	144135471	144135490	+	5	0	AGO1-4,AGO2	8mer	ugUUGGUCGAUUCUGUGACGGu	:|| | || |||||||	uaGACAAUGUA--UCACUGCCa
MIMAT0000255	hsa-miR-34a-5p	hsa_circ_0001446	hsa_circ_001896	circRNA	chr4	144540324	144540344	+	1	0	AGO2	8mer	ugUUGGU-CGAUUCUGUGACGGu	:|::| |||| ||||||||	caGAUUAUGCUA--ACACUGCCa
MIMAT0000255	hsa-miR-34a-5p	NM_001025595	ARFIP1	circRNA	chr4	153791906	153791927	+	2	0	AGO1-4	8mer	uguuGGUCGAUUCUGUGACGGu	||||| | |||||||	uuccCCAGCACCGCCACUGCCa
MIMAT0000255	hsa-miR-34a-5p	NM_001131007	KIAA0922	circRNA	chr4	154525188	154525209	+	3	0	AGO1-4,AGO2	7mer-m8	uguuGGUCGAUUCUGUGACGGu	|::| |: |||||||	acccCUGGGCAGCUCACUGCCu
MIMAT0000255	hsa-miR-34a-5p	hsa_circ_0001454	hsa_circ_001421	circRNA	chr4	154525188	154525209	+	3	0	AGO1-4,AGO2	7mer-m8	uguuGGUCGAUUCUGUGACGGu	|::| |: |||||||	acccCUGGGCAGCUCACUGCCu
MIMAT0000255	hsa-miR-34a-5p	NM_021871	FGA	circRNA	chr4	155507011	155507032	-	1	0	AGO1-4	7mer-m8	uguUGGUCGAUUCUGUGACGGu	:|| || |||||||||	gcuGCCUUCUUCGACACUGCCu
MIMAT0000255	hsa-miR-34a-5p	NM_001130683	GUCY1A3	circRNA	chr4	156634619	156634640	+	2	0	AGO1-4	8mer	uguUGGUCGAUUC-UGUGACGGu	|:| |:|::| |||||||	gacAUC-GUUGGGUUCACUGCCa
MIMAT0000255	hsa-miR-34a-5p	NM_001161521	KLHL2	circRNA	chr4	166141130	166141151	+	1	0	AGO1-4	7mer-m8	uguuggucgaUUCUGUGACGGu	|| ||||||||	auaauaccgaAAAACACUGCCc
MIMAT0000255	hsa-miR-34a-5p	NM_007246	KLHL2	circRNA	chr4	166141130	166141151	+	1	0	AGO1-4	7mer-m8	uguuggucgaUUCUGUGACGGu	|| ||||||||	auaauaccgaAAAACACUGCCc
MIMAT0000255	hsa-miR-34a-5p	NM_020870	SH3RF1	circRNA	chr4	170057669	170057689	-	2	0	AGO1-4,AGO2	7mer-m8	uguuGGUCGAUUCUGUGACGGu	|||| || |||||||	cagcCCAGAGCAG-CACUGCCc
MIMAT0000255	hsa-miR-34a-5p	NM_173872	CLCN3	circRNA	chr4	170642528	170642549	+	2	0	AGO1-4,AGO2	8mer	uguuggucgauucuGUGACGGu	|||||||	uuucucugaucuuuCACUGCCa
MIMAT0000255	hsa-miR-34a-5p	NM_001080477	ODZ3	circRNA	chr4	183675720	183675742	+	2	0	AGO1-4	8mer	uguUGGUC-GAUUCUGUGACGGu	||::| | || |||||||	aacACUGGAAUCAGCCACUGCCa
MIMAT0000255	hsa-miR-34a-5p	NM_001995	ACSL1	circRNA	chr4	185686043	185686065	-	3	0	AGO1-4	7mer-m8	ugUUGGUCGAUUC-UGUGACGGu	:|| : | :|| :|||||||	cgGACAGACAGAGUGCACUGCCg
MIMAT0000255	hsa-miR-34a-5p	NM_013232	PDCD6	circRNA	chr5	315434	315456	+	2	0	AGO1-4	8mer	uguuGGUCGAUUC-UGUGACGGu	:|| || :| |||||||	cugcUCACCUCGGUCCACUGCCa
MIMAT0000255	hsa-miR-34a-5p	NM_007030	TPPP	circRNA	chr5	663980	664001	-	1	0	AGO2	8mer	uguuggucgAUUCUGUGACGGu	|:: ||||||||	cugucacaaUGGCACACUGCCa
MIMAT0000255	hsa-miR-34a-5p	NM_199133	FAM173B	circRNA	chr5	10222469	10222492	-	1	0	AGO1-4	7mer-m8	ugUUGGUCG-AU-UCUGUGACGGu	|: |||: |: ||||||||||	gaAGGCAGUGUGCAGACACUGCCu
MIMAT0000255	hsa-miR-34a-5p	hsa_circ_0002753	hsa_circ_0002753	circRNA	chr5	10222469	10222492	-	1	0	AGO1-4	7mer-m8	ugUUGGUCG-AU-UCUGUGACGGu	|: |||: |: ||||||||||	gaAGGCAGUGUGCAGACACUGCCu
MIMAT0000255	hsa-miR-34a-5p	NM_007118	TRIO	circRNA	chr5	14238085	14238108	+	1	0	AGO1-4	7mer-m8	ugUUGGUCGA--UUCUGUGACGGu	:| ||||| || |||||||	cuGAGCAGCUUGUAGUCACUGCCc
MIMAT0000255	hsa-miR-34a-5p	NM_007118	TRIO	circRNA	chr5	14509244	14509265	+	14	0	AGO1-4,AGO2	7mer-m8	uguuggucGAUUCUGUGACGGu	||: |||||||	guugggucCUGCCCCACUGCCc
MIMAT0000255	hsa-miR-34a-5p	NM_138348	FAM105B	circRNA	chr5	14694179	14694200	+	1	0	AGO1-4	8mer	uguuggucgauucuGUGACGGu	|||||||	uuggagggugugucCACUGCCa
MIMAT0000255	hsa-miR-34a-5p	hsa_circ_0001468	hsa_circ_000724	circRNA	chr5	24047616	24047637	+	1	0	AGO2	8mer	uguUGGUCGAUUCUGUGACGGu	|||| || |||||||	uuuACCAACUCUACCACUGCCa
MIMAT0000255	hsa-miR-34a-5p	NM_001040446	MTMR12	circRNA	chr5	32248928	32248948	-	1	0	AGO1-4	7mer-m8	uguuggucgAUUCUGUGACGGu	| || |||||||	uugaaaaugUCAG-CACUGCCc
MIMAT0000255	hsa-miR-34a-5p	NM_153485	NUP155	circRNA	chr5	37302937	37302958	-	10	0	AGO1,AGO2	8mer	uguuggucgauucuGUGACGGu	|||||||	agugccaaaaguucCACUGCCa
MIMAT0000255	hsa-miR-34a-5p	NM_001343	DAB2	circRNA	chr5	39376971	39376995	-	2	0	AGO1-4	7mer-m8	uguuGGUCGAUUC---UGUGACGGu	||||: | | |||||||	aucuCCAGUGAUGCCUUCACUGCCu
MIMAT0000255	hsa-miR-34a-5p	NM_012382	TTC33	circRNA	chr5	40713407	40713429	-	2	0	AGO1,AGO2	7mer-m8	uguuggUCG-AUUCUGUGACGGu	||| |: |||||||	uucaaaAGCUUGUUUCACUGCCu
MIMAT0000255	hsa-miR-34a-5p	NM_001098272	HMGCS1	circRNA	chr5	43290547	43290567	-	12	0	AGO1,AGO1-4,AGO2	8mer	ugUUGGUCGAUUCUGUGACGGu	:| ||| || ||||||||	cuGAACAGAGAA-ACACUGCCa
MIMAT0000255	hsa-miR-34a-5p	NM_002203	ITGA2	circRNA	chr5	52338007	52338027	+	1	0	AGO2	8mer	uguuggUCGAUUCUGUGACGGu	| || | |||||||	cuguugACCU-AUCCACUGCCa
MIMAT0000255	hsa-miR-34a-5p	NM_001008397	GPX8	circRNA	chr5	54462022	54462048	+	1	0	AGO1	8mer	uguugGUCGAUUCU-----GUGACGGu	|||| :||| |||||||	augggCAGCAGAGACUCCCCACUGCCa
MIMAT0000255	hsa-miR-34a-5p	NM_031966	CCNB1	circRNA	chr5	68470730	68470752	+	16	0	AGO1,AGO1-4,AGO2	8mer	ugUUGGUCGAUU-CUGUGACGGu	|:|::|:|:: | |||||||	gcAGCUGGUUGGUGUCACUGCCa
MIMAT0000255	hsa-miR-34a-5p	hsa_circ_0001495	hsa_circ_000024*	circRNA	chr5	68470730	68470752	+	16	0	AGO1,AGO1-4,AGO2	8mer	ugUUGGUCGAUU-CUGUGACGGu	|:|::|:|:: | |||||||	gcAGCUGGUUGGUGUCACUGCCa
MIMAT0000255	hsa-miR-34a-5p	NM_005909	MAP1B	circRNA	chr5	71492502	71492528	+	6	0	AGO1-4	8mer	ugUUGGUC-GAUUCU----GUGACGGu	:||||| ||:||: |||||||	aaGACCAGCCUGAGGAAUUCACUGCCa
MIMAT0000255	hsa-miR-34a-5p	NM_015084	MRPS27	circRNA	chr5	71586362	71586384	-	2	0	AGO1-4	7mer-m8	uguuggUCG-AUUCUGUGACGGu	||: |||| |||||||	gacuuaAGUAUAAGCCACUGCCu
MIMAT0000255	hsa-miR-34a-5p	NM_003633	ENC1	circRNA	chr5	73931142	73931163	-	4	0	AGO1-4,AGO2	7mer-m8	uguuggUCGAUUCUGUGACGGu	| ||:| :|||||||	cugcugAACUGAAGCACUGCCu
MIMAT0000255	hsa-miR-34a-5p	NM_004272	HOMER1	circRNA	chr5	78697787	78697810	-	4	2	AGO1-4,AGO2	8mer	uguuGGUCGA-UUC-UGUGACGGu	|| ||| :|| |||||||	cagcCCUGCUGGAGUCCACUGCCa
MIMAT0000255	hsa-miR-34a-5p	NM_174909	TMEM167A	circRNA	chr5	82348845	82348866	-	6	0	AGO1-4,AGO2	7mer-m8	uguuggucGAUUCUGUGACGGu	:| | ||||||||	uaauguuaUUUAUACACUGCCu
MIMAT0000255	hsa-miR-34a-5p	NM_005711	EDIL3	circRNA	chr5	83356244	83356269	-	4	0	AGO1-4,AGO2	7mer-m8	uguUGGUC-GAU--UCU-GUGACGGu	|| || ||| ||| |||||||	uauACAAGACUAUCAGAUCACUGCCu
MIMAT0000255	hsa-miR-34a-5p	NM_005711	EDIL3	circRNA	chr5	83680241	83680264	-	4	0	AGO1-4,AGO2	7mer-m8	uguUGGUCGAUUC--UGUGACGGu	:||| || :| ||||||||	gcuGCCACCUCGGCUACACUGCCc
MIMAT0000255	hsa-miR-34a-5p	NM_014899	RHOBTB3	circRNA	chr5	95129807	95129832	+	2	0	AGO1-4	8mer	ugUUGGUCGAUUCU----GUGACGGu	:|||| | |:|: |||||||	ugGACCACCCAGGGCCUCCACUGCCa
MIMAT0000255	hsa-miR-34a-5p	NM_014899	RHOBTB3	circRNA	chr5	95130490	95130511	+	6	0	AGO1-4,AGO2	8mer	uguuggucgauucUGUGACGGu	||||||||	uguauguauaccaACACUGCCa
MIMAT0000255	hsa-miR-34a-5p	NM_012081	ELL2	circRNA	chr5	95221234	95221255	-	2	0	AGO1-4,AGO2	7mer-m8	uguUGGUCGAUUCUGUGACGGu	:::||| |: |||||||	cucGUUAGCCAGUCCACUGCCu
MIMAT0000255	hsa-miR-34a-5p	NM_005575	LNPEP	circRNA	chr5	96315315	96315336	+	4	0	AGO1-4,AGO2	7mer-m8	ugUUGGU-CGAUUCUGUGACGGu	:|:|| ||| |||||||	caGAUCAGGCU-UCCCACUGCCg
MIMAT0000255	hsa-miR-34a-5p	hsa_circ_0001513	hsa_circ_000735	circRNA	chr5	96315315	96315336	+	4	0	AGO1-4,AGO2	7mer-m8	ugUUGGU-CGAUUCUGUGACGGu	:|:|| ||| |||||||	caGAUCAGGCU-UCCCACUGCCg
MIMAT0000255	hsa-miR-34a-5p	NM_001012761	RGMB	circRNA	chr5	98131079	98131097	+	5	0	AGO1,AGO1-4,AGO2	8mer	ugUUGGUCGAUUCUGUGACGGu	:|:|||: |||||||||	uuGAUCAGU---GACACUGCCa
MIMAT0000255	hsa-miR-34a-5p	NM_001163315	FBXL17	circRNA	chr5	107196856	107196876	-	2	0	AGO1-4	7mer-m8	ugUUGGUCGAUUCUGUGACGGu	| ||| ||: |:|||||||	uuAUCCA-CUGUGGCACUGCCu
MIMAT0000255	hsa-miR-34a-5p	NM_014350	TNFAIP8	circRNA	chr5	118728906	118728927	+	2	0	AGO2	8mer	uguugguCGAUUCUGUGACGGu	|| | |||||||	auucagcGCCACCUCACUGCCa
MIMAT0000255	hsa-miR-34a-5p	NM_001044723	CSNK1G3	circRNA	chr5	122950652	122950675	+	3	0	AGO1-4,AGO2	7mer-m8	ugUUGGU-CGAU-UCUGUGACGGu	||:|| | || || |||||||	gaAAUCAUGGUACAGUCACUGCCc
MIMAT0000255	hsa-miR-34a-5p	NR_015360	FLJ33630	circRNA	chr5	127306696	127306717	-	1	0	AGO2	7mer-m8	uguuggucgaUUCUGUGACGGu	|| :|||||||	caugguauaaAAAGCACUGCCc
MIMAT0000255	hsa-miR-34a-5p	NM_001999	FBN2	circRNA	chr5	127863603	127863623	-	7	0	AGO1-4	8mer	uguugGUCGAUUCUGUGACGGu	||| |:| |||||||	cugugCAGAUGA-CCACUGCCa
MIMAT0000255	hsa-miR-34a-5p	NM_003060	SLC22A5	circRNA	chr5	131726527	131726548	+	2	0	AGO1-4	7mer-m8	uguuggucgauUCUGUGACGGu	:| |||||||	cgcuauuccauGGCCACUGCCc
MIMAT0000255	hsa-miR-34a-5p	NM_002198	IRF1	circRNA	chr5	131819523	131819547	-	2	0	AGO1-4,AGO2	8mer	ugUUGGUCGAUUCU---GUGACGGu	|:||| |: || |||||||	acAGCCAAGUGUGACCCCACUGCCa
MIMAT0000255	hsa-miR-34a-5p	NM_014423	AFF4	circRNA	chr5	132269991	132270011	-	3	0	AGO1-4,AGO2	7mer-m8	uguugGUCGAUUCUGUGACGGu	||| || |||||||	uguuaCAG-AAACCCACUGCCu
MIMAT0000255	hsa-miR-34a-5p	NM_002715	PPP2CA	circRNA	chr5	133537553	133537574	-	23	0	AGO1,AGO1-4,AGO2,AGO3,AGO4	7mer-m8	uguuggucgauucuGUGACGGu	|||||||	gacuaucuuccucuCACUGCCu
MIMAT0000255	hsa-miR-34a-5p	NM_015288	PHF15	circRNA	chr5	133915319	133915340	+	8	0	AGO1-4,AGO2	8mer	uguuggucGAUUCUGUGACGGu	| |: |||||||	ucaggacuCCAGCCCACUGCCa
MIMAT0000255	hsa-miR-34a-5p	TCONS_00009789	TCONS_00009789	circRNA	chr5	134370057	134370078	+	1	0	AGO2	7mer-m8	uguuggucgauucuGUGACGGu	|||||||	cgccgccgcgcccuCACUGCCg
MIMAT0000255	hsa-miR-34a-5p	TCONS_00010097	TCONS_00010097	circRNA	chr5	134584769	134584792	+	1	0	AGO1-4	8mer	ugUUGGUC--GAUUCUGUGACGGu	| || | || | |||||||	acAUCCUGCACUCUGCCACUGCCa
MIMAT0000255	hsa-miR-34a-5p	NM_000358	TGFBI	circRNA	chr5	135399139	135399159	+	7	0	AGO1-4,AGO2	7mer-m8	ugUUGGUCGAUUCUGUGACGGu	|||: | | | |||||||	gaAACUUG-GAUGUCACUGCCu
MIMAT0000255	hsa-miR-34a-5p	NM_004661	CDC23	circRNA	chr5	137523459	137523485	-	6	1	AGO2	8mer	uguUGGUCGAU--UC---UGUGACGGu	||:||:|| :| |||||||	uauACUAGUUACUGGUCUCCACUGCCa
MIMAT0000255	hsa-miR-34a-5p	NM_004661	CDC23	circRNA	chr5	137525408	137525428	-	2	0	AGO1-4	7mer-m8	uguuggUCGAUUCUGUGACGGu	|| ||| |||||||	acuuggAGGAAAG-CACUGCCu
MIMAT0000255	hsa-miR-34a-5p	NM_016604	KDM3B	circRNA	chr5	137756506	137756529	+	1	0	AGO2	7mer-m8	uguugguCGAUUC--UGUGACGGu	|||::| |||||||	gucuguuGCUGGGUCCCACUGCCu
MIMAT0000255	hsa-miR-34a-5p	NM_001903	CTNNA1	circRNA	chr5	138160397	138160420	+	11	0	AGO1,AGO1-4,AGO2	7mer-m8	ugUUG-GUC-GAUUCUGUGACGGu	||: ||| | |:| |||||||	ccAAUGCAGCCCAGGCCACUGCCu
MIMAT0000255	hsa-miR-34a-5p	NM_152686	DNAJC18	circRNA	chr5	138761957	138761980	-	1	0	AGO2	7mer-m8	ugUUGGUCGAUU--CUGUGACGGu	:| ||| |:| |||||||	auGAACAGGUGACUUUCACUGCCc
MIMAT0000255	hsa-miR-34a-5p	NM_198282	TMEM173	circRNA	chr5	138855618	138855636	-	13	0	AGO1,AGO2,AGO3	7mer-m8	ugUUGGUCGAUUCUGUGACGGu	:|:|| ||| |||||||	ggGAUCA--UAA-UCACUGCCu
MIMAT0000255	hsa-miR-34a-5p	NM_017747	ANKHD1	circRNA	chr5	139828848	139828873	+	5	0	AGO1-4	7mer-m8	ugUUGGUCGAUUC----UGUGACGGu	|| ||| |:|| ||||||||	caAAACAGAUGAGAUGCACACUGCCu
MIMAT0000255	hsa-miR-34a-5p	NM_020690	ANKHD1-EIF4EBP3	circRNA	chr5	139828848	139828873	+	5	0	AGO1-4	7mer-m8	ugUUGGUCGAUUC----UGUGACGGu	|| ||| |:|| ||||||||	caAAACAGAUGAGAUGCACACUGCCu
MIMAT0000255	hsa-miR-34a-5p	hsa_circ_0001541	hsa_circ_000720	circRNA	chr5	139828848	139828873	+	5	0	AGO1-4	7mer-m8	ugUUGGUCGAUUC----UGUGACGGu	|| ||| |:|| ||||||||	caAAACAGAUGAGAUGCACACUGCCu
MIMAT0000255	hsa-miR-34a-5p	NM_080670	SLC35A4	circRNA	chr5	139946818	139946839	+	9	0	AGO1,AGO1-4,AGO2	8mer	uguuggucgauucuGUGACGGu	|||||||	augcuacuccuaucCACUGCCa
MIMAT0000255	hsa-miR-34a-5p	NM_002587	PCDH1	circRNA	chr5	141242968	141242989	-	2	0	AGO1-4	7mer-m8	uguuggucgauucuGUGACGGu	|||||||	ucgcucuaacucccCACUGCCu
MIMAT0000255	hsa-miR-34a-5p	NM_032420	PCDH1	circRNA	chr5	141242968	141242989	-	2	0	AGO1-4	7mer-m8	uguuggucgauucuGUGACGGu	|||||||	ucgcucuaacucccCACUGCCu
MIMAT0000255	hsa-miR-34a-5p	NM_002587	PCDH1	circRNA	chr5	141243744	141243767	-	2	0	AGO1-4	7mer-m8	ugUUG-GU-CGAUUCUGUGACGGu	||| || ||| |||||||	acAACGCACCCUAUAUCACUGCCc
MIMAT0000255	hsa-miR-34a-5p	NM_032420	PCDH1	circRNA	chr5	141243744	141243767	-	2	0	AGO1-4	7mer-m8	ugUUG-GU-CGAUUCUGUGACGGu	||| || ||| |||||||	acAACGCACCCUAUAUCACUGCCc
MIMAT0000255	hsa-miR-34a-5p	NM_002587	PCDH1	circRNA	chr5	141244305	141244327	-	2	0	AGO1-4	8mer	uguugguCGAUUCU-GUGACGGu	|||:||| |||||||	agugauuGCUGAGAUCACUGCCa
MIMAT0000255	hsa-miR-34a-5p	NM_032420	PCDH1	circRNA	chr5	141244305	141244327	-	2	0	AGO1-4	8mer	uguugguCGAUUCU-GUGACGGu	|||:||| |||||||	agugauuGCUGAGAUCACUGCCa
MIMAT0000255	hsa-miR-34a-5p	NM_001018077	NR3C1	circRNA	chr5	142779583	142779606	-	4	0	AGO1-4	7mer-m8	uguuGGUCGAUUC--UGUGACGGu	||||: | | ||||||||	agccCCAGUAAUGUAACACUGCCc
MIMAT0000255	hsa-miR-34a-5p	NM_001024094	NR3C1	circRNA	chr5	142779583	142779606	-	4	0	AGO1-4	7mer-m8	uguuGGUCGAUUC--UGUGACGGu	||||: | | ||||||||	agccCCAGUAAUGUAACACUGCCc
MIMAT0000255	hsa-miR-34a-5p	hsa_circ_0001543	hsa_circ_000420	circRNA	chr5	142779583	142779606	-	4	0	AGO1-4	7mer-m8	uguuGGUCGAUUC--UGUGACGGu	||||: | | ||||||||	agccCCAGUAAUGUAACACUGCCc
MIMAT0000255	hsa-miR-34a-5p	NM_001197294	DPYSL3	circRNA	chr5	146780347	146780368	-	1	0	AGO1-4	7mer-m8	uguugGUCGAUUCUGUGACGGu	|| || :|||||||	cacugCACCUUCAGCACUGCCc
MIMAT0000255	hsa-miR-34a-5p	NM_001197294	DPYSL3	circRNA	chr5	146781227	146781247	-	3	0	AGO1-4,AGO2	8mer	uguuggUCGAUUCUGUGACGGu	||| | |||||||	uuggugAGCCCA-UCACUGCCa
MIMAT0000255	hsa-miR-34a-5p	NM_001025105	CSNK1A1	circRNA	chr5	148892673	148892696	-	8	0	AGO1,AGO1-4,AGO2	7mer-m8	ugUUGGUCGAUU--CUGUGACGGu	|| | || | |:|||||||	auAAAAACCUCACUGGCACUGCCc
MIMAT0000255	hsa-miR-34a-5p	NM_133263	PPARGC1B	circRNA	chr5	149216503	149216525	+	3	0	AGO1,AGO1-4,AGO2	7mer-m8	uguUGGUCGAUUCU-GUGACGGu	||: ||| || |||||||	cccACUUGCUCUGACCACUGCCc
MIMAT0000255	hsa-miR-34a-5p	NM_014983	HMGXB3	circRNA	chr5	149389845	149389866	+	1	0	AGO2	7mer-m8	uguuggucgauucUGUGACGGu	||||||||	ccucuuguguccaACACUGCCc
MIMAT0000255	hsa-miR-34a-5p	NM_001543	NDST1	circRNA	chr5	149919741	149919763	+	3	0	AGO1-4	7mer-m8	uguuGGUCGAU-UCUGUGACGGu	||:|||: ||||||||||	accuCCGGCUGCAGACACUGCCc
MIMAT0000255	hsa-miR-34a-5p	NM_001543	NDST1	circRNA	chr5	149933531	149933552	+	5	0	AGO1-4,AGO2	7mer-m8	uguuggucGAUUCUGUGACGGu	:|::|:|||||||	gcagggccUUGGGGCACUGCCu
MIMAT0000255	hsa-miR-34a-5p	NM_001543	NDST1	circRNA	chr5	149934697	149934717	+	2	0	AGO1-4,AGO2	7mer-m8	uguuGGUCGAUUCUGUGACGGu	||| |: ||||||||	ucuuCCA-AUGCCACACUGCCu
MIMAT0000255	hsa-miR-34a-5p	NM_001543	NDST1	circRNA	chr5	149935527	149935549	+	2	1	AGO1,AGO2	7mer-m8	uguUGGUCGA-UUCUGUGACGGu	||:|| | ||||||||||	cccACUAGGUCCAGACACUGCCg
MIMAT0000255	hsa-miR-34a-5p	NM_032947	C5orf62	circRNA	chr5	150175782	150175804	+	1	0	AGO1-4	8mer	uguUGGUCG-AUUCUGUGACGGu	:||| | | :|:|||||||	uguGCCAUCUUUGGGCACUGCCa
MIMAT0000255	hsa-miR-34a-5p	NM_002084	GPX3	circRNA	chr5	150408126	150408148	+	2	0	AGO1-4	7mer-m8	ugUUGGUCG-AUUCUGUGACGGu	::||||| | |||||||	ggGGCCAGCAUCUCCCACUGCCu
MIMAT0000255	hsa-miR-34a-5p	NM_001155	ANXA6	circRNA	chr5	150519726	150519748	-	1	0	AGO1-4	8mer	uguuggUCGAUUC-UGUGACGGu	:||| | ||||||||	ugccgaGGCUCUGUACACUGCCa
MIMAT0000255	hsa-miR-34a-5p	NM_001193544	ANXA6	circRNA	chr5	150519726	150519748	-	1	0	AGO1-4	8mer	uguuggUCGAUUC-UGUGACGGu	:||| | ||||||||	ugccgaGGCUCUGUACACUGCCa
MIMAT0000255	hsa-miR-34a-5p	NM_198321	GALNT10	circRNA	chr5	153800204	153800227	+	3	0	AGO2	8mer	uguuggUCGAUUCU--GUGACGGu	||| |||: |||||||	aucuugAGCCAAGGCCCACUGCCa
MIMAT0000255	hsa-miR-34a-5p	NM_015315	LARP1	circRNA	chr5	154140143	154140162	+	1	0	AGO2	7mer-m8	ugUUGGUCGAUUCUGUGACGGu	|| || | || |||||||	gaAAGCA-CACAG-CACUGCCu
MIMAT0000255	hsa-miR-34a-5p	NM_015315	LARP1	circRNA	chr5	154154265	154154287	+	1	0	AGO1-4	8mer	uguuGGUCGAUUCU-GUGACGGu	||| || | |||||||	cugcCCACAUAUCAUCACUGCCa
MIMAT0000255	hsa-miR-34a-5p	NM_015315	LARP1	circRNA	chr5	154181705	154181726	+	6	0	AGO1-4,AGO2	7mer-m8	uguuggucgauucuGUGACGGu	|||||||	cggaagaacaccuuCACUGCCu
MIMAT0000255	hsa-miR-34a-5p	NM_015465	GEMIN5	circRNA	chr5	154267786	154267808	-	2	0	AGO1-4,AGO2	8mer	ugUUG-GUCGAUUCUGUGACGGu	||| :| |||||||||||	aaAACUUACAGAAGACACUGCCa
MIMAT0000255	hsa-miR-34a-5p	NM_033274	ADAM19	circRNA	chr5	156924012	156924033	-	1	0	AGO2	7mer-m8	uguuggucgauucuGUGACGGu	|||||||	cgggcaagucucccCACUGCCc
MIMAT0000255	hsa-miR-34a-5p	NM_001199383	RNF145	circRNA	chr5	158585940	158585961	-	1	0	AGO1-4	8mer	uguUGGUCGAUUCUGUGACGGu	:|| ||: | |||||||	ccuGCCCUCUGUGCCACUGCCa
MIMAT0000255	hsa-miR-34a-5p	NM_024565	CCNJL	circRNA	chr5	159679661	159679682	-	3	0	AGO1-4	7mer-m8	ugUUGGUCGAUUCUGUGACGGu	| ::| :|: ||||||||	aaAUUUAAUUGCCACACUGCCu
MIMAT0000255	hsa-miR-34a-5p	NM_024565	CCNJL	circRNA	chr5	159680455	159680477	-	2	0	AGO2	7mer-m8	ugUUGG-UCGAUUCUGUGACGGu	|:|: ||| ||:|||||||	gcAGCUGAGCCCAGGCACUGCCu
MIMAT0000255	hsa-miR-34a-5p	NM_022897	RANBP17	circRNA	chr5	170470520	170470543	+	1	0	AGO1-4	7mer-m8	uguugguCGAUU--CUGUGACGGu	|:||: |||||||||	uuuggguGUUAGAUGACACUGCCu
MIMAT0000255	hsa-miR-34a-5p	NM_001017995	SH3PXD2B	circRNA	chr5	171760756	171760775	-	3	0	AGO1-4,AGO2	7mer-m8	ugUUGGUCGAUUCUGUGACGGu	:| |||: :|:|||||||	agGAACAGU--GGGCACUGCCc
MIMAT0000255	hsa-miR-34a-5p	NM_004417	DUSP1	circRNA	chr5	172196093	172196114	-	5	0	AGO1-4,AGO2	8mer	uguugguCGAUUCUGUGACGGu	|:| : |||||||	gaaggguGUUUGUCCACUGCCa
MIMAT0000255	hsa-miR-34a-5p	NM_004417	DUSP1	circRNA	chr5	172196704	172196725	-	2	0	AGO1-4	7mer-m8	uguuggucgauucuGUGACGGu	|||||||	gaugccuugggcauCACUGCCu
MIMAT0000255	hsa-miR-34a-5p	NM_014901	RNF44	circRNA	chr5	175955594	175955613	-	3	0	AGO2	8mer	uguuGGUCGAUUCUGUGACGGu	|||| | |:|||||||	cugcCCAGGU--GGCACUGCCa
MIMAT0000255	hsa-miR-34a-5p	NM_014901	RNF44	circRNA	chr5	175957142	175957164	-	1	1	AGO1	7mer-m8	uguUGGUCGAU-UCUGUGACGGu	:|| || : || |||||||	accGCCUGCAGCAGCCACUGCCc
MIMAT0000255	hsa-miR-34a-5p	NM_012171	TSPAN17	circRNA	chr5	176084773	176084794	+	1	0	AGO1-4	7mer-m8	uguUGGUCGAUUCUGUGACGGu	||:| ||::|||||||||	aacACUACCUGGGACACUGCCu
MIMAT0000255	hsa-miR-34a-5p	NM_022455	NSD1	circRNA	chr5	176637072	176637093	+	2	0	AGO1-4	7mer-m8	uguUGGUCGAUUCUGUGACGGu	|| :| | ||||||||	cucACAGGGUCCAACACUGCCc
MIMAT0000255	hsa-miR-34a-5p	NM_172349	NSD1	circRNA	chr5	176637072	176637093	+	2	0	AGO1-4	7mer-m8	uguUGGUCGAUUCUGUGACGGu	|| :| | ||||||||	cucACAGGGUCCAACACUGCCc
MIMAT0000255	hsa-miR-34a-5p	NM_000505	F12	circRNA	chr5	176830869	176830890	-	1	0	AGO1-4	7mer-m8	uguuggucgauucuGUGACGGu	|||||||	ugcugacggccgcuCACUGCCu
MIMAT0000255	hsa-miR-34a-5p	NM_000505	F12	circRNA	chr5	176832072	176832095	-	1	0	AGO1-4	8mer	uguuggucGAUUCU--GUGACGGu	||:| : |||||||	caagggucCUGAUGCCCACUGCCa
MIMAT0000255	hsa-miR-34a-5p	NM_000505	F12	circRNA	chr5	176832329	176832348	-	1	0	AGO1-4	8mer	uguUGGUCGAUUCUGUGACGGu	||::| || |||||||	cucACUGG--AAACCACUGCCa
MIMAT0000255	hsa-miR-34a-5p	NM_002082	GRK6	circRNA	chr5	176869151	176869172	+	1	0	AGO1-4	8mer	uguugGUCGAUUCUGUGACGGu	||| :|| |||||||	gcuggCAGAGGAGCCACUGCCa
MIMAT0000255	hsa-miR-34a-5p	NM_002082	GRK6	circRNA	chr5	176869414	176869434	+	1	0	AGO1-4	7mer-m8	ugUUGGUCGAUUCUGUGACGGu	| ||| | |: |||||||	auACCCAUC-AGCCCACUGCCc
MIMAT0000255	hsa-miR-34a-5p	NM_004395	DBN1	circRNA	chr5	176885460	176885484	-	10	0	AGO1-4,AGO2	8mer	uguUGGUCGAUU---CUGUGACGGu	|||| : || |||||||||	gacACCAUUGAAACUGACACUGCCa
MIMAT0000255	hsa-miR-34a-5p	NM_080881	DBN1	circRNA	chr5	176885460	176885484	-	10	0	AGO1-4,AGO2	8mer	uguUGGUCGAUU---CUGUGACGGu	|||| : || |||||||||	gacACCAUUGAAACUGACACUGCCa
MIMAT0000255	hsa-miR-34a-5p	NM_004395	DBN1	circRNA	chr5	176886121	176886143	-	3	0	AGO1-4,AGO2	8mer	uguugGUC-GAUUCUGUGACGGu	||| || |||||||	ccucgCAGCCUCCACCACUGCCa
MIMAT0000255	hsa-miR-34a-5p	NM_080881	DBN1	circRNA	chr5	176886121	176886143	-	3	0	AGO1-4,AGO2	8mer	uguugGUC-GAUUCUGUGACGGu	||| || |||||||	ccucgCAGCCUCCACCACUGCCa
MIMAT0000255	hsa-miR-34a-5p	NR_024019	FAM193B	circRNA	chr5	176963534	176963556	-	3	0	AGO1-4,AGO2	7mer-m8	uguugguCGAU-UCUGUGACGGu	|||: | |||||||	cccuguuGCUGCUGCCACUGCCc
MIMAT0000255	hsa-miR-34a-5p	NM_025158	RUFY1	circRNA	chr5	178987161	178987182	+	2	0	AGO1-4,AGO2	7mer-m8	uguugguCGAUUCUGUGACGGu	| |:: :|||||||	uuguaguGAUGGAGCACUGCCu
MIMAT0000255	hsa-miR-34a-5p	NM_015455	CNOT6	circRNA	chr5	180002153	180002172	+	4	0	AGO2	7mer-m8	uguuGGUCGAUUCUGUGACGGu	:|| | ||| |||||||	guucUCA-CCAAG-CACUGCCu
MIMAT0000255	hsa-miR-34a-5p	NM_001114620	MGAT1	circRNA	chr5	180218104	180218126	-	1	0	AGO1-4	7mer-m8	ugUUGGUCGAUUC-UGUGACGGu	:::|| | ::| |||||||	ugGGUCAUCGGGGCUCACUGCCu
MIMAT0000255	hsa-miR-34a-5p	NM_033549	TRIM41	circRNA	chr5	180651494	180651515	+	4	0	AGO2	7mer-m8	ugUUGGUCGAUUCUGUGACGGu	| || |: | |||||||	agACCCCGUCACCCCACUGCCc
MIMAT0000255	hsa-miR-34a-5p	NM_033549	TRIM41	circRNA	chr5	180662521	180662543	+	1	0	AGO2	8mer	uguuGGUCGAUUC-UGUGACGGu	|||| | | |||||||	ccucCCAGGUCUGCUCACUGCCa
MIMAT0000255	hsa-miR-34a-5p	NM_020135	WRNIP1	circRNA	chr6	2785332	2785354	+	2	0	AGO1-4	7mer-m8	ugUUGGUCGAUUCU-GUGACGGu	||||| | ::|: |||||||	ggAACCACCAGGGGCCACUGCCc
MIMAT0000255	hsa-miR-34a-5p	NM_001003699	RREB1	circRNA	chr6	7230895	7230916	+	2	0	AGO1-4,AGO2	7mer-m8	uguuggucgauucuGUGACGGu	|||||||	gacugcaagccccuCACUGCCu
MIMAT0000255	hsa-miR-34a-5p	NM_030810	TXNDC5	circRNA	chr6	7904942	7904956	-	3	0	AGO1-4,AGO2	8mer	uguuggucgauUCUGUGACGGu	:|||||||||	-------guguGGACACUGCCa
MIMAT0000255	hsa-miR-34a-5p	NR_037616	MUTED-TXNDC5	circRNA	chr6	7904942	7904956	-	3	0	AGO1-4,AGO2	8mer	uguuggucgauUCUGUGACGGu	:|||||||||	-------guguGGACACUGCCa
MIMAT0000255	hsa-miR-34a-5p	NM_017906	PAK1IP1	circRNA	chr6	10697582	10697602	+	4	0	AGO1-4	7mer-m8	uguUGGU-CGAUUCUGUGACGGu	|||| ||| ||||||||	cucACCAUGCU--CACACUGCCu
MIMAT0000255	hsa-miR-34a-5p	hsa_circ_0001575	hsa_circ_001974	circRNA	chr6	10745638	10745658	+	1	0	AGO1-4	7mer-m8	uguugguCGAUUCUGUGACGGu	|| ||| |||||||	gggcuuuGCAAAG-CACUGCCu
MIMAT0000255	hsa-miR-34a-5p	NM_004973	JARID2	circRNA	chr6	15496455	15496477	+	1	0	AGO2	8mer	ugUUGGUCGAUUC-UGUGACGGu	|| | |: ||| ||||||||	caAAACUGUGAAGUACACUGCCa
MIMAT0000255	hsa-miR-34a-5p	NM_000332	ATXN1	circRNA	chr6	16753490	16753511	-	1	0	AGO1-4	8mer	ugUUGGUCGAUUCUGUGACGGu	||:| || |||||||	gcAAUCUCCUCCUCCACUGCCa
MIMAT0000255	hsa-miR-34a-5p	NM_005124	NUP153	circRNA	chr6	17649472	17649492	-	11	0	AGO1,AGO1-4,AGO2	7mer-m8	uguUGGUCGAUUCUGUGACGGu	|||||:| |||||||	aucACCAGUU-CUUCACUGCCu
MIMAT0000255	hsa-miR-34a-5p	NM_005124	NUP153	circRNA	chr6	17675513	17675535	-	4	0	AGO1-4,AGO2	8mer	uguUGGUCGAUUC-UGUGACGGu	||: | || ||||||||	cucACUCUCACAGCACACUGCCa
MIMAT0000255	hsa-miR-34a-5p	NM_001105568	KIF13A	circRNA	chr6	17794567	17794588	-	1	0	AGO2	8mer	ugUUGGUCGAUUCUGUGACGGu	|:| | ::|||||||||	gcAGCAUUCAGGGACACUGCCa
MIMAT0000255	hsa-miR-34a-5p	NM_022113	KIF13A	circRNA	chr6	17794567	17794588	-	1	0	AGO2	8mer	ugUUGGUCGAUUCUGUGACGGu	|:| | ::|||||||||	gcAGCAUUCAGGGACACUGCCa
MIMAT0000255	hsa-miR-34a-5p	hsa_circ_0002989	hsa_circ_0002989	circRNA	chr6	24977045	24977063	+	14	0	AGO1,AGO1-4	8mer	uguuGGUCGAUUCUGUGACGGu	:|| || :|||||||	uuuuUCAUCU---GCACUGCCa
MIMAT0000255	hsa-miR-34a-5p	hsa_circ_0001585	hsa_circ_000744	circRNA	chr6	26157736	26157757	-	1	0	AGO1-4	7mer-m8	uguuggucgauucuGUGACGGu	|||||||	ccucugaagucccuCACUGCCu
MIMAT0000255	hsa-miR-34a-5p	hsa_circ_0001585	hsa_circ_000744	circRNA	chr6	26196589	26196608	-	2	0	AGO1-4	7mer-m8	uguuggucGAUUCUGUGACGGu	||| ||||||||	ugauuuucCUA--ACACUGCCu
MIMAT0000255	hsa-miR-34a-5p	hsa_circ_0001586	hsa_circ_001318	circRNA	chr6	26196589	26196608	-	2	0	AGO1-4	7mer-m8	uguuggucGAUUCUGUGACGGu	||| ||||||||	ugauuuucCUA--ACACUGCCu
MIMAT0000255	hsa-miR-34a-5p	hsa_circ_0075887	hsa_circ_0075887	circRNA	chr6	26281376	26281397	-	2	0	AGO1-4	8mer	uguuGGUCGAUUCUGUGACGGu	|::|: ||| |||||||	ugcuCUGGUCAAGCCACUGCCa
MIMAT0000255	hsa-miR-34a-5p	NM_006353	HMGN4	circRNA	chr6	26546679	26546700	+	5	0	AGO1-4,AGO2	7mer-m8	ugUUGGUCGAUUCUGUGACGGu	|:: | :|: ||||||||	ccAGUGAUUUGUAACACUGCCu
MIMAT0000255	hsa-miR-34a-5p	NM_001199479	ZNF193	circRNA	chr6	28201224	28201247	+	6	0	AGO1,AGO1-4,AGO2	8mer	ugUUG-GUCGAUU-CUGUGACGGu	||: :| : || |:|||||||	auAAUAUAAUAAAUGGCACUGCCa
MIMAT0000255	hsa-miR-34a-5p	hsa_circ_0005133	hsa_circ_0005133	circRNA	chr6	30856750	30856774	+	3	0	AGO1-4,AGO2	7mer-m8	uguuGGUCGAUUCU---GUGACGGu	|| | | ||| |||||||	agcuCCUGGUCAGAUUCCACUGCCg
MIMAT0000255	hsa-miR-34a-5p	hsa_circ_0075936	hsa_circ_0075936	circRNA	chr6	31747816	31747838	-	5	0	AGO1,AGO1-4,AGO2	7mer-m8	uguuGGUCGAUUCU-GUGACGGu	||:|| : | |||||||	cuucCCGGCCGUCACCACUGCCc
MIMAT0000255	hsa-miR-34a-5p	hsa_circ_0075953	hsa_circ_0075953	circRNA	chr6	32820967	32820989	-	1	0	AGO2	7mer-m8	ugUUGGU-CGAUUCUGUGACGGu	|:::| || : |:|||||||	ucAGUUAUGCAGCGGCACUGCCc
MIMAT0000255	hsa-miR-34a-5p	hsa_circ_0075969	hsa_circ_0075969	circRNA	chr6	33423618	33423639	+	1	0	AGO1-4	7mer-m8	uguuggucgauucuGUGACGGu	|||||||	ucauggaccccaccCACUGCCc
MIMAT0000255	hsa-miR-34a-5p	hsa_circ_0075969	hsa_circ_0075969	circRNA	chr6	33423693	33423714	+	1	0	AGO1-4	7mer-m8	uguuggucGAUUCUGUGACGGu	|| :|||||||	uccugcccCUCCUGCACUGCCc
MIMAT0000255	hsa-miR-34a-5p	hsa_circ_0075969	hsa_circ_0075969	circRNA	chr6	33424259	33424282	+	2	0	AGO1-4	7mer-m8	ugUUGGU--CGAUUCUGUGACGGu	::||| |||::| |||||||	agGGCCAGGGCUGGGCCACUGCCc
MIMAT0000255	hsa-miR-34a-5p	hsa_circ_0075969	hsa_circ_0075969	circRNA	chr6	33424351	33424372	+	11	0	AGO1,AGO1-4,AGO2	8mer	uguuggucgauucuGUGACGGu	|||||||	ggauacuuuucccuCACUGCCa
MIMAT0000255	hsa-miR-34a-5p	NM_002224	ITPR3	circRNA	chr6	33635626	33635647	+	3	0	AGO1,AGO1-4	7mer-m8	uguuggucgauucuGUGACGGu	|||||||	gccgaggacaccauCACUGCCc
MIMAT0000255	hsa-miR-34a-5p	NM_002224	ITPR3	circRNA	chr6	33663605	33663626	+	2	0	AGO1-4,AGO2	7mer-m8	ugUUGGUCGAUUCUGUGACGGu	:||::| |: ||||||||	gcGACUGGGAAGAACACUGCCc
MIMAT0000255	hsa-miR-34a-5p	NM_145905	HMGA1	circRNA	chr6	34213129	34213150	+	9	0	AGO1-4,AGO2	7mer-m8	uguUGGUCGAUUCUGUGACGGu	|| ||| |||||||	ggcACGCCCUACUCCACUGCCc
MIMAT0000255	hsa-miR-34a-5p	NM_024294	C6orf106	circRNA	chr6	34556283	34556304	-	4	0	AGO1-4,AGO2	7mer-m8	ugUUGGUCGAUUCUGUGACGGu	|::| ||:||||||||||	ccAGUCUCCUGAGACACUGCCu
MIMAT0000255	hsa-miR-34a-5p	NM_015245	ANKS1A	circRNA	chr6	35056428	35056449	+	1	0	AGO1-4	8mer	uguuggucgauucuGUGACGGu	|||||||	ggggcauaggcuccCACUGCCa
MIMAT0000255	hsa-miR-34a-5p	NM_015245	ANKS1A	circRNA	chr6	35057167	35057187	+	6	0	AGO1-4,AGO2	7mer-m8	ugUUGGUCGAUUCUGUGACGGu	|:: | | :|| |||||||	ucAGUGAUCGGAG-CACUGCCc
MIMAT0000255	hsa-miR-34a-5p	NR_034069	SRPK1	circRNA	chr6	35803116	35803137	-	3	0	AGO2	7mer-m8	uguuggucgaUUCUGUGACGGu	:|| |||||||	ccugagaagaGAGCCACUGCCg
MIMAT0000255	hsa-miR-34a-5p	NM_003137	SRPK1	circRNA	chr6	35842034	35842059	-	1	0	AGO2	7mer-m8	ugUUGGUCGAUUCU----GUGACGGu	||::| | ::|: |||||||	ccAAUUAUCAGGGGCUUCCACUGCCu
MIMAT0000255	hsa-miR-34a-5p	NR_034069	SRPK1	circRNA	chr6	35842034	35842059	-	1	0	AGO2	7mer-m8	ugUUGGUCGAUUCU----GUGACGGu	||::| | ::|: |||||||	ccAAUUAUCAGGGGCUUCCACUGCCu
MIMAT0000255	hsa-miR-34a-5p	NM_152734	C6orf89	circRNA	chr6	36870012	36870033	+	3	0	AGO1-4,AGO2	7mer-m8	uguuggUCGAUUCUGUGACGGu	| || : |||||||	ggauuaAUCUUGCUCACUGCCu
MIMAT0000255	hsa-miR-34a-5p	NM_015050	FTSJD2	circRNA	chr6	37403420	37403439	+	3	0	AGO1-4	7mer-m8	ugUUGGUCGAUUCUGUGACGGu	| |||| || :|||||||	ugACCCAG--AAUGCACUGCCc
MIMAT0000255	hsa-miR-34a-5p	NM_015050	FTSJD2	circRNA	chr6	37448286	37448308	+	1	0	AGO2	7mer-m8	uguuggUCGA-UUCUGUGACGGu	||:| | :|||||||	uuucugAGUUCCAUGCACUGCCc
MIMAT0000255	hsa-miR-34a-5p	NM_001012426	FOXP4	circRNA	chr6	41559031	41559052	+	1	0	AGO1-4	8mer	uguuGGUCGAUUCUGUGACGGu	:| || :| ||||||||	uauuUCCGCAGAAACACUGCCa
MIMAT0000255	hsa-miR-34a-5p	NM_007162	TFEB	circRNA	chr6	41652649	41652668	-	1	0	AGO1-4	8mer	ugUUGGUCGAUUCUGUGACGGu	:||| ||:|| |||||||	cuGACC--CUGAGCCACUGCCa
MIMAT0000255	hsa-miR-34a-5p	NM_013397	PRICKLE4	circRNA	chr6	41756249	41756271	+	1	0	AGO2	7mer-m8	uguUGGUCGAUUC-UGUGACGGu	:| | || :| |||||||	ggcGCAAUCUCGGCUCACUGCCc
MIMAT0000255	hsa-miR-34a-5p	NM_015349	KIAA0240	circRNA	chr6	42819914	42819934	+	1	0	AGO1-4	8mer	uguuggUCGAUUCUGUGACGGu	||| | ||||||||	cucuugAGC-ACCACACUGCCa
MIMAT0000255	hsa-miR-34a-5p	NM_033112	RRP36	circRNA	chr6	42996976	42996997	+	1	1	AGO1-4	7mer-m8	uguuGGUCGAUUCUGUGACGGu	:| ||| | |||||||	auccUCUGCUCUGCCACUGCCc
MIMAT0000255	hsa-miR-34a-5p	NM_001168370	CUL7	circRNA	chr6	43005452	43005473	-	1	0	AGO1-4	8mer	uguuggucGAUUCUGUGACGGu	|| :|||||||	cccuaugcCUCCUGCACUGCCa
MIMAT0000255	hsa-miR-34a-5p	NM_033450	ABCC10	circRNA	chr6	43402564	43402581	+	1	0	AGO1-4	8mer	uguUGGUCGAUUCUGUGACGGu	||||||| |||||||	ggcACCAGCU----CACUGCCa
MIMAT0000255	hsa-miR-34a-5p	NM_033450	ABCC10	circRNA	chr6	43412863	43412884	+	3	0	AGO1-4,AGO2	7mer-m8	uguuGGUCGAUUCUGUGACGGu	||||: |||||||	caucCCAGUGUUCCCACUGCCc
MIMAT0000255	hsa-miR-34a-5p	NM_020750	XPO5	circRNA	chr6	43491518	43491539	-	3	0	AGO1-4,AGO2	8mer	uguuggucgauucUGUGACGGu	:|||||||	cuaggcccuucuuGCACUGCCa
MIMAT0000255	hsa-miR-34a-5p	NM_001078175	SLC29A1	circRNA	chr6	44197691	44197711	+	6	0	AGO1-4,AGO2	8mer	uguuggucGAUUCUGUGACGGu	||:| |||||||	ugguguuuCUGA-UCACUGCCa
MIMAT0000255	hsa-miR-34a-5p	NM_001078177	SLC29A1	circRNA	chr6	44197691	44197711	+	6	0	AGO1-4,AGO2	8mer	uguuggucGAUUCUGUGACGGu	||:| |||||||	ugguguuuCUGA-UCACUGCCa
MIMAT0000255	hsa-miR-34a-5p	NM_004955	SLC29A1	circRNA	chr6	44197691	44197711	+	6	0	AGO1-4,AGO2	8mer	uguuggucGAUUCUGUGACGGu	||:| |||||||	ugguguuuCUGA-UCACUGCCa
MIMAT0000255	hsa-miR-34a-5p	NM_020745	AARS2	circRNA	chr6	44269820	44269841	-	2	0	AGO1-4	8mer	uguuggucgauucUGUGACGGu	||||||||	cagcggcgugccaACACUGCCa
MIMAT0000255	hsa-miR-34a-5p	NM_001024630	RUNX2	circRNA	chr6	45518064	45518085	+	1	0	AGO2	7mer-m8	uguuggucgauucuGUGACGGu	|||||||	ucuuuagacggucuCACUGCCu
MIMAT0000255	hsa-miR-34a-5p	NM_004348	RUNX2	circRNA	chr6	45518064	45518085	+	1	0	AGO2	7mer-m8	uguuggucgauucuGUGACGGu	|||||||	ucuuuagacggucuCACUGCCu
MIMAT0000255	hsa-miR-34a-5p	NM_133493	CD109	circRNA	chr6	74407185	74407206	+	1	0	AGO2	7mer-m8	ugUUGGUCGAUUCUGUGACGGu	:| | ||:: ||||||||	ugGAGCUUCUGGAACACUGCCc
MIMAT0000255	hsa-miR-34a-5p	NM_001080508	TBX18	circRNA	chr6	85457652	85457673	-	6	1	AGO1,AGO2,AGO3	7mer-m8	uguuggucgauuCUGUGACGGu	| |||||||	gucuucacaaccGUCACUGCCu
MIMAT0000255	hsa-miR-34a-5p	NM_002526	NT5E	circRNA	chr6	86203641	86203661	+	2	0	AGO1-4,AGO2	8mer	uguugGUCGAUUCUGUGACGGu	||| ||| |||||||	uuccaCAG-GAAGUCACUGCCa
MIMAT0000255	hsa-miR-34a-5p	NM_003800	RNGTT	circRNA	chr6	89323994	89324015	-	3	0	AGO1,AGO2	8mer	uguUGGUCGAUUCUGUGACGGu	| :: ||| ||||||||	ccuAAUGCCUACAACACUGCCa
MIMAT0000255	hsa-miR-34a-5p	NM_012115	CASP8AP2	circRNA	chr6	90571996	90572016	+	22	0	AGO1,AGO1-4,AGO2,AGO3	8mer	uguugGUCGAUUCUGUGACGGu	:||| | |||||||	caucaUAGC-ACUUCACUGCCa
MIMAT0000255	hsa-miR-34a-5p	NM_002912	REV3L	circRNA	chr6	111680092	111680116	-	4	0	AGO1-4	8mer	uguuGGUCGAUUCU---GUGACGGu	:|| ||:| | |||||||	caucUCAUCUGACACUCCACUGCCa
MIMAT0000255	hsa-miR-34a-5p	NM_002912	REV3L	circRNA	chr6	111792916	111792937	-	1	0	AGO1-4	7mer-m8	uguuggucgauucuGUGACGGu	|||||||	auacuucucaacccCACUGCCu
MIMAT0000255	hsa-miR-34a-5p	NM_001105206	LAMA4	circRNA	chr6	112469452	112469472	-	2	0	AGO1-4	7mer-m8	uguugGUCGAUUCUGUGACGGu	|||| |:| |||||||	aggugCAGC-AGGCCACUGCCc
MIMAT0000255	hsa-miR-34a-5p	NM_001105206	LAMA4	circRNA	chr6	112528339	112528346	-	3	0	AGO1-4	8mer	uguuggucgauucuGUGACGGu	|||||||	--------------CACUGCCa
MIMAT0000255	hsa-miR-34a-5p	NM_002356	MARCKS	circRNA	chr6	114184300	114184321	+	3	0	AGO1-4,AGO2	7mer-m8	uguuggUCGAUUCUGUGACGGu	| :| | |||||||	auuuugAUUUUAUUCACUGCCu
MIMAT0000255	hsa-miR-34a-5p	NR_033441	HDAC2	circRNA	chr6	114279909	114279929	-	4	0	AGO1-4,AGO2	7mer-m8	uguuGGUCGAUUCUGUGACGGu	||| : ||| |||||||	ggccCCA-UAAAGCCACUGCCg
MIMAT0000255	hsa-miR-34a-5p	NM_152729	NT5DC1	circRNA	chr6	116558138	116558157	+	1	0	AGO1-4	8mer	ugUUGGUCGAUUCUGUGACGGu	:| ||| :||:|||||||	agGAGCAG--GAGGCACUGCCa
MIMAT0000255	hsa-miR-34a-5p	NM_001042475	CEP85L	circRNA	chr6	118887219	118887240	-	1	0	AGO2	7mer-m8	uguuggucGAUUCUGUGACGGu	| || |||||||	ucuuuaucCAAACUCACUGCCc
MIMAT0000255	hsa-miR-34a-5p	NM_001178035	CEP85L	circRNA	chr6	118887219	118887240	-	1	0	AGO2	7mer-m8	uguuggucGAUUCUGUGACGGu	| || |||||||	ucuuuaucCAAACUCACUGCCc
MIMAT0000255	hsa-miR-34a-5p	NM_006714	SMPDL3A	circRNA	chr6	123110525	123110544	+	1	0	AGO1-4	7mer-m8	ugUUGGUCGAUUCUGUGACGGu	:||:: || |:|||||||	cuGACUGCCU--GGCACUGCCg
MIMAT0000255	hsa-miR-34a-5p	NM_000426	LAMA2	circRNA	chr6	129835597	129835620	+	1	0	AGO1-4	8mer	uguUGGUCG-A-UUCUGUGACGGu	| ::|| | ||| |||||||	gacAAUGGCAUAAAGUCACUGCCa
MIMAT0000255	hsa-miR-34a-5p	NM_004830	MED23	circRNA	chr6	131913533	131913557	-	1	0	AGO2	7mer-m8	ugUUGGUCGA--UUCU-GUGACGGu	||:::|:| | | |||||||	gcAAUUGGUUUGAUCAUCACUGCCc
MIMAT0000255	hsa-miR-34a-5p	NM_001134831	AHI1	circRNA	chr6	135759514	135759536	-	2	0	AGO1-4,AGO2	8mer	uguUGGUCGAUU-CUGUGACGGu	|:|| ||:| |:|||||||	uucAUCAUCUGAUGGCACUGCCa
MIMAT0000255	hsa-miR-34a-5p	NM_001134832	AHI1	circRNA	chr6	135759514	135759536	-	2	0	AGO1-4,AGO2	8mer	uguUGGUCGAUU-CUGUGACGGu	|:|| ||:| |:|||||||	uucAUCAUCUGAUGGCACUGCCa
MIMAT0000255	hsa-miR-34a-5p	NM_005923	MAP3K5	circRNA	chr6	137049330	137049354	-	2	0	AGO1-4	8mer	uguugGUC-GAU--UCUGUGACGGu	||| ||| || |||||||	ccccaCAGACUACCAGCCACUGCCa
MIMAT0000255	hsa-miR-34a-5p	NM_020464	NHSL1	circRNA	chr6	138817458	138817479	-	1	0	AGO1-4	7mer-m8	ugUUGGUCGAUUCUGUGACGGu	:|| : | | ||||||||	ugGACAGUCCACUACACUGCCc
MIMAT0000255	hsa-miR-34a-5p	NM_020464	NHSL1	circRNA	chr6	138954615	138954639	-	2	0	AGO1-4	8mer	uguuGGUCGAUUCU---GUGACGGu	||| : || | |||||||	guuuCCACUGAAAAGUCCACUGCCa
MIMAT0000255	hsa-miR-34a-5p	NM_020464	NHSL1	circRNA	chr6	138962787	138962812	-	1	0	AGO1-4	8mer	ugUUGGUCGAUUC----UGUGACGGu	|| ||| :|| |||||||	gaAAGCAGAGGAGUUCCCCACUGCCa
MIMAT0000255	hsa-miR-34a-5p	NM_173082	SHPRH	circRNA	chr6	146264397	146264418	-	1	0	AGO2	7mer-m8	uguuggucgauucuGUGACGGu	|||||||	cuuuuuacugccccCACUGCCu
MIMAT0000255	hsa-miR-34a-5p	NM_001127715	STXBP5	circRNA	chr6	147684691	147684712	+	4	0	AGO1-4,AGO2	8mer	uguuggUCGAUUCUGUGACGGu	||: | |||||||	agcaaaAGUAAUCUCACUGCCa
MIMAT0000255	hsa-miR-34a-5p	NM_198887	NUP43	circRNA	chr6	150046180	150046203	-	2	1	AGO2	7mer-m8	ugUUGGUCGAUU--CUGUGACGGu	||:: |:| | | |||||||	ugAAUUUGUUCAUUGUCACUGCCu
MIMAT0000255	hsa-miR-34a-5p	NM_020732	ARID1B	circRNA	chr6	157362967	157362988	+	2	0	AGO1-4	7mer-m8	ugUUGGUCG-AUUCUGUGACGGu	|:||| | | | |||||||	uuAGCCACCAUCA-CCACUGCCc
MIMAT0000255	hsa-miR-34a-5p	hsa_circ_0001658	hsa_circ_001175	circRNA	chr6	157362967	157362988	+	2	0	AGO1-4	7mer-m8	ugUUGGUCG-AUUCUGUGACGGu	|:||| | | | |||||||	uuAGCCACCAUCA-CCACUGCCc
MIMAT0000255	hsa-miR-34a-5p	NM_020732	ARID1B	circRNA	chr6	157365966	157365987	+	1	0	AGO1-4	8mer	uguugGUCGAUUCUGUGACGGu	::|||: ||||||||	gcuggUGGCUGCCACACUGCCa
MIMAT0000255	hsa-miR-34a-5p	hsa_circ_0001658	hsa_circ_001175	circRNA	chr6	157365966	157365987	+	1	0	AGO1-4	8mer	uguugGUCGAUUCUGUGACGGu	::|||: ||||||||	gcuggUGGCUGCCACACUGCCa
MIMAT0000255	hsa-miR-34a-5p	hsa_circ_0001659	hsa_circ_001805	circRNA	chr6	157433135	157433156	+	1	0	AGO2	7mer-m8	uguUGGUCGAUUCU--GUGACGGu	||| :|:||| |||||||	cauACC--UUGAGAACCACUGCCu
MIMAT0000255	hsa-miR-34a-5p	NM_016224	SNX9	circRNA	chr6	158317979	158318000	+	1	0	AGO1-4	7mer-m8	uguUGGUCGAUUCUGUGACGGu	| || ||::|||||||||	cccAACAACUGGGACACUGCCu
MIMAT0000255	hsa-miR-34a-5p	NM_003898	SYNJ2	circRNA	chr6	158449856	158449877	+	7	0	AGO1-4,AGO2	8mer	ugUUGGUCGAUUCUGUGACGGu	||:| | || |||||||	gaAAUCUACAAAAUCACUGCCa
MIMAT0000255	hsa-miR-34a-5p	NM_003898	SYNJ2	circRNA	chr6	158504551	158504572	+	2	0	AGO1-4	8mer	uguuggucgauucuGUGACGGu	|||||||	gcccccgugucuccCACUGCCa
MIMAT0000255	hsa-miR-34a-5p	NM_020245	TULP4	circRNA	chr6	158924211	158924233	+	3	0	AGO2	8mer	uguuGGUCGAUU-CUGUGACGGu	|| || |: |||||||	gucuCCUGCCAGCCCCACUGCCa
MIMAT0000255	hsa-miR-34a-5p	NM_020823	TMEM181	circRNA	chr6	158993094	158993115	+	1	0	AGO2	7mer-m8	uguuggucgauucuGUGACGGu	|||||||	cuggucugugugcuCACUGCCc
MIMAT0000255	hsa-miR-34a-5p	NM_001111077	EZR	circRNA	chr6	159190423	159190445	-	1	0	AGO1-4	8mer	ugUUGGUCG-AUUCUGUGACGGu	|:|: || || ||||||||	ggAGCUUGCAGAAUACACUGCCa
MIMAT0000255	hsa-miR-34a-5p	NM_003379	EZR	circRNA	chr6	159190423	159190445	-	1	0	AGO1-4	8mer	ugUUGGUCG-AUUCUGUGACGGu	|:|: || || ||||||||	ggAGCUUGCAGAAUACACUGCCa
MIMAT0000255	hsa-miR-34a-5p	NM_000876	IGF2R	circRNA	chr6	160448249	160448270	+	3	0	AGO1,AGO2	7mer-m8	uguuggucgauuCUGUGACGGu	|:|||||||	gccuguccccccGGCACUGCCg
MIMAT0000255	hsa-miR-34a-5p	NM_005922	MAP3K4	circRNA	chr6	161536252	161536273	+	1	0	AGO1-4	7mer-m8	ugUUGGUCGAUUCUGUGACGGu	:||: || |||||||	agGACUUCCUUUCUCACUGCCu
MIMAT0000255	hsa-miR-34a-5p	NM_001040000	MLLT4	circRNA	chr6	168319435	168319457	+	3	1	AGO1-4,AGO2	7mer-m8	uguugGUCGA-UUCUGUGACGGu	::||| || ||||||||	gacugUGGCUGAAAACACUGCCg
MIMAT0000255	hsa-miR-34a-5p	NM_001207008	MLLT4	circRNA	chr6	168319435	168319457	+	3	1	AGO1-4,AGO2	7mer-m8	uguugGUCGA-UUCUGUGACGGu	::||| || ||||||||	gacugUGGCUGAAAACACUGCCg
MIMAT0000255	hsa-miR-34a-5p	NM_001040000	MLLT4	circRNA	chr6	168366654	168366674	+	5	0	AGO1-4,AGO2	8mer	ugUUGGUCGAUUCUGUGACGGu	:||: ||| : |||||||	ccGACUCGCU-GUUCACUGCCa
MIMAT0000255	hsa-miR-34a-5p	NM_003247	THBS2	circRNA	chr6	169632832	169632852	-	1	0	AGO1-4	7mer-m8	ugUUGG-UCGAUUCUGUGACGGu	|:|| :||| |||||||	ucAGCCUGGCU--UCCACUGCCu
MIMAT0000255	hsa-miR-34a-5p	NM_001171945	SUN1	circRNA	chr7	887894	887915	+	1	0	AGO2	8mer	uguuggucgauucuGUGACGGu	|||||||	caggguccccugucCACUGCCa
MIMAT0000255	hsa-miR-34a-5p	NM_001130965	SUN1	circRNA	chr7	889521	889543	+	1	0	AGO1-4	7mer-m8	ugUUGGUCGAU-UCUGUGACGGu	||:| || | | |||||||	ugAAUCCGCCACACUCACUGCCu
MIMAT0000255	hsa-miR-34a-5p	NM_001130965	SUN1	circRNA	chr7	928936	928956	+	2	0	AGO2	7mer-m8	ugUUGGUCGAUUCUGUGACGGu	|: ::|| | | |||||||	caAGGUGGCCACG-CACUGCCu
MIMAT0000255	hsa-miR-34a-5p	NM_001130965	SUN1	circRNA	chr7	930944	930965	+	1	0	AGO1-4	7mer-m8	uguuggucGAUUCUGUGACGGu	|| : |||||||	ccucgccuCUCGCCCACUGCCg
MIMAT0000255	hsa-miR-34a-5p	NM_001080453	INTS1	circRNA	chr7	1522282	1522303	-	2	0	AGO2	7mer-m8	uguuggucgaUUCUGUGACGGu	||| |||||||	uccggaggagAAGCCACUGCCc
MIMAT0000255	hsa-miR-34a-5p	NM_001013836	MAD1L1	circRNA	chr7	2270240	2270264	-	2	0	AGO1-4	8mer	ugUUGGUC-GAUUC--UGUGACGGu	| :::| ||: | ||||||||	agACUUGGACUGUGUCACACUGCCa
MIMAT0000255	hsa-miR-34a-5p	NM_001013837	MAD1L1	circRNA	chr7	2270240	2270264	-	2	0	AGO1-4	8mer	ugUUGGUC-GAUUC--UGUGACGGu	| :::| ||: | ||||||||	agACUUGGACUGUGUCACACUGCCa
MIMAT0000255	hsa-miR-34a-5p	NM_003550	MAD1L1	circRNA	chr7	2270240	2270264	-	2	0	AGO1-4	8mer	ugUUGGUC-GAUUC--UGUGACGGu	| :::| ||: | ||||||||	agACUUGGACUGUGUCACACUGCCa
MIMAT0000255	hsa-miR-34a-5p	NM_001040167	LFNG	circRNA	chr7	2566780	2566800	+	4	0	AGO1-4	8mer	uguuGGUCGA-UUCUGUGACGGu	:| ||| | |||||||	--guUCCGCUCCAUCCACUGCCa
MIMAT0000255	hsa-miR-34a-5p	NM_002304	LFNG	circRNA	chr7	2566780	2566800	+	4	0	AGO1-4	8mer	uguuGGUCGA-UUCUGUGACGGu	:| ||| | |||||||	--guUCCGCUCCAUCCACUGCCa
MIMAT0000255	hsa-miR-34a-5p	NM_001040167	LFNG	circRNA	chr7	2566817	2566838	+	1	0	AGO1-4	8mer	uguuggucgauucUGUGACGGu	:|||||||	cccugguguccccGCACUGCCa
MIMAT0000255	hsa-miR-34a-5p	NM_002304	LFNG	circRNA	chr7	2566817	2566838	+	1	0	AGO1-4	8mer	uguuggucgauucUGUGACGGu	:|||||||	cccugguguccccGCACUGCCa
MIMAT0000255	hsa-miR-34a-5p	NR_023384	RNF216P1	circRNA	chr7	5016037	5016056	+	6	0	AGO1-4,AGO2	8mer	ugUUGGUCGAUUCUGUGACGGu	:| || || |||||||	uuGAACAACU--UUCACUGCCa
MIMAT0000255	hsa-miR-34a-5p	TCONS_l2_00025633	TCONS_l2_00025633	circRNA	chr7	5250173	5250194	+	1	0	AGO1-4	7mer-m8	uguuggucgauUCUGUGACGGu	||:|||||||	uccgugauggcAGGCACUGCCc
MIMAT0000255	hsa-miR-34a-5p	NM_001040661	SLC29A4	circRNA	chr7	5342568	5342590	+	1	0	AGO2	8mer	ugUUGGUCGAUUC-UGUGACGGu	|:||||| | |||||||	ugAGCCAGCCCCGCCCACUGCCa
MIMAT0000255	hsa-miR-34a-5p	NM_153247	SLC29A4	circRNA	chr7	5342568	5342590	+	1	0	AGO2	8mer	ugUUGGUCGAUUC-UGUGACGGu	|:||||| | |||||||	ugAGCCAGCCCCGCCCACUGCCa
MIMAT0000255	hsa-miR-34a-5p	TCONS_l2_00025633	TCONS_l2_00025633	circRNA	chr7	5342568	5342590	+	1	0	AGO2	8mer	ugUUGGUCGAUUC-UGUGACGGu	|:||||| | |||||||	ugAGCCAGCCCCGCCCACUGCCa
MIMAT0000255	hsa-miR-34a-5p	NM_001080495	TNRC18	circRNA	chr7	5410679	5410700	-	1	0	AGO1-4	7mer-m8	ugUUGGUCGAUUCUGUGACGGu	|::|: | | |||||||	ggAGUCGCCGCUGCCACUGCCc
MIMAT0000255	hsa-miR-34a-5p	TCONS_l2_00025633	TCONS_l2_00025633	circRNA	chr7	5475838	5475860	+	2	0	AGO1-4	7mer-m8	uguUGGUCG-AUUCUGUGACGGu	||::|: | | |||||||	cccACUGGUGUCACCCACUGCCu
MIMAT0000255	hsa-miR-34a-5p	TCONS_l2_00025633	TCONS_l2_00025633	circRNA	chr7	5491138	5491160	+	2	0	AGO1-4	8mer	uguuGGUCGAUUC--UGUGACGGu	||| | ||| :|||||||	ggucCCA-CCAAGCUGCACUGCCa
MIMAT0000255	hsa-miR-34a-5p	NM_024963	FBXL18	circRNA	chr7	5540830	5540852	-	1	0	AGO1-4	7mer-m8	uguUGGUCGAUUC-UGUGACGGu	| |:|||: | |||||||	cucAGCGGCUGCGUCCACUGCCu
MIMAT0000255	hsa-miR-34a-5p	NM_001101	ACTB	circRNA	chr7	5567661	5567683	-	30	2	AGO1,AGO1-4,AGO2	7mer-m8	uguuggucgaUUCU-GUGACGGu	:||| |||||||	gaugcagaagGAGAUCACUGCCc
MIMAT0000255	hsa-miR-34a-5p	NM_207111	RNF216	circRNA	chr7	5751396	5751420	-	4	0	AGO1-4	7mer-m8	ugUUGGU-CGAUU--CUGUGACGGu	|:|:: |||| |||||||	ucAGCUGUCCUAAUCCUCACUGCCg
MIMAT0000255	hsa-miR-34a-5p	NM_207111	RNF216	circRNA	chr7	5800645	5800664	-	8	0	AGO1,AGO1-4,AGO2	8mer	ugUUGGUCGAUUCUGUGACGGu	:| || || |||||||	uuGAACAACU--UUCACUGCCa
MIMAT0000255	hsa-miR-34a-5p	NM_018374	TMEM106B	circRNA	chr7	12269343	12269365	+	1	0	AGO2	7mer-m8	ugUUGGUCGAUUCU-GUGACGGu	|| : | || | |||||||	cgAAGUUGAAAACAUCACUGCCc
MIMAT0000255	hsa-miR-34a-5p	NM_001135924	VWDE	circRNA	chr7	12428922	12428940	-	1	0	AGO2	8mer	ugUUGGUCGAUUCUGUGACGGu	| :||| || ||||||||	agAUUCAG--AA-ACACUGCCa
MIMAT0000255	hsa-miR-34a-5p	NM_002214	ITGB8	circRNA	chr7	20444424	20444446	+	1	0	AGO2	7mer-m8	uguuggucGAUUC-UGUGACGGu	||: | ||||||||	ggccgcuuCUGUGAACACUGCCc
MIMAT0000255	hsa-miR-34a-5p	NR_033328	KLHL7	circRNA	chr7	23145530	23145548	+	2	0	AGO2	7mer-m8	uguugGUCGAUUCUGUGACGGu	||||| :|||||||	cgcugCAGCU---GCACUGCCg
MIMAT0000255	hsa-miR-34a-5p	NM_006547	IGF2BP3	circRNA	chr7	23350400	23350421	-	3	0	AGO2	7mer-m8	uguuggucgaUUCUGUGACGGu	|| |||||||	uuuaaaaaaaAAAUCACUGCCu
MIMAT0000255	hsa-miR-34a-5p	NM_007276	CBX3	circRNA	chr7	26252486	26252506	+	11	0	AGO1,AGO1-4,AGO2,AGO3	8mer	ugUUGGUCGAUUCUGUGACGGu	|| | :| | |||||||	ggAAAAAUUUUA-UCACUGCCa
MIMAT0000255	hsa-miR-34a-5p	NM_152793	C7orf41	circRNA	chr7	30199718	30199740	+	2	0	AGO2	7mer-m8	uguuGGUCGAU-UCUGUGACGGu	||||||: | ||||||||	ccuuCCAGCUGUAAACACUGCCc
MIMAT0000255	hsa-miR-34a-5p	NM_006092	NOD1	circRNA	chr7	30465127	30465147	-	1	0	AGO1-4	7mer-m8	uguUGGUCGAUUCUGUGACGGu	|:||| |: |||||||	acuAUCAG-GAGUCCACUGCCu
MIMAT0000255	hsa-miR-34a-5p	NM_015060	AVL9	circRNA	chr7	32874445	32874471	+	1	0	AGO1-4	7mer-m8	uguUGGUCGAUU-----CUGUGACGGu	| |||||:| |||||||||	cuuAGCAGCUGAAGACUGACACUGCCc
MIMAT0000255	hsa-miR-34a-5p	hsa_circ_0007400	hsa_circ_0007400	circRNA	chr7	32874445	32874471	+	1	0	AGO1-4	7mer-m8	uguUGGUCGAUU-----CUGUGACGGu	| |||||:| |||||||||	cuuAGCAGCUGAAGACUGACACUGCCc
MIMAT0000255	hsa-miR-34a-5p	NM_007270	FKBP9	circRNA	chr7	33045207	33045225	+	11	0	AGO1-4,AGO2	8mer	ugUUGGUCGAUUCUGUGACGGu	|| :||| :|||||||	ugAAAAGGCU---GCACUGCCa
MIMAT0000255	hsa-miR-34a-5p	NM_015060	AVL9	circRNA	chr7	33045207	33045225	+	11	0	AGO1-4,AGO2	8mer	ugUUGGUCGAUUCUGUGACGGu	|| :||| :|||||||	ugAAAAGGCU---GCACUGCCa
MIMAT0000255	hsa-miR-34a-5p	NM_030636	EEPD1	circRNA	chr7	36338683	36338703	+	1	0	AGO1-4	7mer-m8	uguuggucGAUUCUGUGACGGu	||:| ||||||||	gguggcuuCUGA-ACACUGCCc
MIMAT0000255	hsa-miR-34a-5p	NM_001122956	DBNL	circRNA	chr7	44100791	44100812	+	1	0	AGO2	8mer	uguuGGUCGAUUCUGUGACGGu	|| | :| |||||||	aagcCCUGAGUGGCCACUGCCa
MIMAT0000255	hsa-miR-34a-5p	NM_001127218	POLD2	circRNA	chr7	44155769	44155789	-	4	0	AGO1-4,AGO2	7mer-m8	uguuGGUCGAUUCUGUGACGGu	|| ||| :| |||||||	uguuCCCGCU-GGCCACUGCCu
MIMAT0000255	hsa-miR-34a-5p	NM_006555	YKT6	circRNA	chr7	44253046	44253067	+	3	0	AGO1-4,AGO2	7mer-m8	uguuggUCGAUUCUGUGACGGu	:|| | |||||||	gcaggaGGCCCACUCACUGCCc
MIMAT0000255	hsa-miR-34a-5p	NM_015332	NUDCD3	circRNA	chr7	44424524	44424547	-	2	0	AGO1-4	7mer-m8	uguuGGUCGAU--UCUGUGACGGu	|||| | :| |||||||	uucuCCAGGGACUGGUCACUGCCu
MIMAT0000255	hsa-miR-34a-5p	NM_001165036	OGDH	circRNA	chr7	44684961	44684980	+	7	0	AGO1-4,AGO2	7mer-m8	uguuGGUCGAUUCUGUGACGGu	||| | :|:|||||||	agccCCACC--GGGCACUGCCu
MIMAT0000255	hsa-miR-34a-5p	NM_002541	OGDH	circRNA	chr7	44684961	44684980	+	7	0	AGO1-4,AGO2	7mer-m8	uguuGGUCGAUUCUGUGACGGu	||| | :|:|||||||	agccCCACC--GGGCACUGCCu
MIMAT0000255	hsa-miR-34a-5p	NM_021130	PPIA	circRNA	chr7	44839445	44839463	+	18	0	AGO1,AGO1-4,AGO2	8mer	uguuGGUCGAUUCUGUGACGGu	:|| || :|||||||	uuuuUCAUCU---GCACUGCCa
MIMAT0000255	hsa-miR-34a-5p	NM_004749	TBRG4	circRNA	chr7	45141607	45141628	-	2	0	AGO1,AGO3	7mer-m8	uguugGUCGAUUCUGUGACGGu	|| | | | |||||||	cuccaCAUCAACGCCACUGCCc
MIMAT0000255	hsa-miR-34a-5p	NM_022748	TNS3	circRNA	chr7	47577832	47577855	-	1	0	AGO1-4	7mer-m8	ugUUGGUCGAUUCU--GUGACGGu	|: |||| |||| |||||||	gcAGACAGCCAAGAUCCACUGCCc
MIMAT0000255	hsa-miR-34a-5p	NM_003364	UPP1	circRNA	chr7	48129879	48129899	+	3	0	AGO1-4	7mer-m8	uguUGGUCGAUUCUGUGACGGu	:||:|| |:|||||||||	cucGCCGGC-AGGACACUGCCu
MIMAT0000255	hsa-miR-34a-5p	NM_001001550	GRB10	circRNA	chr7	50659684	50659705	-	1	0	AGO2	7mer-m8	uguuGGUCGAUUCU-GUGACGGu	|:|| | || |||||||	uguuCUAG-AACGAUCACUGCCu
MIMAT0000255	hsa-miR-34a-5p	NM_001001550	GRB10	circRNA	chr7	50791767	50791788	-	1	0	AGO2	7mer-m8	ugUUGGUCGAUUCUGUGACGGu	||| || |: |||||||	ggAACGUGCGAGUCCACUGCCu
MIMAT0000255	hsa-miR-34a-5p	NM_030796	VOPP1	circRNA	chr7	55539677	55539698	-	1	0	AGO1-4	7mer-m8	uguuggucgauucuGUGACGGu	|||||||	ucuucccuggacauCACUGCCu
MIMAT0000255	hsa-miR-34a-5p	NM_030796	VOPP1	circRNA	chr7	55622325	55622347	-	1	0	AGO1-4	7mer-m8	uguUGGUC-GAUUCUGUGACGGu	::||| | | |:|||||||	uguGUCAGUCCAUGGCACUGCCu
MIMAT0000255	hsa-miR-34a-5p	NM_016220	ZNF107	circRNA	chr7	64143042	64143061	+	2	0	AGO1-4	7mer-m8	uguugGUCGAUUCUGUGACGGu	|||| :| |||||||	ugcugCAGC--GGCCACUGCCc
MIMAT0000255	hsa-miR-34a-5p	NM_152626	ZNF92	circRNA	chr7	64727966	64727987	+	1	0	AGO1-4	7mer-m8	uguuggucgauucuGUGACGGu	|||||||	caaaaaacugccccCACUGCCu
MIMAT0000255	hsa-miR-34a-5p	NR_027393	INTS4L1	circRNA	chr7	64727966	64727987	+	1	0	AGO1-4	7mer-m8	uguuggucgauucuGUGACGGu	|||||||	caaaaaacugccccCACUGCCu
MIMAT0000255	hsa-miR-34a-5p	NR_033416	CCT6P3	circRNA	chr7	64727966	64727987	+	1	0	AGO1-4	7mer-m8	uguuggucgauucuGUGACGGu	|||||||	caaaaaacugccccCACUGCCu
MIMAT0000255	hsa-miR-34a-5p	NM_152626	ZNF92	circRNA	chr7	64776004	64776025	+	1	0	AGO1-4	7mer-m8	uguuggucgauucuGUGACGGu	|||||||	uccaaucccauguuCACUGCCc
MIMAT0000255	hsa-miR-34a-5p	NR_027393	INTS4L1	circRNA	chr7	64776004	64776025	+	1	0	AGO1-4	7mer-m8	uguuggucgauucuGUGACGGu	|||||||	uccaaucccauguuCACUGCCc
MIMAT0000255	hsa-miR-34a-5p	NR_033416	CCT6P3	circRNA	chr7	64776004	64776025	+	1	0	AGO1-4	7mer-m8	uguuggucgauucuGUGACGGu	|||||||	uccaaucccauguuCACUGCCc
MIMAT0000255	hsa-miR-34a-5p	hsa_circ_0001711	hsa_circ_001947	circRNA	chr7	65423778	65423799	+	1	0	AGO1-4	7mer-m8	uguuggucgAUUCUGUGACGGu	|: | |||||||	ugacaaaaaUGUGUCACUGCCu
MIMAT0000255	hsa-miR-34a-5p	hsa_circ_0001711	hsa_circ_001947	circRNA	chr7	65425321	65425342	+	1	0	AGO1-4	8mer	uguuGGUCGAUUCUGUGACGGu	||| :| ||||||||||	ccuuCCAAUUCAGACACUGCCa
MIMAT0000255	hsa-miR-34a-5p	TCONS_l2_00027391	TCONS_l2_00027391	circRNA	chr7	65983198	65983219	-	1	0	AGO1-4	7mer-m8	uguuggucgauuCUGUGACGGu	| |||||||	cauugcacgauuGUCACUGCCu
MIMAT0000255	hsa-miR-34a-5p	TCONS_l2_00027391	TCONS_l2_00027391	circRNA	chr7	65990629	65990653	-	1	0	AGO1-4	7mer-m8	uguuGGUCGAUU---CUGUGACGGu	|||||| | :|||||||	ccuuCCAGCUCACCUAGCACUGCCc
MIMAT0000255	hsa-miR-34a-5p	NM_153033	KCTD7	circRNA	chr7	66093907	66093927	+	2	0	AGO1,AGO1-4	7mer-m8	uguuGGUCGAUUCUGUGACGGu	||: ||: | |||||||	ccucCCGCCUGCG-CACUGCCu
MIMAT0000255	hsa-miR-34a-5p	NM_153033	KCTD7	circRNA	chr7	66104074	66104092	+	1	0	AGO1-4	7mer-m8	ugUUGGUCGAUUCUGUGACGGu	:||| ||| :|||||||	auGACCUGCU---GCACUGCCu
MIMAT0000255	hsa-miR-34a-5p	NM_172020	POM121	circRNA	chr7	72410964	72410989	+	4	1	AGO1,AGO1-4	7mer-m8	ugUUG-GUCGAU--UCU-GUGACGGu	|:| ::|||| || |||||||	ccAGCUUGGCUAUUCGAUCACUGCCg
MIMAT0000255	hsa-miR-34a-5p	NM_172020	POM121	circRNA	chr7	72413083	72413104	+	4	0	AGO1-4	7mer-m8	ugUUGGUCGAUUCUGUGACGGu	:|||||| | |||||||	acGACCAGCACCGCCACUGCCg
MIMAT0000255	hsa-miR-34a-5p	NM_172020	POM121	circRNA	chr7	72413228	72413251	+	8	2	AGO1,AGO1-4,AGO2	7mer-m8	ugUUGGUC--GAUUCUGUGACGGu	|:|||| | : ||||||||	ucAGCCAGUCCCUGCACACUGCCg
MIMAT0000255	hsa-miR-34a-5p	NM_003388	CLIP2	circRNA	chr7	72709333	72709358	+	3	1	AGO1,AGO1-4	7mer-m8	ugUUG-GUCGAU--UCU-GUGACGGu	|:| ::|||| || |||||||	ccAGCUUGGCUAUUCGAUCACUGCCg
MIMAT0000255	hsa-miR-34a-5p	NM_032999	GTF2I	circRNA	chr7	72709333	72709358	+	3	1	AGO1,AGO1-4	7mer-m8	ugUUG-GUCGAU--UCU-GUGACGGu	|:| ::|||| || |||||||	ccAGCUUGGCUAUUCGAUCACUGCCg
MIMAT0000255	hsa-miR-34a-5p	NM_003388	CLIP2	circRNA	chr7	72711456	72711477	+	4	0	AGO1-4	7mer-m8	ugUUGGUCGAUUCUGUGACGGu	:|||||| | |||||||	acGACCAGCACCGCCACUGCCg
MIMAT0000255	hsa-miR-34a-5p	NM_032999	GTF2I	circRNA	chr7	72711456	72711477	+	4	0	AGO1-4	7mer-m8	ugUUGGUCGAUUCUGUGACGGu	:|||||| | |||||||	acGACCAGCACCGCCACUGCCg
MIMAT0000255	hsa-miR-34a-5p	NM_003388	CLIP2	circRNA	chr7	72711601	72711624	+	2	0	AGO1,AGO1-4	7mer-m8	ugUUGGUC--GAUUCUGUGACGGu	|:|||| | : |||||||	ucAGCCAGUCCCUGCCCACUGCCg
MIMAT0000255	hsa-miR-34a-5p	NM_032999	GTF2I	circRNA	chr7	72711601	72711624	+	2	0	AGO1,AGO1-4	7mer-m8	ugUUGGUC--GAUUCUGUGACGGu	|:|||| | : |||||||	ucAGCCAGUCCCUGCCCACUGCCg
MIMAT0000255	hsa-miR-34a-5p	NM_003388	CLIP2	circRNA	chr7	72749757	72749778	+	1	0	AGO1-4	8mer	ugUUGGUCGAUUCUGUGACGGu	||:|||: | ||||||||	caAAUCAGUCAUCACACUGCCa
MIMAT0000255	hsa-miR-34a-5p	NM_032999	GTF2I	circRNA	chr7	72749757	72749778	+	1	0	AGO1-4	8mer	ugUUGGUCGAUUCUGUGACGGu	||:|||: | ||||||||	caAAUCAGUCAUCACACUGCCa
MIMAT0000255	hsa-miR-34a-5p	NR_040582	STAG3L3	circRNA	chr7	72856924	72856945	-	1	0	AGO1-4	7mer-m8	uguUGGUCGAUUCUGUGACGGu	| ::|| ::|:|||||||	cucAGUGGCAGGGGCACUGCCg
MIMAT0000255	hsa-miR-34a-5p	NR_040582	STAG3L3	circRNA	chr7	72859549	72859570	-	1	0	AGO1-4	7mer-m8	ugUUGGUCGAUUCUGUGACGGu	:|::| : : | |||||||	ugGAUUAUUCGUGUCACUGCCu
MIMAT0000255	hsa-miR-34a-5p	NR_040582	STAG3L3	circRNA	chr7	72870321	72870344	-	2	0	AGO1-4	7mer-m8	uguuGGUCGAUUC--UGUGACGGu	||| | || |||||||	acucCCACCCUAGUUUCACUGCCc
MIMAT0000255	hsa-miR-34a-5p	NM_032408	BAZ1B	circRNA	chr7	72960718	72960741	-	1	0	AGO1-4	7mer-m8	uguUGGUCG--AUUCUGUGACGGu	|| :|| |:|| |||||||	auuACAGGCUGUGAGUCACUGCCc
MIMAT0000255	hsa-miR-34a-5p	NR_040582	STAG3L3	circRNA	chr7	72960718	72960741	-	1	0	AGO1-4	7mer-m8	uguUGGUCG--AUUCUGUGACGGu	|| :|| |:|| |||||||	auuACAGGCUGUGAGUCACUGCCc
MIMAT0000255	hsa-miR-34a-5p	NM_003388	CLIP2	circRNA	chr7	73031666	73031685	+	1	0	AGO1-4	7mer-m8	ugUUGGUCGAUUCUGUGACGGu	:| ::|| || |||||||	gaGAGUGGC--AGUCACUGCCu
MIMAT0000255	hsa-miR-34a-5p	NM_032999	GTF2I	circRNA	chr7	73031666	73031685	+	1	0	AGO1-4	7mer-m8	ugUUGGUCGAUUCUGUGACGGu	:| ::|| || |||||||	gaGAGUGGC--AGUCACUGCCu
MIMAT0000255	hsa-miR-34a-5p	NM_001077621	VPS37D	circRNA	chr7	73085760	73085781	+	2	0	AGO2	7mer-m8	uguuGGUCGAUUCUGUGACGGu	|| || |||||||	uccuCCUCCUCCCCCACUGCCu
MIMAT0000255	hsa-miR-34a-5p	NM_003388	CLIP2	circRNA	chr7	73085760	73085781	+	2	0	AGO2	7mer-m8	uguuGGUCGAUUCUGUGACGGu	|| || |||||||	uccuCCUCCUCCCCCACUGCCu
MIMAT0000255	hsa-miR-34a-5p	NM_032999	GTF2I	circRNA	chr7	73085760	73085781	+	2	0	AGO2	7mer-m8	uguuGGUCGAUUCUGUGACGGu	|| || |||||||	uccuCCUCCUCCCCCACUGCCu
MIMAT0000255	hsa-miR-34a-5p	NM_003388	CLIP2	circRNA	chr7	73110005	73110030	+	1	0	AGO1-4	7mer-m8	ugUUGGUC-GAUU---CUGUGACGGu	||| || |||| :|||||||	ccAACGAGCCUAAUCCAGCACUGCCc
MIMAT0000255	hsa-miR-34a-5p	NM_032999	GTF2I	circRNA	chr7	73110005	73110030	+	1	0	AGO1-4	7mer-m8	ugUUGGUC-GAUU---CUGUGACGGu	||| || |||| :|||||||	ccAACGAGCCUAAUCCAGCACUGCCc
MIMAT0000255	hsa-miR-34a-5p	NR_037776	WBSCR22	circRNA	chr7	73110005	73110030	+	1	0	AGO1-4	7mer-m8	ugUUGGUC-GAUU---CUGUGACGGu	||| || |||| :|||||||	ccAACGAGCCUAAUCCAGCACUGCCc
MIMAT0000255	hsa-miR-34a-5p	NM_003388	CLIP2	circRNA	chr7	73157048	73157069	+	1	0	AGO1-4	7mer-m8	uguuggucgauucUGUGACGGu	||||||||	ggaggucgaguguACACUGCCc
MIMAT0000255	hsa-miR-34a-5p	NM_032999	GTF2I	circRNA	chr7	73157048	73157069	+	1	0	AGO1-4	7mer-m8	uguuggucgauucUGUGACGGu	||||||||	ggaggucgaguguACACUGCCc
MIMAT0000255	hsa-miR-34a-5p	NM_003388	CLIP2	circRNA	chr7	73215007	73215028	+	2	0	AGO1-4	8mer	ugUUGGUCGAUUCUGUGACGGu	|||:: || |||||||	ccAACUGUGUACCCCACUGCCa
MIMAT0000255	hsa-miR-34a-5p	NM_032999	GTF2I	circRNA	chr7	73215007	73215028	+	2	0	AGO1-4	8mer	ugUUGGUCGAUUCUGUGACGGu	|||:: || |||||||	ccAACUGUGUACCCCACUGCCa
MIMAT0000255	hsa-miR-34a-5p	NM_001305	CLDN4	circRNA	chr7	73245731	73245753	+	5	0	AGO1-4	7mer-m8	ugUUGGUCGAU-UCUGUGACGGu	:||: |||: |:|||||||	acGACUCGCUGCUGGCACUGCCg
MIMAT0000255	hsa-miR-34a-5p	NM_003388	CLIP2	circRNA	chr7	73245731	73245753	+	5	0	AGO1-4	7mer-m8	ugUUGGUCGAU-UCUGUGACGGu	:||: |||: |:|||||||	acGACUCGCUGCUGGCACUGCCg
MIMAT0000255	hsa-miR-34a-5p	NM_032999	GTF2I	circRNA	chr7	73245731	73245753	+	5	0	AGO1-4	7mer-m8	ugUUGGUCGAU-UCUGUGACGGu	:||: |||: |:|||||||	acGACUCGCUGCUGGCACUGCCg
MIMAT0000255	hsa-miR-34a-5p	NM_032999	GTF2I	circRNA	chr7	73778357	73778378	+	1	0	AGO2	8mer	uguUGGUCGAUUCUGUGACGGu	:::: || | ||||||||	gguGUUGCCUUAAACACUGCCa
MIMAT0000255	hsa-miR-34a-5p	NM_003388	CLIP2	circRNA	chr7	73893513	73893534	+	1	0	AGO2	7mer-m8	uguuggucgauucuGUGACGGu	|||||||	ccugggaucccccuCACUGCCc
MIMAT0000255	hsa-miR-34a-5p	NM_032999	GTF2I	circRNA	chr7	73893513	73893534	+	1	0	AGO2	7mer-m8	uguuggucgauucuGUGACGGu	|||||||	ccugggaucccccuCACUGCCc
MIMAT0000255	hsa-miR-34a-5p	NM_003388	CLIP2	circRNA	chr7	73924910	73924932	+	1	0	AGO1-4	7mer-m8	uguUGGUCG-AUUCUGUGACGGu	|| :|: |:|| |||||||	auuACAGGUGUGAGCCACUGCCc
MIMAT0000255	hsa-miR-34a-5p	NM_032999	GTF2I	circRNA	chr7	73924910	73924932	+	1	0	AGO1-4	7mer-m8	uguUGGUCG-AUUCUGUGACGGu	|| :|: |:|| |||||||	auuACAGGUGUGAGCCACUGCCc
MIMAT0000255	hsa-miR-34a-5p	NM_032408	BAZ1B	circRNA	chr7	73928480	73928503	-	1	0	AGO1-4	7mer-m8	ugUUGGUCGAU--UCUGUGACGGu	||||| |: ||||||||||	ugAACCAAGUGCCAGACACUGCCc
MIMAT0000255	hsa-miR-34a-5p	NR_040582	STAG3L3	circRNA	chr7	73928480	73928503	-	1	0	AGO1-4	7mer-m8	ugUUGGUCGAU--UCUGUGACGGu	||||| |: ||||||||||	ugAACCAAGUGCCAGACACUGCCc
MIMAT0000255	hsa-miR-34a-5p	NM_003388	CLIP2	circRNA	chr7	73930146	73930168	+	2	0	AGO1-4,AGO2	8mer	uguuGGUCGA-UUCUGUGACGGu	|::||| ||| |||||||	ugccCUGGCUCAAGUCACUGCCa
MIMAT0000255	hsa-miR-34a-5p	NM_032999	GTF2I	circRNA	chr7	73930146	73930168	+	2	0	AGO1-4,AGO2	8mer	uguuGGUCGA-UUCUGUGACGGu	|::||| ||| |||||||	ugccCUGGCUCAAGUCACUGCCa
MIMAT0000255	hsa-miR-34a-5p	NM_003388	CLIP2	circRNA	chr7	74013921	74013941	+	1	0	AGO1-4	7mer-m8	uguuGGUCGAUUCUGUGACGGu	:|| ||::|:|||||||	ucuuUCA-CUGGGGCACUGCCu
MIMAT0000255	hsa-miR-34a-5p	NM_032999	GTF2I	circRNA	chr7	74013921	74013941	+	1	0	AGO1-4	7mer-m8	uguuGGUCGAUUCUGUGACGGu	:|| ||::|:|||||||	ucuuUCA-CUGGGGCACUGCCu
MIMAT0000255	hsa-miR-34a-5p	NM_003388	CLIP2	circRNA	chr7	74136515	74136535	+	1	0	AGO1-4	7mer-m8	uguUGGUCGAUUCUGUGACGGu	|::| || | |||||||	gucAUUA-CUUACCCACUGCCg
MIMAT0000255	hsa-miR-34a-5p	NR_027777	PMS2P5	circRNA	chr7	74335513	74335534	+	1	0	AGO1-4	7mer-m8	uguuggucgauucuGUGACGGu	|||||||	uguguaaauggacuCACUGCCc
MIMAT0000255	hsa-miR-34a-5p	NM_001099415	POM121C	circRNA	chr7	75051611	75051634	-	2	0	AGO1,AGO1-4	7mer-m8	ugUUGGUC--GAUUCUGUGACGGu	|:|||| | : |||||||	ucAGCCAGUCCCUGCCCACUGCCg
MIMAT0000255	hsa-miR-34a-5p	NM_001099415	POM121C	circRNA	chr7	75051758	75051779	-	4	0	AGO1-4	7mer-m8	ugUUGGUCGAUUCUGUGACGGu	:|||||| | |||||||	acGACCAGCACCGCCACUGCCg
MIMAT0000255	hsa-miR-34a-5p	NM_001099415	POM121C	circRNA	chr7	75053875	75053900	-	5	0	AGO1,AGO1-4	7mer-m8	ugUUG-GUCGAU--UCU-GUGACGGu	|:| ::|||| || |||||||	ccAGCUUGGCUAUUCGAUCACUGCCg
MIMAT0000255	hsa-miR-34a-5p	NM_001099415	POM121C	circRNA	chr7	75167378	75167399	-	2	0	AGO1-4	8mer	uguugGUCGAUUCUGUGACGGu	|||| | |||||||	aggggCAGCCACACCACUGCCa
MIMAT0000255	hsa-miR-34a-5p	NM_005338	HIP1	circRNA	chr7	75167378	75167399	-	2	0	AGO1-4	8mer	uguugGUCGAUUCUGUGACGGu	|||| | |||||||	aggggCAGCCACACCACUGCCa
MIMAT0000255	hsa-miR-34a-5p	NM_001099415	POM121C	circRNA	chr7	75215184	75215211	-	1	0	AGO2	7mer-m8	ugUUGGUCGAUUCU------GUGACGGu	|:: ||||| || |||||||	gcAGUGAGCUAUGAUCGCAUCACUGCCc
MIMAT0000255	hsa-miR-34a-5p	NM_001099415	POM121C	circRNA	chr7	75258322	75258343	-	1	0	AGO1-4	7mer-m8	uguuggucGAUUCUGUGACGGu	| || |||||||	aagucuuaCAAAAUCACUGCCu
MIMAT0000255	hsa-miR-34a-5p	NM_001099415	POM121C	circRNA	chr7	75359582	75359601	-	1	0	AGO1-4	7mer-m8	uguuGGUCGAUUCUGUGACGGu	|| || | |||||||	uuguCCUUCU--GUCACUGCCu
MIMAT0000255	hsa-miR-34a-5p	NM_001099415	POM121C	circRNA	chr7	75362899	75362921	-	1	0	AGO1-4	8mer	ugUUGGUCGAU-UCUGUGACGGu	| |::|| | | |||||||	ucACCUGGCCACUGUCACUGCCa
MIMAT0000255	hsa-miR-34a-5p	NM_001099415	POM121C	circRNA	chr7	75368191	75368212	-	5	0	AGO1-4	7mer-m8	ugUUGGUCGAUUCUGUGACGGu	|: :: | || |||||||	gcAGGUGCCCAACCCACUGCCc
MIMAT0000255	hsa-miR-34a-5p	NM_005338	HIP1	circRNA	chr7	75368191	75368212	-	5	0	AGO1-4	7mer-m8	ugUUGGUCGAUUCUGUGACGGu	|: :: | || |||||||	gcAGGUGCCCAACCCACUGCCc
MIMAT0000255	hsa-miR-34a-5p	NM_001099415	POM121C	circRNA	chr7	75651666	75651687	-	1	0	AGO1-4	8mer	uguuggucgauucuGUGACGGu	|||||||	cuggauucaaucucCACUGCCa
MIMAT0000255	hsa-miR-34a-5p	NM_005338	HIP1	circRNA	chr7	75651666	75651687	-	1	0	AGO1-4	8mer	uguuggucgauucuGUGACGGu	|||||||	cuggauucaaucucCACUGCCa
MIMAT0000255	hsa-miR-34a-5p	NM_001099415	POM121C	circRNA	chr7	75657974	75657994	-	2	0	AGO1-4	7mer-m8	ugUUGGUCGAUUCUGUGACGGu	|:||| |:| |||||||	aaAGCCAUGUGA-UCACUGCCc
MIMAT0000255	hsa-miR-34a-5p	NM_005338	HIP1	circRNA	chr7	75657974	75657994	-	2	0	AGO1-4	7mer-m8	ugUUGGUCGAUUCUGUGACGGu	|:||| |:| |||||||	aaAGCCAUGUGA-UCACUGCCc
MIMAT0000255	hsa-miR-34a-5p	NM_016086	STYXL1	circRNA	chr7	75657974	75657994	-	2	0	AGO1-4	7mer-m8	ugUUGGUCGAUUCUGUGACGGu	|:||| |:| |||||||	aaAGCCAUGUGA-UCACUGCCc
MIMAT0000255	hsa-miR-34a-5p	NM_001099415	POM121C	circRNA	chr7	75674709	75674734	-	1	0	AGO2	8mer	ugUUGGUC----GAUUCUGUGACGGu	||:||| :|: |||||||||	ccAAUCAGGCUUUUGUGACACUGCCa
MIMAT0000255	hsa-miR-34a-5p	NM_005338	HIP1	circRNA	chr7	75674709	75674734	-	1	0	AGO2	8mer	ugUUGGUC----GAUUCUGUGACGGu	||:||| :|: |||||||||	ccAAUCAGGCUUUUGUGACACUGCCa
MIMAT0000255	hsa-miR-34a-5p	NM_005918	MDH2	circRNA	chr7	75687345	75687365	+	19	0	AGO1-4,AGO2	7mer-m8	uguugguCGAUUCUGUGACGGu	|| || |||||||	ugccuguGCCCAG-CACUGCCc
MIMAT0000255	hsa-miR-34a-5p	NM_001099415	POM121C	circRNA	chr7	75843898	75843919	-	1	0	AGO1-4	7mer-m8	uguuggucgauuCUGUGACGGu	| |||||||	ggccuuggaacuGCCACUGCCu
MIMAT0000255	hsa-miR-34a-5p	NM_005338	HIP1	circRNA	chr7	75843898	75843919	-	1	0	AGO1-4	7mer-m8	uguuggucgauuCUGUGACGGu	| |||||||	ggccuuggaacuGCCACUGCCu
MIMAT0000255	hsa-miR-34a-5p	NM_001099415	POM121C	circRNA	chr7	75957936	75957957	-	14	0	AGO1-4,AGO2	7mer-m8	uguuGGUCGAUUCUGUGACGGu	:||| | ||||||||	cuccUCAGGGAUCACACUGCCg
MIMAT0000255	hsa-miR-34a-5p	NM_005338	HIP1	circRNA	chr7	75957936	75957957	-	14	0	AGO1-4,AGO2	7mer-m8	uguuGGUCGAUUCUGUGACGGu	:||| | ||||||||	cuccUCAGGGAUCACACUGCCg
MIMAT0000255	hsa-miR-34a-5p	NM_012479	YWHAG	circRNA	chr7	75957936	75957957	-	14	0	AGO1-4,AGO2	7mer-m8	uguuGGUCGAUUCUGUGACGGu	:||| | ||||||||	cuccUCAGGGAUCACACUGCCg
MIMAT0000255	hsa-miR-34a-5p	NM_001099415	POM121C	circRNA	chr7	75960115	75960137	-	2	0	AGO1-4	8mer	ugUUGGUC-GAUUCUGUGACGGu	|::||| | |||||||	ucAGUCAGACACUCCCACUGCCa
MIMAT0000255	hsa-miR-34a-5p	NM_005338	HIP1	circRNA	chr7	75960115	75960137	-	2	0	AGO1-4	8mer	ugUUGGUC-GAUUCUGUGACGGu	|::||| | |||||||	ucAGUCAGACACUCCCACUGCCa
MIMAT0000255	hsa-miR-34a-5p	NM_020892	DTX2	circRNA	chr7	76133691	76133712	+	1	0	AGO1	8mer	uguuggucgauucuGUGACGGu	|||||||	cccggaaagccguuCACUGCCa
MIMAT0000255	hsa-miR-34a-5p	NM_001099415	POM121C	circRNA	chr7	76239344	76239365	-	1	0	AGO1-4	7mer-m8	uguuggUCGAUUCUGUGACGGu	|| |: :|||||||	accaggAGGUGUCGCACUGCCu
MIMAT0000255	hsa-miR-34a-5p	NM_005338	HIP1	circRNA	chr7	76239344	76239365	-	1	0	AGO1-4	7mer-m8	uguuggUCGAUUCUGUGACGGu	|| |: :|||||||	accaggAGGUGUCGCACUGCCu
MIMAT0000255	hsa-miR-34a-5p	NM_012230	POMZP3	circRNA	chr7	76239344	76239365	-	1	0	AGO1-4	7mer-m8	uguuggUCGAUUCUGUGACGGu	|| |: :|||||||	accaggAGGUGUCGCACUGCCu
MIMAT0000255	hsa-miR-34a-5p	NM_021145	DMTF1	circRNA	chr7	86794337	86794358	+	1	0	AGO1-4	7mer-m8	uguuggucgauucuGUGACGGu	|||||||	ggaaucucauucuuCACUGCCc
MIMAT0000255	hsa-miR-34a-5p	NR_024549	DMTF1	circRNA	chr7	86794337	86794358	+	1	0	AGO1-4	7mer-m8	uguuggucgauucuGUGACGGu	|||||||	ggaaucucauucuuCACUGCCc
MIMAT0000255	hsa-miR-34a-5p	NM_001185072	CLDN12	circRNA	chr7	90042306	90042327	+	20	0	AGO1-4,AGO2	7mer-m8	uguuggucgauucUGUGACGGu	||||||||	auuggaaugugcaACACUGCCu
MIMAT0000255	hsa-miR-34a-5p	NM_019004	ANKIB1	circRNA	chr7	91924249	91924270	+	5	0	AGO1,AGO1-4,AGO2	7mer-m8	uguuggucgauuCUGUGACGGu	| |||||||	aaggaaaaaaguGCCACUGCCu
MIMAT0000255	hsa-miR-34a-5p	hsa_circ_0001723	hsa_circ_001193	circRNA	chr7	91924249	91924270	+	5	0	AGO1,AGO1-4,AGO2	7mer-m8	uguuggucgauuCUGUGACGGu	| |||||||	aaggaaaaaaguGCCACUGCCu
MIMAT0000255	hsa-miR-34a-5p	NM_001145306	CDK6	circRNA	chr7	92235266	92235291	-	7	0	AGO1-4,AGO2	7mer-m8	ugUUGGUCGAUUCU----GUGACGGu	|| |||: :|| |||||||	agAAGCAGUGUGGAAAUUCACUGCCu
MIMAT0000255	hsa-miR-34a-5p	NM_001259	CDK6	circRNA	chr7	92235266	92235291	-	7	0	AGO1-4,AGO2	7mer-m8	ugUUGGUCGAUUCU----GUGACGGu	|| |||: :|| |||||||	agAAGCAGUGUGGAAAUUCACUGCCu
MIMAT0000255	hsa-miR-34a-5p	NM_001145306	CDK6	circRNA	chr7	92243359	92243382	-	13	0	AGO1,AGO1-4,AGO2	7mer-m8	uguUGGUCGAU--UCUGUGACGGu	||: ||: | ||||||||	uguACUUUCUGCCACACACUGCCu
MIMAT0000255	hsa-miR-34a-5p	NM_001259	CDK6	circRNA	chr7	92243359	92243382	-	13	0	AGO1,AGO1-4,AGO2	7mer-m8	uguUGGUCGAU--UCUGUGACGGu	||: ||: | ||||||||	uguACUUUCUGCCACACACUGCCu
MIMAT0000255	hsa-miR-34a-5p	NM_001184961	PEG10	circRNA	chr7	94294272	94294291	+	2	0	AGO2	7mer-m8	uguugGUCGAUUCUGUGACGGu	| |||| |||||||	uacugCCGCUA--CCACUGCCg
MIMAT0000255	hsa-miR-34a-5p	NM_015068	PEG10	circRNA	chr7	94294272	94294291	+	2	0	AGO2	7mer-m8	uguugGUCGAUUCUGUGACGGu	| |||| |||||||	uacugCCGCUA--CCACUGCCg
MIMAT0000255	hsa-miR-34a-5p	NM_001166160	PPP1R9A	circRNA	chr7	94924823	94924845	+	2	0	AGO2	7mer-m8	uguuggucGAU-UCUGUGACGGu	:|| || |||||||	ugugaugcUUACAGUCACUGCCu
MIMAT0000255	hsa-miR-34a-5p	NM_000305	PON2	circRNA	chr7	95053844	95053865	-	1	0	AGO2	8mer	uguuggUCGAUUCUGUGACGGu	| || ||||||||	cuguagACCUUCCACACUGCCa
MIMAT0000255	hsa-miR-34a-5p	NM_014916	LMTK2	circRNA	chr7	97823793	97823815	+	2	0	AGO1-4,AGO2	7mer-m8	ugUUG-GUCGAUUCUGUGACGGu	||: | | :| |||||||	ccAAUGCCCCCGACCCACUGCCc
MIMAT0000255	hsa-miR-34a-5p	hsa_circ_0001725	hsa_circ_002138	circRNA	chr7	97823793	97823815	+	2	0	AGO1-4,AGO2	7mer-m8	ugUUG-GUCGAUUCUGUGACGGu	||: | | :| |||||||	ccAAUGCCCCCGACCCACUGCCc
MIMAT0000255	hsa-miR-34a-5p	NM_001244580	TRRAP	circRNA	chr7	98507774	98507799	+	8	0	AGO1,AGO1-4,AGO2	7mer-m8	uguuGGUCGAUUCU----GUGACGGu	|:: ||::|: |||||||	agcuCUGCCUGGGGUGCCCACUGCCc
MIMAT0000255	hsa-miR-34a-5p	NM_020429	SMURF1	circRNA	chr7	98627105	98627128	-	5	0	AGO1-4	7mer-m8	ugUUGGUCGAUUCU--GUGACGGu	:|| | :| | | |||||||	ggGACGACUUCACACUCACUGCCu
MIMAT0000255	hsa-miR-34a-5p	NM_020429	SMURF1	circRNA	chr7	98647290	98647312	-	1	0	AGO2	7mer-m8	ugUUGGUCGAUUCU-GUGACGGu	:|: | || :|| |||||||	guGAUGAACUUGGACCACUGCCg
MIMAT0000255	hsa-miR-34a-5p	NM_006693	CPSF4	circRNA	chr7	99050013	99050039	+	2	0	AGO1-4,AGO2	7mer-m8	ugUUGGUCGAUUCU-----GUGACGGu	||||| | |: | |||||||	ggAACCACCGAGCAGCCCCCACUGCCg
MIMAT0000255	hsa-miR-34a-5p	NR_036569	PILRB	circRNA	chr7	99957050	99957073	+	1	0	AGO2	8mer	uguUGG--UCGAUUCUGUGACGGu	||| ||: :|||||||||	ggcACCUAAGUCUGGACACUGCCa
MIMAT0000255	hsa-miR-34a-5p	NM_002593	PCOLCE	circRNA	chr7	100200107	100200128	+	1	0	AGO1-4	7mer-m8	uguuggucgauucuGUGACGGu	|||||||	cuggggccccuccuCACUGCCu
MIMAT0000255	hsa-miR-34a-5p	NM_002593	PCOLCE	circRNA	chr7	100204125	100204148	+	2	0	AGO1-4	8mer	ugUUGGUCG--AUUCUGUGACGGu	| || || ::|:|||||||	agACCCUGCCGCGGGGCACUGCCa
MIMAT0000255	hsa-miR-34a-5p	NM_022574	GIGYF1	circRNA	chr7	100277920	100277941	-	23	0	AGO1,AGO1-4,AGO2	7mer-m8	uguuggUCGAUUCUGUGACGGu	:||| | |||||||	gggcaaGGCUUCGCCACUGCCu
MIMAT0000255	hsa-miR-34a-5p	NM_022574	GIGYF1	circRNA	chr7	100280376	100280397	-	3	0	AGO1-4,AGO2	7mer-m8	uguuggUCGAUUCUGUGACGGu	:|| :|:|||||||	cuugggGGCCUGGGCACUGCCc
MIMAT0000255	hsa-miR-34a-5p	NM_000602	SERPINE1	circRNA	chr7	100781668	100781689	+	9	0	AGO1-4	8mer	uguuggucgauucUGUGACGGu	||||||||	cgugacggagcccACACUGCCa
MIMAT0000255	hsa-miR-34a-5p	NM_006349	ZNHIT1	circRNA	chr7	100862327	100862348	+	1	0	AGO2	7mer-m8	ugUUGGUCGAU-UCUGUGACGGu	|: || :|| | ||||||||	aaAGGCA-UUAUACACACUGCCc
MIMAT0000255	hsa-miR-34a-5p	NM_006349	ZNHIT1	circRNA	chr7	100867262	100867281	+	2	1	AGO1-4	7mer-m8	ugUUGGUCGAUUCUGUGACGGu	::|| |||: | |||||||	agGGCC-GCUGUG-CACUGCCc
MIMAT0000255	hsa-miR-34a-5p	NM_001913	CUX1	circRNA	chr7	101925180	101925202	+	1	0	AGO1-4	7mer-m8	uguUG-GUCGAUUCUGUGACGGu	|| | |:| :|||||||	uacACACUGUUCCUGCACUGCCu
MIMAT0000255	hsa-miR-34a-5p	NM_001242713	LOC100289561	circRNA	chr7	102032814	102032836	+	1	0	AGO1-4	8mer	uguuGGUC-GAUUCUGUGACGGu	|||| | | ||||||||	uggcCCAGCCCACCACACUGCCa
MIMAT0000255	hsa-miR-34a-5p	NR_038967	LOC100630923	circRNA	chr7	102032814	102032836	+	1	0	AGO1-4	8mer	uguuGGUC-GAUUCUGUGACGGu	|||| | | ||||||||	uggcCCAGCCCACCACACUGCCa
MIMAT0000255	hsa-miR-34a-5p	NR_038967	LOC100630923	circRNA	chr7	102065744	102065765	+	1	0	AGO2	7mer-m8	ugUUGGUCGAUUCUGUGACGGu	:|| | :||:|||||||	cuGACACUCAGAGGCACUGCCu
MIMAT0000255	hsa-miR-34a-5p	NM_001097615	POLR2J3	circRNA	chr7	102178314	102178335	-	1	0	AGO1-4	7mer-m8	uguuggucGAUUCUGUGACGGu	||: |||||||	uagucuuuCUGCACCACUGCCc
MIMAT0000255	hsa-miR-34a-5p	NM_006989	RASA4	circRNA	chr7	102277420	102277441	-	1	0	AGO1-4	7mer-m8	uguuggucGAUUCUGUGACGGu	||: |||||||	uagucuuuCUGCACCACUGCCc
MIMAT0000255	hsa-miR-34a-5p	NM_032959	POLR2J2	circRNA	chr7	102277420	102277441	-	1	0	AGO1-4	7mer-m8	uguuggucGAUUCUGUGACGGu	||: |||||||	uagucuuuCUGCACCACUGCCc
MIMAT0000255	hsa-miR-34a-5p	NM_005045	RELN	circRNA	chr7	103197469	103197489	-	1	0	AGO2	7mer-m8	uguuGGUCGAUUCUGUGACGGu	|: || | ||||||||	uuccCUUGC-CAUACACUGCCc
MIMAT0000255	hsa-miR-34a-5p	NM_002736	PRKAR2B	circRNA	chr7	106791429	106791450	+	1	2	AGO1	8mer	uguuggucGAUUCUGUGACGGu	:|:|| |||||||	aagcuuuaUUGAGUCACUGCCa
MIMAT0000255	hsa-miR-34a-5p	NM_002291	LAMB1	circRNA	chr7	107596022	107596042	-	3	0	AGO1,AGO2	7mer-m8	ugUUGGUCGAUUCU-GUGACGGu	:::||| :||| |||||||	ugGGUCAG--GAGAUCACUGCCg
MIMAT0000255	hsa-miR-34a-5p	NM_001127500	MET	circRNA	chr7	116436215	116436236	+	10	0	AGO1,AGO1-4,AGO2	7mer-m8	uguUGGUCGAUUCUGUGACGGu	| ::|:| |||||||	uccAAUGGUUUUUUCACUGCCu
MIMAT0000255	hsa-miR-34a-5p	NM_001127500	MET	circRNA	chr7	116438327	116438350	+	11	1	AGO1-4,AGO2	7mer-m8	ugUUGGUCGAU--UCUGUGACGGu	||::|| || | |||||||	agAAUUAGAUACUUGUCACUGCCu
MIMAT0000255	hsa-miR-34a-5p	TCONS_l2_00026199	TCONS_l2_00026199	circRNA	chr7	128271335	128271355	+	1	0	AGO1-4	7mer-m8	uguuGGUCGAUUCUGUGACGGu	||| :| |||||||||	aauuCCA-UUCUGACACUGCCu
MIMAT0000255	hsa-miR-34a-5p	NM_001198909	ATP6V1F	circRNA	chr7	128505597	128505618	+	2	0	AGO1-4	7mer-m8	uguuggucgauucuGUGACGGu	|||||||	gccaggggcauguuCACUGCCg
MIMAT0000255	hsa-miR-34a-5p	NR_034053	TNPO3	circRNA	chr7	128637459	128637479	-	3	1	AGO1-4,AGO2	8mer	uguuGGUCGAUUCUGUGACGGu	:::||| |||||||||	cgccUUGGCU-CGACACUGCCa
MIMAT0000255	hsa-miR-34a-5p	NM_001134336	FAM40B	circRNA	chr7	129107261	129107284	+	2	0	AGO2	8mer	ugUUGGUCGAU-UCU-GUGACGGu	| |: |: | | | |||||||	auAUCUUGUCAUACAUCACUGCCa
MIMAT0000255	hsa-miR-34a-5p	NM_020704	FAM40B	circRNA	chr7	129107261	129107284	+	2	0	AGO2	8mer	ugUUGGUCGAU-UCU-GUGACGGu	| |: |: | | | |||||||	auAUCUUGUCAUACAUCACUGCCa
MIMAT0000255	hsa-miR-34a-5p	NM_016352	CPA4	circRNA	chr7	129963661	129963683	+	2	0	AGO1-4,AGO2	7mer-m8	uguuGGUCGAUU-CUGUGACGGu	|::| ||| |||||||	uggcCUGGAUAAUCUCACUGCCc
MIMAT0000255	hsa-miR-34a-5p	NM_001190850	CNOT4	circRNA	chr7	135048666	135048688	-	2	0	AGO1-4	8mer	uguUGGUCG-AUUCUGUGACGGu	|||| | | ||||||||	ugcACCAACGUCCAACACUGCCa
MIMAT0000255	hsa-miR-34a-5p	NM_001164665	KIAA1549	circRNA	chr7	138566229	138566247	-	2	0	AGO1,AGO1-4	8mer	ugUUGGUCGAUUCUGUGACGGu	|:||||| | |||||||	ugAGCCAGC---GCCACUGCCa
MIMAT0000255	hsa-miR-34a-5p	NM_173569	UBN2	circRNA	chr7	138969266	138969288	+	11	0	AGO1,AGO1-4,AGO2	7mer-m8	uguUG-GUCGAUUCUGUGACGGu	|| :|| | |||||||	uccACAUAGACCAUCCACUGCCu
MIMAT0000255	hsa-miR-34a-5p	NM_173569	UBN2	circRNA	chr7	138991379	138991399	+	6	0	AGO1-4,AGO2	7mer-m8	uguuGGUCGAUUCUGUGACGGu	| |||| | |||||||	gauuCAAGCUUUG-CACUGCCc
MIMAT0000255	hsa-miR-34a-5p	NM_173569	UBN2	circRNA	chr7	138992465	138992486	+	5	0	AGO1-4,AGO2	8mer	uguuggucgauucuGUGACGGu	|||||||	cacguucuucuuccCACUGCCa
MIMAT0000255	hsa-miR-34a-5p	NM_022740	HIPK2	circRNA	chr7	139248128	139248150	-	2	0	AGO2	7mer-m8	ugUUGGUCGAUUCU-GUGACGGu	| || |||: | |||||||	ccACCCUGCUGUCACCACUGCCc
MIMAT0000255	hsa-miR-34a-5p	NM_022740	HIPK2	circRNA	chr7	139257864	139257885	-	6	0	AGO1-4	7mer-m8	uguUGGU-CGAUUCUGUGACGGu	|||: || |: ||||||||	cacACCGUGC-AGCACACUGCCu
MIMAT0000255	hsa-miR-34a-5p	NM_022740	HIPK2	circRNA	chr7	139416335	139416356	-	3	0	AGO1-4,AGO2	8mer	ugUUGGUCGAU-UCUGUGACGGu	::||| ||: | |||||||	ggGGCCA-CUGUCGCCACUGCCa
MIMAT0000255	hsa-miR-34a-5p	hsa_circ_0001756	hsa_circ_000012	circRNA	chr7	139416335	139416356	-	3	0	AGO1-4,AGO2	8mer	ugUUGGUCGAU-UCUGUGACGGu	::||| ||: | |||||||	ggGGCCA-CUGUCGCCACUGCCa
MIMAT0000255	hsa-miR-34a-5p	NM_030647	JHDM1D	circRNA	chr7	139790777	139790798	-	2	0	AGO2	7mer-m8	uguugGUCGAUUC-UGUGACGGu	:|| |||| ||||||||	guguaUAG-UAAGAACACUGCCc
MIMAT0000255	hsa-miR-34a-5p	NM_207113	SLC37A3	circRNA	chr7	140035080	140035100	-	6	0	AGO1-4,AGO2	8mer	uguuggucGAUUCUGUGACGGu	|| | ||||||||	aggcgucuCUCA-ACACUGCCa
MIMAT0000255	hsa-miR-34a-5p	hsa_circ_0001757	hsa_circ_002135	circRNA	chr7	140035080	140035100	-	6	0	AGO1-4,AGO2	8mer	uguuggucGAUUCUGUGACGGu	|| | ||||||||	aggcgucuCUCA-ACACUGCCa
MIMAT0000255	hsa-miR-34a-5p	NM_001080392	KIAA1147	circRNA	chr7	141365081	141365101	-	1	0	AGO1-4	7mer-m8	ugUUGGUCGAUUCUGUGACGGu	::||| | : |||||||	uuGGCCAAC-GUUUCACUGCCu
MIMAT0000255	hsa-miR-34a-5p	NM_001224	CASP2	circRNA	chr7	143004717	143004738	+	5	7	AGO1,AGO2	8mer	uguuggucgauucuGUGACGGu	|||||||	aaccuuuccacuccCACUGCCa
MIMAT0000255	hsa-miR-34a-5p	NM_004911	PDIA4	circRNA	chr7	148701062	148701085	-	2	0	AGO1-4	8mer	uguuGGUCGA--UUCUGUGACGGu	| || | | | |||||||	ucgcCAAGAUGGACGCCACUGCCa
MIMAT0000255	hsa-miR-34a-5p	NM_003575	ZNF282	circRNA	chr7	148922156	148922179	+	2	0	AGO1,AGO2	7mer-m8	uguuGGU-CGAUU-CUGUGACGGu	:|| | |:| ||||||||	accuUCAUGAUGACAACACUGCCu
MIMAT0000255	hsa-miR-34a-5p	TCONS_l2_00026970	TCONS_l2_00026970	circRNA	chr7	149799053	149799073	-	1	0	AGO1-4	7mer-m8	uguugGUCGAUUCUGUGACGGu	|| || | |||||||	agugaCAUCU-ACCCACUGCCc
MIMAT0000255	hsa-miR-34a-5p	TCONS_l2_00026970	TCONS_l2_00026970	circRNA	chr7	149858087	149858108	-	1	0	AGO1-4	7mer-m8	uguugGUCGAUUCUGUGACGGu	|| ||:: |||||||	ccugaCACCUGGCUCACUGCCc
MIMAT0000255	hsa-miR-34a-5p	TCONS_l2_00026970	TCONS_l2_00026970	circRNA	chr7	149865913	149865934	-	2	0	AGO1-4	7mer-m8	uguuggucgauucuGUGACGGu	|||||||	uuucuuucuuguccCACUGCCc
MIMAT0000255	hsa-miR-34a-5p	NM_002889	RARRES2	circRNA	chr7	150036097	150036118	-	2	0	AGO1-4	7mer-m8	ugUUGGUCGAUUCUGUGACGGu	::||:|:|:: |||||||	ugGGCCGGUUGGUCCACUGCCc
MIMAT0000255	hsa-miR-34a-5p	NM_001199692	SLC4A2	circRNA	chr7	150761988	150762009	+	1	0	AGO1-4	7mer-m8	uguuggucGAUUCUGUGACGGu	||: |||||||	aucuucccCUGCACCACUGCCc
MIMAT0000255	hsa-miR-34a-5p	NM_001199693	SLC4A2	circRNA	chr7	150761988	150762009	+	1	0	AGO1-4	7mer-m8	uguuggucGAUUCUGUGACGGu	||: |||||||	aucuucccCUGCACCACUGCCc
MIMAT0000255	hsa-miR-34a-5p	NM_031434	TMUB1	circRNA	chr7	150778868	150778889	-	6	0	AGO1-4,AGO2	8mer	ugUUGGUCGAUUCUGUGACGGu	|||:: | |||||||	ccAACUGCGUUCUCCACUGCCa
MIMAT0000255	hsa-miR-34a-5p	NM_031946	AGAP3	circRNA	chr7	150815639	150815659	+	2	1	AGO1-4,AGO2	7mer-m8	uguuGGUCGAUUCUGUGACGGu	|| || ||| |||||||	gggcCCUGC-AAGUCACUGCCc
MIMAT0000255	hsa-miR-34a-5p	NM_007189	ABCF2	circRNA	chr7	150910529	150910548	-	2	0	AGO1-4	7mer-m8	uguUGGUCGAUUCUGUGACGGu	:||| | | :|||||||	aguGCCAAC--AUGCACUGCCc
MIMAT0000255	hsa-miR-34a-5p	NM_053043	RBM33	circRNA	chr7	155569511	155569530	+	3	0	AGO1,AGO1-4,AGO2	7mer-m8	uguugGUCGAUUCUGUGACGGu	::||| | |||||||	ucccaUGGCU--GUCACUGCCc
MIMAT0000255	hsa-miR-34a-5p	NM_138400	NOM1	circRNA	chr7	156746897	156746918	+	1	0	AGO1-4	7mer-m8	uguuggucGAUUCUGUGACGGu	||: | |||||||	augggugcCUGCGUCACUGCCu
MIMAT0000255	hsa-miR-34a-5p	NM_014671	UBE3C	circRNA	chr7	157046744	157046763	+	3	0	AGO1-4,AGO2	7mer-m8	ugUUGGUCGAUUCUGUGACGGu	:|:| || | :|||||||	caGAUCCGCCA--GCACUGCCu
MIMAT0000255	hsa-miR-34a-5p	NM_003747	TNKS	circRNA	chr8	9637254	9637276	+	1	0	AGO1-4	7mer-m8	uguugguCGAUUC-UGUGACGGu	||| || ||||||||	gcgcuuuGCUCAGAACACUGCCg
MIMAT0000255	hsa-miR-34a-5p	NM_015458	MTMR9	circRNA	chr8	11181160	11181180	+	13	0	AGO1,AGO1-4,AGO2	7mer-m8	ugUUGGUCGAUUCUGUGACGGu	|||||| :| :|||||||	uaAACCAG-AGAUGCACUGCCc
MIMAT0000255	hsa-miR-34a-5p	NM_147780	CTSB	circRNA	chr8	11701788	11701809	-	12	0	AGO1,AGO1-4,AGO2	7mer-m8	uguuggucGAUUCUGUGACGGu	|| | |||||||	cucagaucCUUUGUCACUGCCu
MIMAT0000255	hsa-miR-34a-5p	NM_015310	PSD3	circRNA	chr8	18580676	18580697	-	1	0	AGO2	7mer-m8	uguuggUCGAUUCUGUGACGGu	:|:| | :|||||||	cuccugGGUUCAUGCACUGCCc
MIMAT0000255	hsa-miR-34a-5p	NM_015310	PSD3	circRNA	chr8	18729845	18729865	-	2	0	AGO1-4	8mer	ugUUGGUCGAUUCUGUGACGGu	|| |||| :|||||||||	aaAAAGAGCU-GGACACUGCCa
MIMAT0000255	hsa-miR-34a-5p	NM_152272	CHMP7	circRNA	chr8	23119257	23119278	+	3	0	AGO1-4,AGO2	8mer	ugUUGGUCGAUUCUGUGACGGu	|| |: : : ||||||||	agAAGCGAUCGCCACACUGCCa
MIMAT0000255	hsa-miR-34a-5p	NM_002318	LOXL2	circRNA	chr8	23174533	23174554	-	1	0	AGO1-4	7mer-m8	uguuggucGAUUCUGUGACGGu	||:: :|||||||	agcuguccCUGGCGCACUGCCg
MIMAT0000255	hsa-miR-34a-5p	NM_001197293	DPYSL2	circRNA	chr8	26501494	26501515	+	5	0	AGO1-4,AGO2	7mer-m8	uguugGU-CGAUUCUGUGACGGu	|| |:| | ||||||||	cauugCACGUUUA-ACACUGCCc
MIMAT0000255	hsa-miR-34a-5p	NM_001244604	DPYSL2	circRNA	chr8	26501494	26501515	+	5	0	AGO1-4,AGO2	7mer-m8	uguugGU-CGAUUCUGUGACGGu	|| |:| | ||||||||	cauugCACGUUUA-ACACUGCCc
MIMAT0000255	hsa-miR-34a-5p	NM_006867	RBPMS	circRNA	chr8	30242448	30242468	+	1	0	AGO2	7mer-m8	ugUUGGUCGAUUCUGUGACGGu	|:|| | || |||||||	cgAGCCCG-ACAGCCACUGCCc
MIMAT0000255	hsa-miR-34a-5p	NM_002095	GTF2E2	circRNA	chr8	30469837	30469859	-	4	0	AGO1-4,AGO2	7mer-m8	ugUUG-GUCGAUUCUGUGACGGu	:|| :|| :| :|||||||	aaGACAUAGAAGAAGCACUGCCc
MIMAT0000255	hsa-miR-34a-5p	NM_007198	PROSC	circRNA	chr8	37636597	37636619	+	1	0	AGO2	8mer	uguuggUCG-AUUCUGUGACGGu	||| |: | |||||||	agugagAGCUUGUGUCACUGCCa
MIMAT0000255	hsa-miR-34a-5p	NM_001102559	PPAPDC1B	circRNA	chr8	38120898	38120919	-	2	0	AGO1-4	8mer	uguuggucgauucUGUGACGGu	||||||||	cucaaaugcaccaACACUGCCa
MIMAT0000255	hsa-miR-34a-5p	NM_023034	WHSC1L1	circRNA	chr8	38162850	38162871	-	4	0	AGO1-4,AGO2	8mer	uguuggucgauucuGUGACGGu	|||||||	guccgcaaauucccCACUGCCa
MIMAT0000255	hsa-miR-34a-5p	NM_032336	GINS4	circRNA	chr8	41400501	41400523	+	1	0	AGO2	7mer-m8	uguUGGUCGAUUCU-GUGACGGu	|: || :: | |||||||	uucAUAAGAAGGCAUCACUGCCu
MIMAT0000255	hsa-miR-34a-5p	NM_006749	SLC20A2	circRNA	chr8	42353642	42353662	-	2	0	AGO1-4,AGO2	8mer	uguUGGUCGAUUCUGUGACGGu	|| || ||| :|||||||	cacACAAG-UAACGCACUGCCa
MIMAT0000255	hsa-miR-34a-5p	NM_032237	SGK196	circRNA	chr8	42977918	42977940	+	6	0	AGO2	7mer-m8	uguuGGUCGAUUCU--GUGACGGu	:||| |||| |||||||	ucccUCAG-AAAGACCCACUGCCc
MIMAT0000255	hsa-miR-34a-5p	NM_006904	PRKDC	circRNA	chr8	48715929	48715950	-	5	0	AGO1,AGO1-4,AGO2	7mer-m8	uguUGGUCGAUUCUGUGACGGu	:||: ||:|| |||||||	acuGCCGCCUGAGCCACUGCCg
MIMAT0000255	hsa-miR-34a-5p	NM_001083617	RB1CC1	circRNA	chr8	53574132	53574155	-	7	0	AGO1-4,AGO2	8mer	ugUUGGUCGAUUC-U-GUGACGGu	|| ||| : | | |||||||	uuAAGCAGAAGUGUACCACUGCCa
MIMAT0000255	hsa-miR-34a-5p	NM_014781	RB1CC1	circRNA	chr8	53574132	53574155	-	7	0	AGO1-4,AGO2	8mer	ugUUGGUCGAUUC-U-GUGACGGu	|| ||| : | | |||||||	uuAAGCAGAAGUGUACCACUGCCa
MIMAT0000255	hsa-miR-34a-5p	NM_006756	TCEA1	circRNA	chr8	54884694	54884715	-	2	0	AGO1-4,AGO2	8mer	uguuggucgauucuGUGACGGu	|||||||	guuuucauaaccauCACUGCCa
MIMAT0000255	hsa-miR-34a-5p	NM_024831	TGS1	circRNA	chr8	56737616	56737636	+	1	0	AGO2	8mer	uguuGGUCGAUUCUGUGACGGu	::|| | :|:|||||||	ggcuUUAGGU-GGGCACUGCCa
MIMAT0000255	hsa-miR-34a-5p	NM_006421	ARFGEF1	circRNA	chr8	68098318	68098339	-	1	0	AGO1-4	8mer	uguuggucgauucuGUGACGGu	|||||||	aaagagacuuccucCACUGCCa
MIMAT0000255	hsa-miR-34a-5p	NM_024721	ZFHX4	circRNA	chr8	77778012	77778032	+	9	0	AGO1,AGO1-4,AGO2	8mer	uguuggucGAUUCUGUGACGGu	|| | ||||||||	ugauauccCU-AUACACUGCCa
MIMAT0000255	hsa-miR-34a-5p	NM_005941	MMP16	circRNA	chr8	89131013	89131034	-	1	0	AGO1-4	8mer	uguuGGUCGAUUCUGUGACGGu	||| : | |||||||	cauuCCAAUGACCCCACUGCCa
MIMAT0000255	hsa-miR-34a-5p	NM_017864	INTS8	circRNA	chr8	95839584	95839606	+	9	0	AGO1-4,AGO2	8mer	uguuGGUCGAUUCU-GUGACGGu	::| || || |||||||	cacuUUACCUCCGACCACUGCCa
MIMAT0000255	hsa-miR-34a-5p	hsa_circ_0001813	hsa_circ_000476	circRNA	chr8	95839584	95839606	+	9	0	AGO1-4,AGO2	8mer	uguuGGUCGAUUCU-GUGACGGu	::| || || |||||||	cacuUUACCUCCGACCACUGCCa
MIMAT0000255	hsa-miR-34a-5p	hsa_circ_0001814	hsa_circ_001331	circRNA	chr8	95839584	95839606	+	9	0	AGO1-4,AGO2	8mer	uguuGGUCGAUUCU-GUGACGGu	::| || || |||||||	cacuUUACCUCCGACCACUGCCa
MIMAT0000255	hsa-miR-34a-5p	NM_001135733	TP53INP1	circRNA	chr8	95939170	95939191	-	2	0	AGO1-4,AGO2	8mer	uguuggucgauucuGUGACGGu	|||||||	aucuuggaugguuuCACUGCCa
MIMAT0000255	hsa-miR-34a-5p	NM_152416	C8orf38	circRNA	chr8	96070341	96070362	+	1	0	AGO1-4	8mer	uguuGGUCGAUUCUGUGACGGu	|::|| :||:|||||||	gauuCUGGCAGAGGCACUGCCa
MIMAT0000255	hsa-miR-34a-5p	NM_015902	UBR5	circRNA	chr8	103266710	103266730	-	2	1	AGO1-4	8mer	ugUUGGUCGAUUCUGUGACGGu	| | ||| | |||||||	acAUCAAGCCCA-UCACUGCCa
MIMAT0000255	hsa-miR-34a-5p	NM_032869	NUDCD1	circRNA	chr8	110308789	110308798	-	2	0	AGO1-4	7mer-m8	uguuggucgauuCUGUGACGGu	|||||||||	------------GACACUGCCu
MIMAT0000255	hsa-miR-34a-5p	NM_032869	NUDCD1	circRNA	chr8	110308789	110308810	-	2	0	AGO1-4	7mer-m8	uguuggucGAUUCUGUGACGGu	:||:|||||||||	uggucuuuUUAGGACACUGCCu
MIMAT0000255	hsa-miR-34a-5p	NM_014112	TRPS1	circRNA	chr8	116599739	116599760	-	8	0	AGO1,AGO1-4,AGO2,AGO3	8mer	uguuggucgauucuGUGACGGu	|||||||	acuucaacacuguuCACUGCCa
MIMAT0000255	hsa-miR-34a-5p	NM_006265	RAD21	circRNA	chr8	117874088	117874109	-	8	0	AGO1-4,AGO2	7mer-m8	ugUUGGUCGAUUCUGUGACGGu	| :: | | || |||||||	ugACUUUGAUCAGCCACUGCCu
MIMAT0000255	hsa-miR-34a-5p	NM_021110	COL14A1	circRNA	chr8	121219220	121219241	+	1	0	AGO1-4	8mer	uguUGGUCGAUUCUGUGACGGu	||: : ||| |||||||	auuACUUCUGAAGUCACUGCCa
MIMAT0000255	hsa-miR-34a-5p	NM_024295	DERL1	circRNA	chr8	124042935	124042955	-	4	0	AGO2	8mer	uguuggUCGAUUCUGUGACGGu	:|| || |||||||	uuuggaGGCCAA-UCACUGCCa
MIMAT0000255	hsa-miR-34a-5p	NM_032899	FAM83A	circRNA	chr8	124220031	124220053	+	1	0	AGO2	8mer	ugUUGGUCGAUUCU-GUGACGGu	|: || : || | |||||||	aaAGACACUCAAAAUCACUGCCa
MIMAT0000255	hsa-miR-34a-5p	NM_001247996	ASAP1	circRNA	chr8	131072840	131072861	-	2	0	AGO1-4,AGO2	7mer-m8	uguuggucgauucuGUGACGGu	|||||||	agagacgcccguacCACUGCCc
MIMAT0000255	hsa-miR-34a-5p	NM_001247996	ASAP1	circRNA	chr8	131124479	131124498	-	5	0	AGO1,AGO1-4,AGO2	8mer	ugUUGGUCGAUUCUGUGACGGu	:|| |||| |:|||||||	agGACAAGCU--GGCACUGCCa
MIMAT0000255	hsa-miR-34a-5p	NM_001247996	ASAP1	circRNA	chr8	131351788	131351809	-	2	0	AGO1-4	7mer-m8	ugUUGGUCGAUUCUGUGACGGu	|| ||| ||: :|||||||	ccAAGCAGAUAGAGCACUGCCu
MIMAT0000255	hsa-miR-34a-5p	NM_015137	EFR3A	circRNA	chr8	132991117	132991138	+	5	0	AGO1-4	8mer	uguugguCGAUUCUGUGACGGu	|:|| :|||||||	gacgauuGUUACUGCACUGCCa
MIMAT0000255	hsa-miR-34a-5p	NM_017444	CHRAC1	circRNA	chr8	141525407	141525427	+	3	0	AGO1-4	7mer-m8	ugUUGGUCGAUUCUGUGACGGu	|:: | | || |||||||	uaAGUAAACACAG-CACUGCCc
MIMAT0000255	hsa-miR-34a-5p	NM_003724	JRK	circRNA	chr8	143744661	143744683	-	3	0	AGO1-4	7mer-m8	uguUGGUCGAU-UCUGUGACGGu	|| :|| | | |||||||	uucACGGGCAACACUCACUGCCu
MIMAT0000255	hsa-miR-34a-5p	NM_003724	JRK	circRNA	chr8	143747719	143747741	-	1	0	AGO1-4	8mer	uguugGUCGAUU-CUGUGACGGu	|||||:| :|||||||	auuggCAGCUGACUGCACUGCCa
MIMAT0000255	hsa-miR-34a-5p	NM_016647	C8orf55	circRNA	chr8	143818212	143818233	+	3	1	AGO1-4,AGO2	7mer-m8	uguuggUCGAUUCUGUGACGGu	:|||: :|||||||	gucaagGGCUGCAGCACUGCCc
MIMAT0000255	hsa-miR-34a-5p	NM_052924	RHPN1	circRNA	chr8	144465225	144465246	+	5	0	AGO1,AGO1-4,AGO2	7mer-m8	uguUGGUCGAUUCUGUGACGGu	||| :| : |||||||	ggcACCCCUUCGCUCACUGCCc
MIMAT0000255	hsa-miR-34a-5p	NM_173831	ZNF707	circRNA	chr8	144777514	144777535	+	1	0	AGO2	7mer-m8	ugUUGGUCGAUUCUGUGACGGu	||: :|: ::|||||||||	ggAAUGGGUCGGGACACUGCCg
MIMAT0000255	hsa-miR-34a-5p	NM_182706	SCRIB	circRNA	chr8	144886815	144886836	-	2	0	AGO1-4,AGO2	8mer	uguUGGUCG-AUUCUGUGACGGu	|||||| ||| |||||||	accACCAGCAUAA-CCACUGCCa
MIMAT0000255	hsa-miR-34a-5p	NM_182706	SCRIB	circRNA	chr8	144887533	144887554	-	2	0	AGO2	7mer-m8	uguuggucgauuCUGUGACGGu	|:|||||||	cuccggggggccGGCACUGCCg
MIMAT0000255	hsa-miR-34a-5p	NM_182706	SCRIB	circRNA	chr8	144895821	144895843	-	1	1	AGO1-4	7mer-m8	uguuggucGAU-UCUGUGACGGu	||: ||:|||||||	augugucuCUGCAGGCACUGCCc
MIMAT0000255	hsa-miR-34a-5p	NM_078480	PUF60	circRNA	chr8	144899776	144899798	-	3	0	AGO1-4,AGO2	8mer	uguUGGUCGAU-UCUGUGACGGu	| | |||: || |||||||	ggcAGCUGCUGCAGCCACUGCCa
MIMAT0000255	hsa-miR-34a-5p	NM_201380	PLEC	circRNA	chr8	144996137	144996159	-	4	0	AGO1-4,AGO2	7mer-m8	ugUUGGUCGAUUCU-GUGACGGu	| :||| :||: |||||||	gcACUCAGAGGAGGUCACUGCCu
MIMAT0000255	hsa-miR-34a-5p	NM_032272	MAF1	circRNA	chr8	145162119	145162140	+	1	0	AGO1-4	7mer-m8	uguugGUCGAUUCUGUGACGGu	|||: |:|||||||	ugccaCAGUCCUGGCACUGCCc
MIMAT0000255	hsa-miR-34a-5p	hsa_circ_0085975	hsa_circ_0085975	circRNA	chr8	145195368	145195391	+	1	0	AGO2	8mer	ugUUGG-UCGAUU-CUGUGACGGu	|:|: | ||:| |||||||	ugAGCUGACCUGACCUCACUGCCa
MIMAT0000255	hsa-miR-34a-5p	hsa_circ_0085993	hsa_circ_0085993	circRNA	chr8	145318469	145318489	-	1	1	AGO1-4	7mer-m8	uguuggUCGAUUCUGUGACGGu	|| | :| |||||||	ucugggAGGU-GGCCACUGCCc
MIMAT0000255	hsa-miR-34a-5p	hsa_circ_0085994	hsa_circ_0085994	circRNA	chr8	145318469	145318489	-	1	1	AGO1-4	7mer-m8	uguuggUCGAUUCUGUGACGGu	|| | :| |||||||	ucugggAGGU-GGCCACUGCCc
MIMAT0000255	hsa-miR-34a-5p	hsa_circ_0085995	hsa_circ_0085995	circRNA	chr8	145318469	145318489	-	1	1	AGO1-4	7mer-m8	uguuggUCGAUUCUGUGACGGu	|| | :| |||||||	ucugggAGGU-GGCCACUGCCc
MIMAT0000255	hsa-miR-34a-5p	hsa_circ_0085996	hsa_circ_0085996	circRNA	chr8	145318469	145318489	-	1	1	AGO1-4	7mer-m8	uguuggUCGAUUCUGUGACGGu	|| | :| |||||||	ucugggAGGU-GGCCACUGCCc
MIMAT0000255	hsa-miR-34a-5p	hsa_circ_0085997	hsa_circ_0085997	circRNA	chr8	145318469	145318489	-	1	1	AGO1-4	7mer-m8	uguuggUCGAUUCUGUGACGGu	|| | :| |||||||	ucugggAGGU-GGCCACUGCCc
MIMAT0000255	hsa-miR-34a-5p	hsa_circ_0085998	hsa_circ_0085998	circRNA	chr8	145318469	145318489	-	1	1	AGO1-4	7mer-m8	uguuggUCGAUUCUGUGACGGu	|| | :| |||||||	ucugggAGGU-GGCCACUGCCc
MIMAT0000255	hsa-miR-34a-5p	hsa_circ_0085999	hsa_circ_0085999	circRNA	chr8	145318469	145318489	-	1	1	AGO1-4	7mer-m8	uguuggUCGAUUCUGUGACGGu	|| | :| |||||||	ucugggAGGU-GGCCACUGCCc
MIMAT0000255	hsa-miR-34a-5p	hsa_circ_0086000	hsa_circ_0086000	circRNA	chr8	145318469	145318489	-	1	1	AGO1-4	7mer-m8	uguuggUCGAUUCUGUGACGGu	|| | :| |||||||	ucugggAGGU-GGCCACUGCCc
MIMAT0000255	hsa-miR-34a-5p	hsa_circ_0086001	hsa_circ_0086001	circRNA	chr8	145318469	145318489	-	1	1	AGO1-4	7mer-m8	uguuggUCGAUUCUGUGACGGu	|| | :| |||||||	ucugggAGGU-GGCCACUGCCc
MIMAT0000255	hsa-miR-34a-5p	hsa_circ_0086003	hsa_circ_0086003	circRNA	chr8	145318469	145318489	-	1	1	AGO1-4	7mer-m8	uguuggUCGAUUCUGUGACGGu	|| | :| |||||||	ucugggAGGU-GGCCACUGCCc
MIMAT0000255	hsa-miR-34a-5p	hsa_circ_0086004	hsa_circ_0086004	circRNA	chr8	145318469	145318489	-	1	1	AGO1-4	7mer-m8	uguuggUCGAUUCUGUGACGGu	|| | :| |||||||	ucugggAGGU-GGCCACUGCCc
MIMAT0000255	hsa-miR-34a-5p	NM_015201	BOP1	circRNA	chr8	145487555	145487575	-	1	1	AGO1-4	7mer-m8	uguuggUCGAUUCUGUGACGGu	|| | :| |||||||	ucugggAGGU-GGCCACUGCCc
MIMAT0000255	hsa-miR-34a-5p	NM_138496	CYHR1	circRNA	chr8	145675846	145675869	-	1	0	AGO1-4	7mer-m8	ugUUGGUCGAU--UCUGUGACGGu	:|| : ||| | |||||||	gaGACGGACUACGUGCCACUGCCc
MIMAT0000255	hsa-miR-34a-5p	NM_153186	KANK1	circRNA	chr9	581009	581034	+	1	0	AGO1-4	7mer-m8	uguugguCGAUUC----UGUGACGGu	|||||| |||||||	cuggaguGCUAAGCCCCUCACUGCCc
MIMAT0000255	hsa-miR-34a-5p	NM_014878	KIAA0020	circRNA	chr9	2824736	2824756	-	1	0	AGO2	7mer-m8	ugUUGGUCGAUUCUGUGACGGu	:| ::|| | | |||||||	caGAGUGGCCAUG-CACUGCCu
MIMAT0000255	hsa-miR-34a-5p	NM_002919	RFX3	circRNA	chr9	3451481	3451500	-	1	0	AGO1-4	7mer-m8	ugUUGGUCGAUUCUGUGACGGu	||:|: ||: |||||||	guAAUCG--UAGCUCACUGCCg
MIMAT0000255	hsa-miR-34a-5p	NM_001042413	GLIS3	circRNA	chr9	4227411	4227431	-	1	0	AGO2	7mer-m8	ugUUGGUCGAUUCUGUGACGGu	||:| | ||| |||||||	acAAUCUG-AAAGUCACUGCCu
MIMAT0000255	hsa-miR-34a-5p	NM_004972	JAK2	circRNA	chr9	5054667	5054690	+	3	0	AGO1-4	8mer	ugUUGGU--CGAUUCUGUGACGGu	|:||| || ||| |||||||	ucAGCCAAUGCAAAGCCACUGCCa
MIMAT0000255	hsa-miR-34a-5p	NM_152896	UHRF2	circRNA	chr9	6506520	6506540	+	1	0	AGO1-4	7mer-m8	uguuGGUCGAUUCUGUGACGGu	::|||| | ||||||||	aauuUUAGCU-ACACACUGCCu
MIMAT0000255	hsa-miR-34a-5p	NM_015061	KDM4C	circRNA	chr9	6792972	6792980	+	1	1	AGO1-4	7mer-m8	uguuggucgauucUGUGACGGu	||||||||	-------------ACACUGCCc
MIMAT0000255	hsa-miR-34a-5p	NM_017794	KIAA1797	circRNA	chr9	20990163	20990185	+	1	0	AGO1-4	7mer-m8	uguUGGUCGAUU-CUGUGACGGu	|: :|||:| ||||||||	ugcAUGGGCUGACCACACUGCCc
MIMAT0000255	hsa-miR-34a-5p	NM_018225	SMU1	circRNA	chr9	33046370	33046391	-	1	0	AGO1-4	7mer-m8	uguuggucgauucuGUGACGGu	|||||||	auagguucucauuuCACUGCCc
MIMAT0000255	hsa-miR-34a-5p	NM_001497	B4GALT1	circRNA	chr9	33111667	33111686	-	6	0	AGO1-4,AGO2	7mer-m8	ugUUGGUCGAUUCUGUGACGGu	:||| | || |||||||	cgGACC--CCAAACCACUGCCc
MIMAT0000255	hsa-miR-34a-5p	NM_022917	NOL6	circRNA	chr9	33468333	33468355	-	1	0	AGO1-4	7mer-m8	uguugguCGAUU-CUGUGACGGu	|||:| | |||||||	ccucuguGCUGAUGUCACUGCCu
MIMAT0000255	hsa-miR-34a-5p	NM_018449	UBAP2	circRNA	chr9	33922173	33922192	-	2	0	AGO1-4	7mer-m8	uguugGUCGAUUCUGUGACGGu	|||| :|||||||	cuucaCAGC--CUGCACUGCCc
MIMAT0000255	hsa-miR-34a-5p	NM_018449	UBAP2	circRNA	chr9	33923868	33923889	-	2	0	AGO2	8mer	uguuggucgauucUGUGACGGu	:|||||||	cuucgugaauccuGCACUGCCa
MIMAT0000255	hsa-miR-34a-5p	NM_007126	VCP	circRNA	chr9	35072559	35072578	-	4	0	AGO1-4	8mer	uguugGUCGAUUCUGUGACGGu	| ||| | |||||||	cgcugCCGCU--GCCACUGCCa
MIMAT0000255	hsa-miR-34a-5p	NM_032634	PIGO	circRNA	chr9	35092618	35092642	-	1	0	AGO2	7mer-m8	uguuggUCGAUU---CUGUGACGGu	:|||:| |||||||||	caagggGGCUGAGGCGACACUGCCg
MIMAT0000255	hsa-miR-34a-5p	NM_001201484	PIGO	circRNA	chr9	35095131	35095151	-	1	0	AGO1-4	7mer-m8	uguUGGUCGAUUCUGUGACGGu	|||| ||:: |||||||	cucACCA-CUGGCUCACUGCCu
MIMAT0000255	hsa-miR-34a-5p	NM_006377	UNC13B	circRNA	chr9	35370357	35370378	+	1	0	AGO1-4	8mer	uguuggucgaUUCUGUGACGGu	||| |||||||	acgcagaaagAAGCCACUGCCa
MIMAT0000255	hsa-miR-34a-5p	NM_001135999	RUSC2	circRNA	chr9	35546565	35546586	+	1	0	AGO1-4	8mer	ugUUGGUCGAUUCUGUGACGGu	| || ||:: :|||||||	acAUCCCCCUGGUGCACUGCCa
MIMAT0000255	hsa-miR-34a-5p	NM_014806	RUSC2	circRNA	chr9	35546565	35546586	+	1	0	AGO1-4	8mer	ugUUGGUCGAUUCUGUGACGGu	| || ||:: :|||||||	acAUCCCCCUGGUGCACUGCCa
MIMAT0000255	hsa-miR-34a-5p	NM_001135999	RUSC2	circRNA	chr9	35547249	35547270	+	1	0	AGO1-4	7mer-m8	uguuggucgauucUGUGACGGu	:|||||||	gcucaggggaccaGCACUGCCg
MIMAT0000255	hsa-miR-34a-5p	NM_014806	RUSC2	circRNA	chr9	35547249	35547270	+	1	0	AGO1-4	7mer-m8	uguuggucgauucUGUGACGGu	:|||||||	gcucaggggaccaGCACUGCCg
MIMAT0000255	hsa-miR-34a-5p	NM_001135999	RUSC2	circRNA	chr9	35555099	35555121	+	1	0	AGO1-4	7mer-m8	uguuggUCGAUU-CUGUGACGGu	:|| || ||||||||	aacagaGGCCAACCACACUGCCc
MIMAT0000255	hsa-miR-34a-5p	NM_006289	TLN1	circRNA	chr9	35706216	35706239	-	5	0	AGO1-4,AGO2	8mer	uguugGUCGAU--UCUGUGACGGu	|||:|: | ||||||||	cccugCAGUUGCUAUACACUGCCa
MIMAT0000255	hsa-miR-34a-5p	NM_001080496	RGP1	circRNA	chr9	35750253	35750278	+	1	0	AGO2	8mer	ugUUGGUC----GAUUCUGUGACGGu	::|||| | || |||||||	ugGGCCAGUGCCCAAAUCCACUGCCa
MIMAT0000255	hsa-miR-34a-5p	NM_001080496	RGP1	circRNA	chr9	35750289	35750312	+	1	0	AGO2	7mer-m8	uguuggUCGAUUC--UGUGACGGu	||: :|| :|||||||	agugagAGUCGAGUAGCACUGCCu
MIMAT0000255	hsa-miR-34a-5p	NM_012203	GRHPR	circRNA	chr9	37432078	37432101	+	5	0	AGO1-4,AGO2	7mer-m8	ugUUGGUCGAUUCU--GUGACGGu	:|| ||| ||| |||||||	guGACGAGCCCAGAACCACUGCCu
MIMAT0000255	hsa-miR-34a-5p	NR_024872	MCART1	circRNA	chr9	37879787	37879807	-	1	0	AGO1-4	7mer-m8	uguuggucGAUUCUGUGACGGu	|| || |||||||	ccucugccCUCAG-CACUGCCu
MIMAT0000255	hsa-miR-34a-5p	NM_147195	ANKRD18A	circRNA	chr9	38546770	38546791	-	2	0	AGO2	8mer	uguuggucGAUUCUGUGACGGu	|| :|||||||	auguuuccCUUCUGCACUGCCa
MIMAT0000255	hsa-miR-34a-5p	TCONS_l2_00029343	TCONS_l2_00029343	circRNA	chr9	68411323	68411346	+	2	0	AGO1-4	8mer	ugUUGGUCGAUU--CUGUGACGGu	::||||| |: | |||||||	ugGGCCAGCCAGGCGCCACUGCCa
MIMAT0000255	hsa-miR-34a-5p	NM_001242506	GDA	circRNA	chr9	74866692	74866714	+	1	0	AGO2	7mer-m8	uguugGUCGAUU-CUGUGACGGu	|| ||:: |||||||	guucaCACCUGGUCUCACUGCCu
MIMAT0000255	hsa-miR-34a-5p	NM_033305	VPS13A	circRNA	chr9	80030915	80030937	+	1	0	AGO1-4	7mer-m8	uguuGGUCGAUUC-UGUGACGGu	|:: | :|| ||||||||	gccuCUGACAGAGAACACUGCCu
MIMAT0000255	hsa-miR-34a-5p	NM_013438	UBQLN1	circRNA	chr9	86292729	86292754	-	14	0	AGO1-4,AGO2	8mer	uguUGGUCGA---UU-CUGUGACGGu	|:||||| |: |:|||||||	uucAUCAGCUUCCAGCGGCACUGCCa
MIMAT0000255	hsa-miR-34a-5p	hsa_circ_0001865	hsa_circ_000998	circRNA	chr9	86292729	86292754	-	14	0	AGO1-4,AGO2	8mer	uguUGGUCGA---UU-CUGUGACGGu	|:||||| |: |:|||||||	uucAUCAGCUUCCAGCGGCACUGCCa
MIMAT0000255	hsa-miR-34a-5p	NM_015239	AGTPBP1	circRNA	chr9	88307646	88307668	-	1	0	AGO1-4	7mer-m8	uguuGGUC-GAUUCUGUGACGGu	:||| | ||||||||||	gccuUCAGAAUCAGACACUGCCc
MIMAT0000255	hsa-miR-34a-5p	NM_005226	S1PR3	circRNA	chr9	91617475	91617501	+	4	0	AGO1-4,AGO2	7mer-m8	ugUUGGUCGAUUCU-----GUGACGGu	|| | |||:| | |||||||	cuAAGCUGCUGACAUCAUCCACUGCCu
MIMAT0000255	hsa-miR-34a-5p	NM_014612	FAM120A	circRNA	chr9	96214217	96214241	+	3	0	AGO1-4	7mer-m8	ugUUGGUCGA-UUCU--GUGACGGu	:||:| | :||| |||||||	agGACUACAUCGAGAAGCACUGCCc
MIMAT0000255	hsa-miR-34a-5p	NM_014612	FAM120A	circRNA	chr9	96291635	96291656	+	3	0	AGO1-4,AGO2	7mer-m8	uguuggUCGAUUCUGUGACGGu	:||| : |||||||	gcagaaGGCUCGUCCACUGCCu
MIMAT0000255	hsa-miR-34a-5p	NM_001083602	PTCH1	circRNA	chr9	98231115	98231134	-	1	0	AGO1	7mer-m8	uguuGGUCGAUUCUGUGACGGu	||||| |||||||	gacuCCAGC--CUCCACUGCCu
MIMAT0000255	hsa-miR-34a-5p	NM_173199	NR4A3	circRNA	chr9	102587999	102588018	+	1	0	AGO2	7mer-m8	uguUGGUCGAUUCUGUGACGGu	:||:| | :|||||||	gguGCCGGGCA--GCACUGCCg
MIMAT0000255	hsa-miR-34a-5p	NM_173200	NR4A3	circRNA	chr9	102587999	102588018	+	1	0	AGO2	7mer-m8	uguUGGUCGAUUCUGUGACGGu	:||:| | :|||||||	gguGCCGGGCA--GCACUGCCg
MIMAT0000255	hsa-miR-34a-5p	NM_005502	ABCA1	circRNA	chr9	107545458	107545479	-	1	0	AGO2	7mer-m8	uguuggUCGAUUCUGUGACGGu	||: :| |||||||	uagaggAGUAUGGCCACUGCCc
MIMAT0000255	hsa-miR-34a-5p	NM_001136562	AKAP2	circRNA	chr9	112900479	112900500	+	4	0	AGO1-4,AGO2	8mer	ugUUGGUCGAUUCUGUGACGGu	::|| | || |||||||	ggGGCCCCCCCAGCCACUGCCa
MIMAT0000255	hsa-miR-34a-5p	NM_007203	PALM2-AKAP2	circRNA	chr9	112900479	112900500	+	4	0	AGO1-4,AGO2	8mer	ugUUGGUCGAUUCUGUGACGGu	::|| | || |||||||	ggGGCCCCCCCAGCCACUGCCa
MIMAT0000255	hsa-miR-34a-5p	NM_001136562	AKAP2	circRNA	chr9	112900770	112900791	+	3	0	AGO1-4,AGO2	7mer-m8	uguuggucgauucuGUGACGGu	|||||||	aaagaaugccccauCACUGCCc
MIMAT0000255	hsa-miR-34a-5p	NM_007203	PALM2-AKAP2	circRNA	chr9	112900770	112900791	+	3	0	AGO1-4,AGO2	7mer-m8	uguuggucgauucuGUGACGGu	|||||||	aaagaaugccccauCACUGCCc
MIMAT0000255	hsa-miR-34a-5p	NM_017790	RGS3	circRNA	chr9	116269847	116269868	+	1	0	AGO1-4	7mer-m8	uguuggucgauuCUGUGACGGu	| |||||||	gcacugucccguGCCACUGCCc
MIMAT0000255	hsa-miR-34a-5p	NM_144488	RGS3	circRNA	chr9	116269847	116269868	+	1	0	AGO1-4	7mer-m8	uguuggucgauuCUGUGACGGu	| |||||||	gcacugucccguGCCACUGCCc
MIMAT0000255	hsa-miR-34a-5p	NM_032888	COL27A1	circRNA	chr9	116930640	116930661	+	1	0	AGO2	8mer	uguuggUCGAUUCUGUGACGGu	| || : |||||||	cuggagAACUUGACCACUGCCa
MIMAT0000255	hsa-miR-34a-5p	NM_032888	COL27A1	circRNA	chr9	116930660	116930684	+	1	0	AGO2	8mer	uguUGGUC--GAUUCU-GUGACGGu	||||| ||::|: |||||||	cacACCAGCCCUGGGGUCACUGCCa
MIMAT0000255	hsa-miR-34a-5p	NM_032888	COL27A1	circRNA	chr9	117071606	117071625	+	1	0	AGO1-4	7mer-m8	uguUGGUCGAUUCUGUGACGGu	|:|| | | |||||||	cacAUCACC--AUCCACUGCCu
MIMAT0000255	hsa-miR-34a-5p	NM_002160	TNC	circRNA	chr9	117798389	117798413	-	2	0	AGO1-4	8mer	uguuggUCGA-UU-CU-GUGACGGu	|||| || | |||||||	cagaagAGCUCAACCAUCACUGCCa
MIMAT0000255	hsa-miR-34a-5p	NM_002581	PAPPA	circRNA	chr9	119162123	119162144	+	1	0	AGO2	7mer-m8	ugUUG-GUCGAUUCUGUGACGGu	||| || :|:|| |||||||	ucAACACA-UUGAGUCACUGCCu
MIMAT0000255	hsa-miR-34a-5p	NM_005047	PSMD5	circRNA	chr9	123579931	123579952	-	2	0	AGO2	7mer-m8	uguuggucgauucuGUGACGGu	|||||||	uuucagauuccuuuCACUGCCu
MIMAT0000255	hsa-miR-34a-5p	NM_001735	C5	circRNA	chr9	123742476	123742497	-	1	0	AGO1-4	8mer	uguUGGUCGAUUCUGUGACGGu	:|: | || ||||||||	ucuGCUUGAAAAUACACUGCCa
MIMAT0000255	hsa-miR-34a-5p	NM_001127663	GSN	circRNA	chr9	124081090	124081111	+	3	0	AGO1-4	8mer	uguuggucgauucuGUGACGGu	|||||||	acccugcacaccucCACUGCCa
MIMAT0000255	hsa-miR-34a-5p	NM_032552	DAB2IP	circRNA	chr9	124528935	124528957	+	2	0	AGO1-4	7mer-m8	ugUUGGUCGAUU-CUGUGACGGu	| || | |:| :|||||||	guACCCUGAUGACCGCACUGCCc
MIMAT0000255	hsa-miR-34a-5p	NM_032552	DAB2IP	circRNA	chr9	124535421	124535442	+	1	0	AGO1-4	7mer-m8	uguuggUCGAUUCUGUGACGGu	||:| :|||||||	cugggaAGUUUCAGCACUGCCg
MIMAT0000255	hsa-miR-34a-5p	NM_012197	RABGAP1	circRNA	chr9	125752347	125752368	+	5	0	AGO1,AGO1-4,AGO2	7mer-m8	uguugGUCGAUUCUGUGACGGu	|||:| | |||||||	cuuuaCAGUUUUGCCACUGCCu
MIMAT0000255	hsa-miR-34a-5p	NM_020946	DENND1A	circRNA	chr9	126176350	126176371	-	1	0	AGO2	8mer	ugUUGGUCGAUUCUGUGACGGu	|:| ||:: :|||||||	cgAGCGCUCUGGUGCACUGCCa
MIMAT0000255	hsa-miR-34a-5p	NM_020946	DENND1A	circRNA	chr9	126180172	126180191	-	1	0	AGO2	7mer-m8	uguUGGUCGAUUCUGUGACGGu	||: ||| |||||||	ugcACUCCCUA--CCACUGCCc
MIMAT0000255	hsa-miR-34a-5p	NM_020946	DENND1A	circRNA	chr9	126195312	126195334	-	1	0	AGO1-4	7mer-m8	ugUUGGUCGAU-UCUGUGACGGu	||:|| :|: |||||||||	ucAAUCAUUUGCUGACACUGCCu
MIMAT0000255	hsa-miR-34a-5p	NM_001489	NR6A1	circRNA	chr9	127298188	127298210	-	4	0	AGO1,AGO2	8mer	ugUUGGUCGAUU-CUGUGACGGu	|||::|||:| | |||||||	ggAACUGGCUGAUGUCACUGCCa
MIMAT0000255	hsa-miR-34a-5p	NM_033334	NR6A1	circRNA	chr9	127298188	127298210	-	4	0	AGO1,AGO2	8mer	ugUUGGUCGAUU-CUGUGACGGu	|||::|||:| | |||||||	ggAACUGGCUGAUGUCACUGCCa
MIMAT0000255	hsa-miR-34a-5p	NM_170600	SH2D3C	circRNA	chr9	130501069	130501089	-	1	0	AGO1-4	7mer-m8	ugUUGGUCGAUUCUGUGACGGu	:|| || | |||||||	ucGACAAGGU-CCUCACUGCCc
MIMAT0000255	hsa-miR-34a-5p	NM_013443	ST6GALNAC6	circRNA	chr9	130653314	130653322	-	2	0	AGO2	7mer-m8	uguuggucgauucUGUGACGGu	||||||||	-------------ACACUGCCc
MIMAT0000255	hsa-miR-34a-5p	NM_025072	PTGES2	circRNA	chr9	130883217	130883238	-	1	0	AGO1-4	7mer-m8	uguuGGUCGAUUCUGUGACGGu	||||| | |||||||	aguuCCAGCCCUGCCACUGCCc
MIMAT0000255	hsa-miR-34a-5p	NR_027811	PTGES2	circRNA	chr9	130883217	130883238	-	1	0	AGO1-4	7mer-m8	uguuGGUCGAUUCUGUGACGGu	||||| | |||||||	aguuCCAGCCCUGCCACUGCCc
MIMAT0000255	hsa-miR-34a-5p	NM_001131016	CIZ1	circRNA	chr9	130950169	130950190	-	2	0	AGO1,AGO2	7mer-m8	ugUUGGUCGAUUCUGUGACGGu	|:||| || |||||||||	ccAGCCACGUAUGACACUGCCg
MIMAT0000255	hsa-miR-34a-5p	NM_012127	CIZ1	circRNA	chr9	130950169	130950190	-	2	0	AGO1,AGO2	7mer-m8	ugUUGGUCGAUUCUGUGACGGu	|:||| || |||||||||	ccAGCCACGUAUGACACUGCCg
MIMAT0000255	hsa-miR-34a-5p	NM_016174	CERCAM	circRNA	chr9	131183024	131183049	+	3	0	AGO1-4	7mer-m8	uguuGGU-CGAUUC---UGUGACGGu	||| ||:|| :|||||||	gaucCCACUCUGAGGGUGCACUGCCc
MIMAT0000255	hsa-miR-34a-5p	NM_001130438	SPTAN1	circRNA	chr9	131388086	131388108	+	10	0	AGO1-4,AGO2	7mer-m8	uguugguCGAUUCU-GUGACGGu	|| || | |||||||	aggcauuGCCAACAUCACUGCCc
MIMAT0000255	hsa-miR-34a-5p	NM_052844	WDR34	circRNA	chr9	131403185	131403206	-	1	0	AGO1-4	8mer	ugUUGGUCGAUUCUGUGACGGu	::||||| | |||||||	acGGCCAGCAUUGCCACUGCCa
MIMAT0000255	hsa-miR-34a-5p	NM_013355	PKN3	circRNA	chr9	131482805	131482826	+	2	0	AGO2	7mer-m8	uguugGUCGAUUCUGUGACGGu	|||| |||||||	ccccaCAGCCUCCUCACUGCCc
MIMAT0000255	hsa-miR-34a-5p	NM_032799	ZDHHC12	circRNA	chr9	131484029	131484054	-	4	0	AGO1-4,AGO2	7mer-m8	uguugGUCGAUUCU----GUGACGGu	| |||| || |||||||	guccgCCGCUACGACCACCACUGCCc
MIMAT0000255	hsa-miR-34a-5p	NM_032799	ZDHHC12	circRNA	chr9	131484071	131484091	-	4	0	AGO1-4,AGO2	7mer-m8	uguuggUCGAUUCUGUGACGGu	:||| |:|||||||	ccugagGGCU-CGGCACUGCCg
MIMAT0000255	hsa-miR-34a-5p	NM_006336	ZER1	circRNA	chr9	131492831	131492857	-	1	0	AGO1-4	7mer-m8	ugUUG-GUCGAU-UCU---GUGACGGu	||| ||| : ||| |||||||	agAACUCAGGGGCAGAUUCCACUGCCc
MIMAT0000255	hsa-miR-34a-5p	NM_006336	ZER1	circRNA	chr9	131493160	131493181	-	2	0	AGO1-4	7mer-m8	ugUUGGUCGAUUCUGUGACGGu	|:| ||:| |||||||	cgAGCAUCCUGACCCACUGCCc
MIMAT0000255	hsa-miR-34a-5p	NM_018201	TBC1D13	circRNA	chr9	131572207	131572229	+	3	0	AGO1-4,AGO2	7mer-m8	uguUGGUCG-AUUCUGUGACGGu	|: ||| |::| |||||||	uucAUAAGCUUGGGCCACUGCCu
MIMAT0000255	hsa-miR-34a-5p	NM_018201	TBC1D13	circRNA	chr9	131572231	131572250	+	9	1	AGO1-4,AGO2	7mer-m8	ugUUGGUCGAUUCUGUGACGGu	| ||||| ||||||||||	ggACCCAGC--AGACACUGCCc
MIMAT0000255	hsa-miR-34a-5p	NM_001127244	LRRC8A	circRNA	chr9	131678436	131678458	+	3	0	AGO1-4	7mer-m8	ugUUGGUCGAU-UCUGUGACGGu	||| |||: || |||||||	acAACGUGCUGCAGUCACUGCCc
MIMAT0000255	hsa-miR-34a-5p	NM_019594	LRRC8A	circRNA	chr9	131678436	131678458	+	3	0	AGO1-4	7mer-m8	ugUUGGUCGAU-UCUGUGACGGu	||| |||: || |||||||	acAACGUGCUGCAGUCACUGCCc
MIMAT0000255	hsa-miR-34a-5p	NM_001127244	LRRC8A	circRNA	chr9	131678580	131678602	+	1	0	AGO1-4	8mer	ugUUGGUCGA-UUCUGUGACGGu	:||| |:| || ||||||||	agGACCUGUUCAACACACUGCCa
MIMAT0000255	hsa-miR-34a-5p	NM_019594	LRRC8A	circRNA	chr9	131678580	131678602	+	1	0	AGO1-4	8mer	ugUUGGUCGA-UUCUGUGACGGu	:||| |:| || ||||||||	agGACCUGUUCAACACACUGCCa
MIMAT0000255	hsa-miR-34a-5p	NM_015354	NUP188	circRNA	chr9	131745181	131745199	+	3	0	AGO1-4	8mer	uguuggucGAUUCUGUGACGGu	:| || |||||||	--augugaUUCAG-CACUGCCa
MIMAT0000255	hsa-miR-34a-5p	NM_015354	NUP188	circRNA	chr9	131769222	131769243	+	2	0	AGO1-4,AGO2	7mer-m8	uguUGGUCGAUUCUGUGACGGu	|:: | | :|||||||	agcAUUCCCCACAGCACUGCCg
MIMAT0000255	hsa-miR-34a-5p	NR_028048	CRAT	circRNA	chr9	131870276	131870295	-	3	0	AGO1-4,AGO2	8mer	uguUGGUCGAUUCUGUGACGGu	||||| :| :|||||||	cacACCAG--GAUGCACUGCCa
MIMAT0000255	hsa-miR-34a-5p	NM_001193397	PPP2R4	circRNA	chr9	131910937	131910958	+	1	0	AGO1-4	7mer-m8	uguuggucgauucuGUGACGGu	|||||||	ggccugcccuucucCACUGCCc
MIMAT0000255	hsa-miR-34a-5p	NM_178001	PPP2R4	circRNA	chr9	131910937	131910958	+	1	0	AGO1-4	7mer-m8	uguuggucgauucuGUGACGGu	|||||||	ggccugcccuucucCACUGCCc
MIMAT0000255	hsa-miR-34a-5p	NM_000113	TOR1A	circRNA	chr9	132576220	132576242	-	3	0	AGO1-4,AGO2	7mer-m8	uguugGUC-GAUUCUGUGACGGu	||| | :|| |||||||	auuggCAGCCGGAGUCACUGCCu
MIMAT0000255	hsa-miR-34a-5p	NM_001136557	GPR107	circRNA	chr9	132901773	132901794	+	2	0	AGO1-4	8mer	uguuGGUCGAUUCUGUGACGGu	::|| |:: |||||||	gcuuUUAGAUGGUUCACUGCCa
MIMAT0000255	hsa-miR-34a-5p	NM_000050	ASS1	circRNA	chr9	133376382	133376403	+	4	1	AGO1-4,AGO2	8mer	uguuggUCGAUUCUGUGACGGu	||| |:| |||||||	cuccagAGCAAGGUCACUGCCa
MIMAT0000255	hsa-miR-34a-5p	NM_007313	ABL1	circRNA	chr9	133761870	133761893	+	2	0	AGO1-4,AGO2	7mer-m8	uguugGUCGAUU--CUGUGACGGu	||| | | | |||||||	gguggCAGGUCACUGUCACUGCCg
MIMAT0000255	hsa-miR-34a-5p	NM_006059	LAMC3	circRNA	chr9	133942473	133942494	+	1	0	AGO1-4	7mer-m8	uguuGGUCGAUUCUGUGACGGu	|| |: :| |||||||	acccCCUGUCUGGCCACUGCCu
MIMAT0000255	hsa-miR-34a-5p	NM_006059	LAMC3	circRNA	chr9	133945181	133945200	+	1	0	AGO1-4	8mer	ugUUGGUCGAUUCUGUGACGGu	|: |:|| | ||||||||	gcAGACGGC--ACACACUGCCa
MIMAT0000255	hsa-miR-34a-5p	NM_001185095	AIF1L	circRNA	chr9	133997890	133997911	+	1	0	AGO1-4	7mer-m8	uguuggucgauucuGUGACGGu	|||||||	uccucaccccuccuCACUGCCu
MIMAT0000255	hsa-miR-34a-5p	NM_005085	NUP214	circRNA	chr9	134073862	134073883	+	1	0	AGO2	7mer-m8	uguUGGUCGAUUCUGUGACGGu	| || | || |||||||	accAACAACACAGCCACUGCCc
MIMAT0000255	hsa-miR-34a-5p	NM_013318	PRRC2B	circRNA	chr9	134285890	134285912	+	1	0	AGO1-4	7mer-m8	uguuGGU--CGAUUCUGUGACGGu	||| || | ||||||||	ucuuCCAGUGCCCA-ACACUGCCc
MIMAT0000255	hsa-miR-34a-5p	NM_013318	PRRC2B	circRNA	chr9	134296965	134296986	+	1	0	AGO2	7mer-m8	uguuggucgauucuGUGACGGu	|||||||	ccaccuuucucucuCACUGCCc
MIMAT0000255	hsa-miR-34a-5p	NM_013318	PRRC2B	circRNA	chr9	134357147	134357166	+	1	0	AGO1-4	7mer-m8	uguuggUCGAUUCUGUGACGGu	|||| | |||||||	gaggaaAGCU--GUCACUGCCu
MIMAT0000255	hsa-miR-34a-5p	NM_198679	RAPGEF1	circRNA	chr9	134604980	134605001	-	1	0	AGO2	7mer-m8	uguUGGUCGAUUCU-GUGACGGu	:||:|| | | |||||||	cuuGCCGGC-ACCACCACUGCCu
MIMAT0000255	hsa-miR-34a-5p	NM_004269	MED27	circRNA	chr9	134738503	134738523	-	1	1	AGO1-4	7mer-m8	ugUUGGU-CGAUUCUGUGACGGu	:|||| || | |||||||	caGACCAUGCCA--CCACUGCCc
MIMAT0000255	hsa-miR-34a-5p	NM_012204	GTF3C4	circRNA	chr9	135554258	135554281	+	11	0	AGO1,AGO1-4,AGO2	8mer	uguUGGUCG--AUUCUGUGACGGu	|| :|| | | |||||||	gucACAGGCCUUCACUCACUGCCa
MIMAT0000255	hsa-miR-34a-5p	NM_001042368	RALGDS	circRNA	chr9	135982653	135982674	-	1	0	AGO1-4	7mer-m8	uguuggucgauucuGUGACGGu	|||||||	agguggugcccuacCACUGCCu
MIMAT0000255	hsa-miR-34a-5p	NM_033161	SURF4	circRNA	chr9	136229210	136229229	-	10	0	AGO1-4,AGO2	7mer-m8	ugUUGGUCGAUUCUGUGACGGu	|::: ||| ||||||||	aaAGUUUUCUA--ACACUGCCu
MIMAT0000255	hsa-miR-34a-5p	NM_033161	SURF4	circRNA	chr9	136237040	136237060	-	1	0	AGO1-4	7mer-m8	ugUUGGUCGAUUCUGUGACGGu	|: | :||| ||||||||	agAGACUUUUAA-ACACUGCCu
MIMAT0000255	hsa-miR-34a-5p	NM_020385	REXO4	circRNA	chr9	136271740	136271761	-	1	0	AGO2	7mer-m8	uguugGUCGAUUCUGUGACGGu	|:|: | |||||||	ccauaCGGUGCUGUCACUGCCc
MIMAT0000255	hsa-miR-34a-5p	NM_007371	BRD3	circRNA	chr9	136913516	136913535	-	1	0	AGO1-4	8mer	uguUGGUCGAUUCUGUGACGGu	::|:|| | |||||||	gacGUCGGCCA--UCACUGCCa
MIMAT0000255	hsa-miR-34a-5p	NM_152833	C9orf69	circRNA	chr9	139007783	139007809	-	3	0	AGO1,AGO2,AGO3	7mer-m8	ugUUGGUCGAUU-----CUGUGACGGu	::||: ||:| |:|||||||	ugGGCCGCCUGAGGCCUGGCACUGCCc
MIMAT0000255	hsa-miR-34a-5p	NM_152833	C9orf69	circRNA	chr9	139007830	139007851	-	3	0	AGO1,AGO2,AGO3	8mer	uguuggucgauucUGUGACGGu	||||||||	ucgcugacacaccACACUGCCa
MIMAT0000255	hsa-miR-34a-5p	NM_017617	NOTCH1	circRNA	chr9	139390336	139390356	-	4	0	AGO1,AGO2	7mer-m8	uguugGUCGAUUCUGUGACGGu	|| | :| ||||||||	uuuuaCA-CAGAAACACUGCCu
MIMAT0000255	hsa-miR-34a-5p	NM_017617	NOTCH1	circRNA	chr9	139405158	139405176	-	1	0	AGO1-4	8mer	uguUGGUCGAUUCUGUGACGGu	||| ||| | |||||||	gcuACC-GCU--GCCACUGCCa
MIMAT0000255	hsa-miR-34a-5p	NM_006412	AGPAT2	circRNA	chr9	139571457	139571478	-	1	0	AGO2	8mer	uguugguCGAUUCUGUGACGGu	||| :|||||||	cggcagcGCUCUAGCACUGCCa
MIMAT0000255	hsa-miR-34a-5p	NM_032928	TMEM141	circRNA	chr9	139687528	139687549	+	4	0	AGO1-4,AGO2	8mer	uguugGU-CGAUUCUGUGACGGu	|| |:| | |||||||	ggaugCAUGUUCUG-CACUGCCa
MIMAT0000255	hsa-miR-34a-5p	NM_001173988	C9orf86	circRNA	chr9	139735005	139735026	+	2	0	AGO1-4	7mer-m8	uguuggucgauuCUGUGACGGu	| |||||||	gggggcgugccuGUCACUGCCu
MIMAT0000255	hsa-miR-34a-5p	NM_001144026	NDOR1	circRNA	chr9	140106979	140106999	+	2	1	AGO2	7mer-m8	ugUUGGUCGAUUCUGUGACGGu	|||| || |||||||	agAACCUGC-CCUCCACUGCCc
MIMAT0000255	hsa-miR-34a-5p	NM_017723	C9orf167	circRNA	chr9	140173809	140173833	+	2	0	AGO1-4	7mer-m8	uguUGGU-CGAUUC-U-GUGACGGu	|||| || :| | |||||||	aauACCAUGCGCGGCACCACUGCCc
MIMAT0000255	hsa-miR-34a-5p	NM_024757	EHMT1	circRNA	chr9	140611305	140611326	+	1	0	AGO1-4	7mer-m8	uguuggUCGAUUCUGUGACGGu	| | | | |||||||	aagcaaAACCACGUCACUGCCg
MIMAT0000255	hsa-miR-34a-5p	NM_012341	GTPBP4	circRNA	chr10	1046671	1046692	+	11	0	AGO1,AGO1-4,AGO2	7mer-m8	uguuggucgauucuGUGACGGu	|||||||	gagaugcaggccauCACUGCCc
MIMAT0000255	hsa-miR-34a-5p	NM_001025076	CELF2	circRNA	chr10	11312717	11312737	+	1	0	AGO1	8mer	uguUGGUCGAUUCUGUGACGGu	| ||||| | ||||||||	ugcAGCAGCUCA-ACACUGCCa
MIMAT0000255	hsa-miR-34a-5p	NM_001025077	CELF2	circRNA	chr10	11312717	11312737	+	1	0	AGO1	8mer	uguUGGUCGAUUCUGUGACGGu	| ||||| | ||||||||	ugcAGCAGCUCA-ACACUGCCa
MIMAT0000255	hsa-miR-34a-5p	NM_014688	USP6NL	circRNA	chr10	11637015	11637037	-	1	0	AGO2	7mer-m8	uguuggucGAU-UCUGUGACGGu	||| || |||||||	gcuaguucCUAGAGCCACUGCCu
MIMAT0000255	hsa-miR-34a-5p	NM_018706	DHTKD1	circRNA	chr10	12163902	12163922	+	6	0	AGO1-4,AGO2	7mer-m8	ugUUGGUCGAUUCUGUGACGGu	:|: | || | ||||||||	gaGAUGACCUCA-ACACUGCCu
MIMAT0000255	hsa-miR-34a-5p	NM_006023	CDC123	circRNA	chr10	12238252	12238273	+	6	0	AGO1-4,AGO2	8mer	ugUUGGUCGAUUCUGUGACGGu	:| || |: |||||||	agGAGCAUGUGCUUCACUGCCa
MIMAT0000255	hsa-miR-34a-5p	NM_153498	CAMK1D	circRNA	chr10	12811752	12811777	+	1	0	AGO2	7mer-m8	ugUUGGUCGAUUCU----GUGACGGu	|| || |: || |||||||	caAAGGAGAUGUGAUGUCCACUGCCu
MIMAT0000255	hsa-miR-34a-5p	NM_003638	ITGA8	circRNA	chr10	15714731	15714748	-	1	0	AGO1	8mer	ugUUGGUCGAUUCUGUGACGGu	:|| || |:| |||||||	--GACAAG-UGA-UCACUGCCa
MIMAT0000255	hsa-miR-34a-5p	NM_001081	CUBN	circRNA	chr10	16955890	16955913	-	1	0	AGO2	7mer-m8	uguUGGUCGAUUCU--GUGACGGu	:| ||: :||| |||||||	ucuGCGAGUGGAGAAUCACUGCCc
MIMAT0000255	hsa-miR-34a-5p	hsa_circ_0017914	hsa_circ_0017914	circRNA	chr10	19792337	19792358	+	1	0	AGO1-4	7mer-m8	uguuggucgauucuGUGACGGu	|||||||	aagagggccauuuuCACUGCCc
MIMAT0000255	hsa-miR-34a-5p	hsa_circ_0017915	hsa_circ_0017915	circRNA	chr10	19792337	19792358	+	1	0	AGO1-4	7mer-m8	uguuggucgauucuGUGACGGu	|||||||	aagagggccauuuuCACUGCCc
MIMAT0000255	hsa-miR-34a-5p	NM_019590	KIAA1217	circRNA	chr10	24816987	24817011	+	1	0	AGO1-4	8mer	uguUGGUCGAU-UCU--GUGACGGu	:||||| | ||: |||||||	gccGCCAGCCACAGGCCCACUGCCa
MIMAT0000255	hsa-miR-34a-5p	NM_020848	KIAA1462	circRNA	chr10	30316110	30316131	-	2	0	AGO1-4,AGO2	7mer-m8	uguugguCGAUUCUGUGACGGu	|| || |||||||	aagugacGCAAAACCACUGCCc
MIMAT0000255	hsa-miR-34a-5p	NM_025209	EPC1	circRNA	chr10	32576092	32576115	-	5	0	AGO1-4,AGO2	8mer	ugUUGGUC--GAUUCUGUGACGGu	:|| || ||: :|||||||	caGACGAGUCCUGCUGCACUGCCa
MIMAT0000255	hsa-miR-34a-5p	NM_020975	RET	circRNA	chr10	43625064	43625084	+	1	0	AGO1-4	7mer-m8	ugUUGGUCGAUUCUGUGACGGu	:|::| | || ||||||||	cgGAUUA-CCAAAACACUGCCu
MIMAT0000255	hsa-miR-34a-5p	NM_007021	C10orf10	circRNA	chr10	45472761	45472782	-	4	0	AGO1-4	7mer-m8	uguuGGU-CGAUUCUGUGACGGu	||| | | :| |||||||	uccuCCAUGGU-GGUCACUGCCc
MIMAT0000255	hsa-miR-34a-5p	NM_007021	C10orf10	circRNA	chr10	45473188	45473210	-	4	0	AGO1-4	7mer-m8	ugUUGGUCGAU-UCUGUGACGGu	::||||| : ||||||||	guGGCCAGCAGCCCACACUGCCc
MIMAT0000255	hsa-miR-34a-5p	NM_031912	SYT15	circRNA	chr10	46961110	46961133	-	5	0	AGO1,AGO1-4,AGO2	8mer	ugUUGGUCGAU-UCU-GUGACGGu	|| :| | | ||| |||||||	ggAAGUACCCACAGAUCACUGCCa
MIMAT0000255	hsa-miR-34a-5p	TCONS_l2_00004168	TCONS_l2_00004168	circRNA	chr10	46961110	46961133	-	5	0	AGO1,AGO1-4,AGO2	8mer	ugUUGGUCGAU-UCU-GUGACGGu	|| :| | | ||| |||||||	ggAAGUACCCACAGAUCACUGCCa
MIMAT0000255	hsa-miR-34a-5p	NM_015262	FAM21C	circRNA	chr10	46965240	46965263	+	1	0	AGO1-4	8mer	uguuGGUCGAUUC--UGUGACGGu	|| :|:|| |||||||	ggucCCCUUUGAGUUCCACUGCCa
MIMAT0000255	hsa-miR-34a-5p	NR_027632	FAM35B	circRNA	chr10	46965240	46965263	+	1	0	AGO1-4	8mer	uguuGGUCGAUUC--UGUGACGGu	|| :|:|| |||||||	ggucCCCUUUGAGUUCCACUGCCa
MIMAT0000255	hsa-miR-34a-5p	NM_031912	SYT15	circRNA	chr10	46977158	46977179	-	1	0	AGO1-4	7mer-m8	uguuggucgauucuGUGACGGu	|||||||	ccucucuccucucuCACUGCCc
MIMAT0000255	hsa-miR-34a-5p	TCONS_l2_00004168	TCONS_l2_00004168	circRNA	chr10	46977158	46977179	-	1	0	AGO1-4	7mer-m8	uguuggucgauucuGUGACGGu	|||||||	ccucucuccucucuCACUGCCc
MIMAT0000255	hsa-miR-34a-5p	NM_031912	SYT15	circRNA	chr10	47129608	47129627	-	1	0	AGO1-4	7mer-m8	uguugGUCGAUUCUGUGACGGu	|||: :| |||||||	gggcaCAGU--GGUCACUGCCu
MIMAT0000255	hsa-miR-34a-5p	TCONS_l2_00004168	TCONS_l2_00004168	circRNA	chr10	47129608	47129627	-	1	0	AGO1-4	7mer-m8	uguugGUCGAUUCUGUGACGGu	|||: :| |||||||	gggcaCAGU--GGUCACUGCCu
MIMAT0000255	hsa-miR-34a-5p	NM_015262	FAM21C	circRNA	chr10	47133330	47133352	+	1	0	AGO1-4	8mer	ugUUGG-UCGAUUCUGUGACGGu	||:: | | | |||||||	cuAAUUAAAAUCUGCCACUGCCa
MIMAT0000255	hsa-miR-34a-5p	NR_027632	FAM35B	circRNA	chr10	47133330	47133352	+	1	0	AGO1-4	8mer	ugUUGG-UCGAUUCUGUGACGGu	||:: | | | |||||||	cuAAUUAAAAUCUGCCACUGCCa
MIMAT0000255	hsa-miR-34a-5p	NM_001190810	AGAP9	circRNA	chr10	47219647	47219668	-	2	0	AGO2	7mer-m8	uguUGGUCGAUUCUGUGACGGu	||: || |||||||	uuuACUCCCUUUAUCACUGCCu
MIMAT0000255	hsa-miR-34a-5p	NM_031912	SYT15	circRNA	chr10	47219647	47219668	-	2	0	AGO2	7mer-m8	uguUGGUCGAUUCUGUGACGGu	||: || |||||||	uuuACUCCCUUUAUCACUGCCu
MIMAT0000255	hsa-miR-34a-5p	TCONS_l2_00004168	TCONS_l2_00004168	circRNA	chr10	47219647	47219668	-	2	0	AGO2	7mer-m8	uguUGGUCGAUUCUGUGACGGu	||: || |||||||	uuuACUCCCUUUAUCACUGCCu
MIMAT0000255	hsa-miR-34a-5p	TCONS_l2_00003048	TCONS_l2_00003048	circRNA	chr10	48209682	48209703	+	2	0	AGO2	7mer-m8	uguUGGUCGAUUCUGUGACGGu	||: || |||||||	uuuACUCCCUUUAUCACUGCCu
MIMAT0000255	hsa-miR-34a-5p	TCONS_l2_00003976	TCONS_l2_00003976	circRNA	chr10	48209682	48209703	+	2	0	AGO2	7mer-m8	uguUGGUCGAUUCUGUGACGGu	||: || |||||||	uuuACUCCCUUUAUCACUGCCu
MIMAT0000255	hsa-miR-34a-5p	hsa_circ_0018305	hsa_circ_0018305	circRNA	chr10	48209682	48209703	+	2	0	AGO2	7mer-m8	uguUGGUCGAUUCUGUGACGGu	||: || |||||||	uuuACUCCCUUUAUCACUGCCu
MIMAT0000255	hsa-miR-34a-5p	hsa_circ_0018306	hsa_circ_0018306	circRNA	chr10	48209682	48209703	+	2	0	AGO2	7mer-m8	uguUGGUCGAUUCUGUGACGGu	||: || |||||||	uuuACUCCCUUUAUCACUGCCu
MIMAT0000255	hsa-miR-34a-5p	TCONS_l2_00003048	TCONS_l2_00003048	circRNA	chr10	48363407	48363429	+	1	0	AGO2	7mer-m8	ugUUGGUCGA-UUCUGUGACGGu	|||| || | |||||||	cuAACCCACUCUUGUCACUGCCu
MIMAT0000255	hsa-miR-34a-5p	TCONS_l2_00003976	TCONS_l2_00003976	circRNA	chr10	48363407	48363429	+	1	0	AGO2	7mer-m8	ugUUGGUCGA-UUCUGUGACGGu	|||| || | |||||||	cuAACCCACUCUUGUCACUGCCu
MIMAT0000255	hsa-miR-34a-5p	NR_003611	BMS1P5	circRNA	chr10	49245777	49245798	-	2	0	AGO2	7mer-m8	uguUGGUCGAUUCUGUGACGGu	||: || |||||||	uuuACUCCCUUUAUCACUGCCu
MIMAT0000255	hsa-miR-34a-5p	NR_029396	LOC399753	circRNA	chr10	49245777	49245798	-	2	0	AGO2	7mer-m8	uguUGGUCGAUUCUGUGACGGu	||: || |||||||	uuuACUCCCUUUAUCACUGCCu
MIMAT0000255	hsa-miR-34a-5p	NM_002750	MAPK8	circRNA	chr10	49579760	49579783	+	3	0	AGO1-4	7mer-m8	uguuGGUC--GAUUCUGUGACGGu	:||| | | ||||||||	ggucUCAGUCCCACAACACUGCCc
MIMAT0000255	hsa-miR-34a-5p	NR_029388	LOC728407	circRNA	chr10	51603923	51603943	-	1	0	AGO2	7mer-m8	ugUUGGUCGAUUCUGUGACGGu	::|: || | |||||||	ugGGCUCCCUCA-CCACUGCCc
MIMAT0000255	hsa-miR-34a-5p	NM_001198819	A1CF	circRNA	chr10	52566253	52566274	-	1	0	AGO1-4	7mer-m8	ugUUGGUCGAUUCUGUGACGGu	|| | | :|| |||||||	gaAAGCUGGAGAGCCACUGCCc
MIMAT0000255	hsa-miR-34a-5p	NM_012242	DKK1	circRNA	chr10	54076823	54076844	+	11	0	AGO1-4,AGO2	7mer-m8	uguuggUCGAUUCUGUGACGGu	|| |: :|||||||	uucuaaAGGUGCUGCACUGCCu
MIMAT0000255	hsa-miR-34a-5p	NM_020987	ANK3	circRNA	chr10	61828740	61828761	-	1	0	AGO1-4	8mer	uguUGGUCGAUUCU-GUGACGGu	|||| | | | |||||||	acuACCA-CCACCACCACUGCCa
MIMAT0000255	hsa-miR-34a-5p	NM_032776	JMJD1C	circRNA	chr10	65115875	65115896	-	1	0	AGO2	8mer	uguuggucgauucUGUGACGGu	:|||||||	uuacuguaauguaGCACUGCCa
MIMAT0000255	hsa-miR-34a-5p	NM_032776	JMJD1C	circRNA	chr10	65139583	65139604	-	1	0	AGO1-4	7mer-m8	uguuggucGAUUCUGUGACGGu	:||| ||||||||	cagagauuUUAAAACACUGCCu
MIMAT0000255	hsa-miR-34a-5p	NM_018237	CCAR1	circRNA	chr10	70502133	70502150	+	5	0	AGO1-4,AGO2	7mer-m8	uguuGGUCGAUUCUGUGACGGu	||||||: :|||||||	----CCAGCUGUUGCACUGCCu
MIMAT0000255	hsa-miR-34a-5p	NM_004728	DDX21	circRNA	chr10	70737292	70737313	+	8	0	AGO1,AGO1-4,AGO2,AGO3	8mer	uguuggucgauucuGUGACGGu	|||||||	gauuccgugccuccCACUGCCa
MIMAT0000255	hsa-miR-34a-5p	NM_033500	HK1	circRNA	chr10	71161319	71161340	+	3	0	AGO1-4	7mer-m8	uguuggucGAUUCUGUGACGGu	| ::|:|||||||	cucccuccCGGGGGCACUGCCu
MIMAT0000255	hsa-miR-34a-5p	NM_001142648	SAR1A	circRNA	chr10	71910582	71910604	-	13	0	AGO1,AGO1-4,AGO2,AGO3,AGO4	8mer	ugUUGGU-CGAUUCUGUGACGGu	|| || || |||||||	gaAAGCAUACUUUUUCACUGCCa
MIMAT0000255	hsa-miR-34a-5p	NM_004096	EIF4EBP2	circRNA	chr10	72186650	72186671	+	4	0	AGO2	7mer-m8	uguuggucgauucuGUGACGGu	|||||||	gaguauguggguuuCACUGCCg
MIMAT0000255	hsa-miR-34a-5p	NM_004096	EIF4EBP2	circRNA	chr10	72186841	72186863	+	3	0	AGO2	7mer-m8	ugUUGGUCGAUUC--UGUGACGGu	|:| || ||| ||||||||	ugAGCGAG-GAAGCCACACUGCCu
MIMAT0000255	hsa-miR-34a-5p	NM_014431	KIAA1274	circRNA	chr10	72294497	72294516	+	1	0	AGO1	7mer-m8	uguuggUCGAUUCUGUGACGGu	||| | |||||||	ggacagAGCCA--UCACUGCCu
MIMAT0000255	hsa-miR-34a-5p	NM_014431	KIAA1274	circRNA	chr10	72326952	72326972	+	1	0	AGO1-4	7mer-m8	uguUGGUCGAUUCUGUGACGGu	:|:: | ||| |||||||	guuGCUGCCCAAG-CACUGCCc
MIMAT0000255	hsa-miR-34a-5p	NM_003901	SGPL1	circRNA	chr10	72630814	72630838	+	1	0	AGO1-4	8mer	ugUUGGUCGA--UUC-UGUGACGGu	|:|:| || |:| ||||||||	agAGCUAUCUCCAGGAACACUGCCa
MIMAT0000255	hsa-miR-34a-5p	NM_001174098	SLC29A3	circRNA	chr10	73082714	73082734	+	5	0	AGO1,AGO1-4,AGO2	8mer	ugUUGGUCGAUUCUGUGACGGu	|||: :| | |||||||	ggAACUUCUUUA-UCACUGCCa
MIMAT0000255	hsa-miR-34a-5p	NM_022124	CDH23	circRNA	chr10	73559279	73559303	+	1	0	AGO1-4	8mer	ugUUGGU-CGAU--UCUGUGACGGu	||:|| ||: || |||||||	acAAUCAUCCUGACAGUCACUGCCa
MIMAT0000255	hsa-miR-34a-5p	NM_001042465	PSAP	circRNA	chr10	73594157	73594177	-	15	0	AGO1-4,AGO2	7mer-m8	uguugGUCGAUUCUGUGACGGu	|||: ||| |||||||	cggggCAGUGAAG-CACUGCCu
MIMAT0000255	hsa-miR-34a-5p	NM_004273	CHST3	circRNA	chr10	73773008	73773027	+	3	0	AGO1-4,AGO2	8mer	uguugGUCGAUUCUGUGACGGu	|:|| | ||||||||	cuucaCGGC--AUACACUGCCa
MIMAT0000255	hsa-miR-34a-5p	NM_152586	USP54	circRNA	chr10	75257986	75258005	-	7	0	AGO1-4,AGO2	8mer	uguUGGUCGAUUCUGUGACGGu	||| ||: |||||||	gguACC--CUGCAUCACUGCCa
MIMAT0000255	hsa-miR-34a-5p	NM_152586	USP54	circRNA	chr10	75258731	75258754	-	5	0	AGO1,AGO1-4,AGO2	8mer	uguuGGUCGAUU--CUGUGACGGu	:|| |||| ||||||||	auccUCAACUAACCUACACUGCCa
MIMAT0000255	hsa-miR-34a-5p	NM_152586	USP54	circRNA	chr10	75311010	75311029	-	1	0	AGO2	7mer-m8	uguugguCGAUUCUGUGACGGu	||| |:|||||||	auguauuGCU--GGCACUGCCu
MIMAT0000255	hsa-miR-34a-5p	NM_004922	SEC24C	circRNA	chr10	75520076	75520098	+	8	0	AGO1-4,AGO2	8mer	uguuggucGAUUCU-GUGACGGu	||::|| |||||||	cugggcccCUGGGACCACUGCCa
MIMAT0000255	hsa-miR-34a-5p	NM_004922	SEC24C	circRNA	chr10	75520550	75520571	+	2	0	AGO1-4	7mer-m8	ugUUGGUCGAUUCUGUGACGGu	::|| || || |||||||	ugGGCCUCCUCAGCCACUGCCu
MIMAT0000255	hsa-miR-34a-5p	NM_144589	COMTD1	circRNA	chr10	76995709	76995730	-	1	0	AGO1-4	7mer-m8	uguuggucgauuCUGUGACGGu	| |||||||	cucacgugaccuGUCACUGCCu
MIMAT0000255	hsa-miR-34a-5p	NM_004747	DLG5	circRNA	chr10	79577551	79577572	-	1	0	AGO1-4	7mer-m8	uguuggucGAUUCUGUGACGGu	| || |||||||	ccauggguCCAACUCACUGCCc
MIMAT0000255	hsa-miR-34a-5p	NM_001142285	RPS24	circRNA	chr10	79816009	79816030	+	1	0	AGO2	8mer	uguuggucGAUUCUGUGACGGu	|||:|:|||||||	cuccugucCUAGGGCACUGCCa
MIMAT0000255	hsa-miR-34a-5p	NM_020338	ZMIZ1	circRNA	chr10	81073785	81073807	+	1	0	AGO2	7mer-m8	ugUUGGUC-GAUUCUGUGACGGu	::|| | | ||||||||||	ugGGCCUGCCCCAGACACUGCCc
MIMAT0000255	hsa-miR-34a-5p	NM_003087	SNCG	circRNA	chr10	88722896	88722917	+	3	3	AGO1-4,AGO2	7mer-m8	uguugGUCGAUUCUGUGACGGu	|| | | |||||||	ugcugCACCAACCUCACUGCCc
MIMAT0000255	hsa-miR-34a-5p	NR_024397	LOC728190	circRNA	chr10	89102289	89102309	-	1	0	AGO2	7mer-m8	uguuGGUCGAUUCUGUGACGGu	||| :|| |||||||	uccuCCA-UUAUCUCACUGCCu
MIMAT0000255	hsa-miR-34a-5p	NM_001141945	ACTA2	circRNA	chr10	90699375	90699395	-	3	0	AGO1-4,AGO2	7mer-m8	ugUUGGUCGAUUCUGUGACGGu	||: || | :| |||||||	aaAAUGAGAU-GGCCACUGCCg
MIMAT0000255	hsa-miR-34a-5p	NM_001141945	ACTA2	circRNA	chr10	90708660	90708682	-	6	0	AGO1-4,AGO2	7mer-m8	ugUUGGUCGAUUCU-GUGACGGu	|| || :| | |||||||	ugAAGAAGAGGACAGCACUGCCu
MIMAT0000255	hsa-miR-34a-5p	NM_003972	BTAF1	circRNA	chr10	93778596	93778621	+	3	0	AGO2	7mer-m8	ugUUGGUC--GA-UUCU-GUGACGGu	| |||| :| |||| |||||||	acAUCCAGAAUUCAAGACCACUGCCg
MIMAT0000255	hsa-miR-34a-5p	NM_014912	CPEB3	circRNA	chr10	93811902	93811923	-	2	0	AGO2	7mer-m8	uguuggUCGAUUCUGUGACGGu	|| |:|:|||||||	gggaaaAGAGAGGGCACUGCCu
MIMAT0000255	hsa-miR-34a-5p	NM_015385	SORBS1	circRNA	chr10	97174529	97174548	-	1	0	AGO1	8mer	ugUUGGUCGAUUCUGUGACGGu	::| || |||:|||||||	agGGCAAG--AAGGCACUGCCa
MIMAT0000255	hsa-miR-34a-5p	NM_020123	TM9SF3	circRNA	chr10	98303895	98303919	-	7	0	AGO1,AGO1-4,AGO2	7mer-m8	ugUUGGU--CG-AUUCUGUGACGGu	|:|:| |: |: |:|||||||	ccAGCUAUGGUGUGUGGCACUGCCu
MIMAT0000255	hsa-miR-34a-5p	NM_152309	PIK3AP1	circRNA	chr10	98408541	98408567	-	1	0	AGO1-4	7mer-m8	uguUGGUCGA-UUCU----GUGACGGu	|: : || |||| |||||||	aguAUGGACUGAAGAACCUCACUGCCu
MIMAT0000255	hsa-miR-34a-5p	NM_015179	RRP12	circRNA	chr10	99148279	99148304	-	3	0	AGO1,AGO2,AGO3	8mer	ugUUGGUCGAUUCU----GUGACGGu	| || |||: | |||||||	ucAUCCUGCUGCCAUUUCCACUGCCa
MIMAT0000255	hsa-miR-34a-5p	NM_002629	PGAM1	circRNA	chr10	99192680	99192701	+	6	0	AGO1,AGO1-4	7mer-m8	uguugGUCGAUUCUGUGACGGu	|||: |:| |||||||	uucugCAGUCAGGUCACUGCCu
MIMAT0000255	hsa-miR-34a-5p	NM_022362	MMS19	circRNA	chr10	99225596	99225619	-	2	0	AGO1-4,AGO2	7mer-m8	uguUGGUCGAU--UCUGUGACGGu	|:|: | | ||||||||||	agcAUCGUCAAGGAGACACUGCCu
MIMAT0000255	hsa-miR-34a-5p	NM_031484	MARVELD1	circRNA	chr10	99477474	99477493	+	6	0	AGO1-4	7mer-m8	uguuGGUCGAUUCUGUGACGGu	|||| |: |||||||	cauuCCAG--AGCUCACUGCCc
MIMAT0000255	hsa-miR-34a-5p	NM_014472	C10orf28	circRNA	chr10	100004407	100004429	+	1	0	AGO2	7mer-m8	uguUG-GUCGAUUCUGUGACGGu	|| ||| :|||||||	cauACACAGAAUCUGCACUGCCg
MIMAT0000255	hsa-miR-34a-5p	NM_002079	GOT1	circRNA	chr10	101190253	101190274	-	3	0	AGO1-4,AGO2	7mer-m8	ugUUGGUCGAUUCUGUGACGGu	:::| | |: |||||||	cuGGUCUUCAAGCUCACUGCCg
MIMAT0000255	hsa-miR-34a-5p	NM_015221	DNMBP	circRNA	chr10	101639732	101639752	-	1	0	AGO1-4	8mer	uguuggUCGAUUCUGUGACGGu	||| || |||||||	auguaaAGC-AACCCACUGCCa
MIMAT0000255	hsa-miR-34a-5p	NM_001100626	ERLIN1	circRNA	chr10	101911099	101911120	-	3	0	AGO1-4	7mer-m8	ugUUGGUCGAUUCU-GUGACGGu	:||: |: |: | |||||||	auGACU-GUCAGCAUCACUGCCg
MIMAT0000255	hsa-miR-34a-5p	NM_017902	HIF1AN	circRNA	chr10	102312263	102312284	+	4	1	AGO1-4,AGO2	7mer-m8	uguuggucgauucuGUGACGGu	|||||||	agcugcuugucuucCACUGCCu
MIMAT0000255	hsa-miR-34a-5p	NM_032429	LZTS2	circRNA	chr10	102763607	102763629	+	2	0	AGO2	7mer-m8	uguuggUCGAU-UCUGUGACGGu	:|| | :|:|||||||	gcucugGGCGAGGGGCACUGCCu
MIMAT0000255	hsa-miR-34a-5p	NM_033637	BTRC	circRNA	chr10	103292086	103292107	+	8	0	AGO1-4,AGO2	7mer-m8	uguugGUCGAUUCUGUGACGGu	||| || |||||||	guuuaCAGAGAAUUCACUGCCg
MIMAT0000255	hsa-miR-34a-5p	NM_004741	NOLC1	circRNA	chr10	103912087	103912108	+	1	0	AGO1-4	7mer-m8	uguUGGUCGAUUCUGUGACGGu	|| :|| : |||||||	aacACAGGCCCGCCCACUGCCc
MIMAT0000255	hsa-miR-34a-5p	NM_001199378	GBF1	circRNA	chr10	104122304	104122326	+	5	0	AGO1,AGO1-4,AGO2	8mer	uguUGGUCGAUUC-UGUGACGGu	| || | |:| |||||||	gacAGCACCGAGGCCCACUGCCa
MIMAT0000255	hsa-miR-34a-5p	NM_004193	GBF1	circRNA	chr10	104122304	104122326	+	5	0	AGO1,AGO1-4,AGO2	8mer	uguUGGUCGAUUC-UGUGACGGu	| || | |:| |||||||	gacAGCACCGAGGCCCACUGCCa
MIMAT0000255	hsa-miR-34a-5p	NM_001077494	NFKB2	circRNA	chr10	104160962	104160983	+	2	0	AGO1-4	7mer-m8	ugUUGGUCGAUUC-UGUGACGGu	|:|| ||: | |||||||	ggAGCC-CCUGUGCCCACUGCCu
MIMAT0000255	hsa-miR-34a-5p	NM_024326	FBXL15	circRNA	chr10	104182593	104182614	+	2	0	AGO1-4,AGO2	8mer	uguugGUCGAUUCUGUGACGGu	|:| |: |:|||||||	cgcugCGGGUGCGGCACUGCCa
MIMAT0000255	hsa-miR-34a-5p	NM_005736	ACTR1A	circRNA	chr10	104239619	104239640	-	3	0	AGO1-4	7mer-m8	uguuggucGAUUCUGUGACGGu	|| : |||||||	cuuuuccuCUUGCUCACUGCCc
MIMAT0000255	hsa-miR-34a-5p	NM_006951	TAF5	circRNA	chr10	105148716	105148738	+	2	0	AGO1-4,AGO2	8mer	ugUUGGUC-GAUUCUGUGACGGu	| ::|| | ||| |||||||	agAUUUAGACCAAGUCACUGCCa
MIMAT0000255	hsa-miR-34a-5p	NM_033397	ITPRIP	circRNA	chr10	106074610	106074631	-	1	0	AGO2	7mer-m8	uguugGUCGAUUCUGUGACGGu	|| : |||:|||||||	gacgaCACUAAAGGCACUGCCc
MIMAT0000255	hsa-miR-34a-5p	NM_020383	XPNPEP1	circRNA	chr10	111646019	111646040	-	1	0	AGO2	7mer-m8	uguuggucgauUCUGUGACGGu	:| |||||||	augugguuuguGGUCACUGCCu
MIMAT0000255	hsa-miR-34a-5p	NM_007373	SHOC2	circRNA	chr10	112704871	112704894	+	1	0	AGO1-4	7mer-m8	uguuGGUCGAU--UCUGUGACGGu	||| ||: | |||||||	ugcuCCAACUGUUAUUCACUGCCu
MIMAT0000255	hsa-miR-34a-5p	NM_145206	VTI1A	circRNA	chr10	114575950	114575971	+	1	0	AGO2	8mer	uguuggucgauucUGUGACGGu	:|||||||	gguuuuaauaucuGCACUGCCa
MIMAT0000255	hsa-miR-34a-5p	NM_001003408	ABLIM1	circRNA	chr10	116361666	116361686	-	1	0	AGO1-4	8mer	ugUUGGUCGAUUCUGUGACGGu	|:|| | | | |||||||	gaAGCCUG-UCAUUCACUGCCa
MIMAT0000255	hsa-miR-34a-5p	NM_020940	FAM160B1	circRNA	chr10	116602888	116602913	+	8	0	AGO1-4	8mer	ugUUG--GUCG-A-UUCUGUGACGGu	||| |||: | | |||||||	auAACCUCAGUGUCACCUCACUGCCa
MIMAT0000255	hsa-miR-34a-5p	NM_005264	GFRA1	circRNA	chr10	117849353	117849378	-	1	0	AGO1-4	8mer	uguuGGUCGAUUCU----GUGACGGu	||||: ||| |||||||	cuucCCAGUACAGACCACCACUGCCa
MIMAT0000255	hsa-miR-34a-5p	NM_014904	RAB11FIP2	circRNA	chr10	119766236	119766257	-	9	0	AGO1,AGO1-4,AGO2	7mer-m8	uguuggucgauucuGUGACGGu	|||||||	auuaauacauucauCACUGCCu
MIMAT0000255	hsa-miR-34a-5p	NM_022466	IKZF5	circRNA	chr10	124753456	124753480	-	10	0	AGO1,AGO1-4,AGO2	8mer	uguuGGUCGA--UUCU-GUGACGGu	:||||| : | |||||||	acccUCAGCUUCUGCACCACUGCCa
MIMAT0000255	hsa-miR-34a-5p	NM_014661	FAM53B	circRNA	chr10	126309251	126309273	-	1	0	AGO2	7mer-m8	ugUUGG-UCGAUUCUGUGACGGu	| || ||||: ||||||||	ucAUCCAAGCUGCCACACUGCCc
MIMAT0000255	hsa-miR-34a-5p	NM_032182	FAM175B	circRNA	chr10	126515284	126515305	+	3	0	AGO1,AGO2	8mer	uguuggucgauucuGUGACGGu	|||||||	uucagcuucaucucCACUGCCa
MIMAT0000255	hsa-miR-34a-5p	NM_001083914	CTBP2	circRNA	chr10	126681840	126681861	-	4	2	AGO1,AGO1-4,AGO2	7mer-m8	uguuggucgauucUGUGACGGu	||||||||	aucugcacuccucACACUGCCu
MIMAT0000255	hsa-miR-34a-5p	NM_022802	CTBP2	circRNA	chr10	126681840	126681861	-	4	2	AGO1,AGO1-4,AGO2	7mer-m8	uguuggucgauucUGUGACGGu	||||||||	aucugcacuccucACACUGCCu
MIMAT0000255	hsa-miR-34a-5p	NM_001083914	CTBP2	circRNA	chr10	126791193	126791216	-	1	0	AGO1-4	8mer	ugUUGGUCGAUUCU--GUGACGGu	| :|| :|:| | |||||||	uaAUUCAAUUGAAACUCACUGCCa
MIMAT0000255	hsa-miR-34a-5p	NM_001380	DOCK1	circRNA	chr10	129249598	129249616	+	2	0	AGO1,AGO1-4	7mer-m8	uguUGGUCGAUUCUGUGACGGu	:||| || |||||||	ucuGCCACCU---CCACUGCCc
MIMAT0000255	hsa-miR-34a-5p	NM_002417	MKI67	circRNA	chr10	129901119	129901140	-	5	0	AGO1-4,AGO2	7mer-m8	uguuggucgauucuGUGACGGu	|||||||	cacuucccugccccCACUGCCc
MIMAT0000255	hsa-miR-34a-5p	NM_002417	MKI67	circRNA	chr10	129902312	129902337	-	5	1	AGO1-4,AGO2	8mer	uguUGGUC--GAU--UCUGUGACGGu	||||| ||| ||||||||||	cccACCAGAACUAACAGACACUGCCa
MIMAT0000255	hsa-miR-34a-5p	NM_002939	RNH1	circRNA	chr11	498602	498625	-	3	0	AGO1-4,AGO2	8mer	uguuggUCG-AUUCU-GUGACGGu	||: |:: | |||||||	ucugggAGUGUGGCAUCACUGCCa
MIMAT0000255	hsa-miR-34a-5p	NM_203383	RNH1	circRNA	chr11	498602	498625	-	3	0	AGO1-4,AGO2	8mer	uguuggUCG-AUUCU-GUGACGGu	||: |:: | |||||||	ucugggAGUGUGGCAUCACUGCCa
MIMAT0000255	hsa-miR-34a-5p	NM_145886	PIDD	circRNA	chr11	803460	803482	-	2	0	AGO2	7mer-m8	ugUUGGUCGA-UUCUGUGACGGu	||| : || :||||||||||	ucAACAGCCUGGAGACACUGCCg
MIMAT0000255	hsa-miR-34a-5p	NM_004357	CD151	circRNA	chr11	838699	838718	+	11	0	AGO1-4,AGO2	7mer-m8	ugUUGGUCGAUUCUGUGACGGu	:::|| ||: | |||||||	guGGUCA-CUGUG-CACUGCCc
MIMAT0000255	hsa-miR-34a-5p	NR_003512	INS-IGF2	circRNA	chr11	2152517	2152535	-	3	0	AGO1-4	7mer-m8	uguuGGUCGAUUCUGUGACGGu	||| || |||||||	guucCCAUCU---CCACUGCCc
MIMAT0000255	hsa-miR-34a-5p	NM_016320	NUP98	circRNA	chr11	3704627	3704650	-	1	0	AGO1-4	8mer	ugUUGGUCGAU--UCUGUGACGGu	|:|:: :|| |:|||||||	agAGCUGCUUACCCGGCACUGCCa
MIMAT0000255	hsa-miR-34a-5p	NM_001665	RHOG	circRNA	chr11	3849052	3849073	-	2	0	AGO1-4	7mer-m8	uguuggucgauucuGUGACGGu	|||||||	cagaggugugccacCACUGCCc
MIMAT0000255	hsa-miR-34a-5p	NM_005330	HBE1	circRNA	chr11	5445413	5445434	-	1	0	AGO2	7mer-m8	uguuggucgauucuGUGACGGu	|||||||	uuccacugugcuccCACUGCCu
MIMAT0000255	hsa-miR-34a-5p	NM_000990	RPL27A	circRNA	chr11	8706594	8706616	+	1	0	AGO2	7mer-m8	uguUGGUCGAU-UCUGUGACGGu	| :: ||| | |||||||	agcAGUGCCUACUGUCACUGCCc
MIMAT0000255	hsa-miR-34a-5p	NR_045417	AKIP1	circRNA	chr11	8941022	8941045	+	4	1	AGO1-4	8mer	uguugguCGAUU-CU-GUGACGGu	|:|:| | |||||||	gugugauGUUGACCAUCACUGCCa
MIMAT0000255	hsa-miR-34a-5p	NM_020645	NRIP3	circRNA	chr11	9004840	9004861	-	2	0	AGO2	8mer	ugUUGGUCGAUUCUGUGACGGu	:||| :| |||||||||	uaGACCUUUUUUGACACUGCCa
MIMAT0000255	hsa-miR-34a-5p	NM_015213	DENND5A	circRNA	chr11	9167300	9167321	-	1	0	AGO1-4	8mer	uguuggucgauucuGUGACGGu	|||||||	gggggcuccauguuCACUGCCa
MIMAT0000255	hsa-miR-34a-5p	NM_015213	DENND5A	circRNA	chr11	9225439	9225460	-	3	0	AGO1-4	7mer-m8	uguuggucgauucuGUGACGGu	|||||||	accucagcccccucCACUGCCc
MIMAT0000255	hsa-miR-34a-5p	NM_001098579	MRVI1	circRNA	chr11	10653553	10653574	-	1	0	AGO1-4	7mer-m8	uguuggucgauucuGUGACGGu	|||||||	cacuugaaggugucCACUGCCu
MIMAT0000255	hsa-miR-34a-5p	NM_014632	MICAL2	circRNA	chr11	12183664	12183685	+	1	0	AGO1-4	7mer-m8	uguuGGUCGAUUCUGUGACGGu	|: || : |||||||	ugucCUCGCCGCACCACUGCCg
MIMAT0000255	hsa-miR-34a-5p	NM_014632	MICAL2	circRNA	chr11	12225818	12225839	+	1	1	AGO1-4	8mer	uguugGUCGAUUCUGUGACGGu	::||| : :|||||||	cccugUGGCUUGCGCACUGCCa
MIMAT0000255	hsa-miR-34a-5p	NM_018222	PARVA	circRNA	chr11	12549478	12549499	+	4	0	AGO1-4,AGO2	7mer-m8	uguuggucgauucuGUGACGGu	|||||||	ugcccugggcccacCACUGCCc
MIMAT0000255	hsa-miR-34a-5p	NM_018222	PARVA	circRNA	chr11	12552147	12552169	+	2	1	AGO1-4	8mer	uguUGGUCGAU-UCUGUGACGGu	|:: :|| | ||||||||	uccAUUUCUUACACACACUGCCa
MIMAT0000255	hsa-miR-34a-5p	NM_001144062	COPB1	circRNA	chr11	14521299	14521319	-	2	0	AGO1-4	7mer-m8	uguugGUCGAUUCUGUGACGGu	|| | || |||||||	ggcugCA-CCAAACCACUGCCc
MIMAT0000255	hsa-miR-34a-5p	NM_148976	PSMA1	circRNA	chr11	14535980	14536001	-	3	0	AGO1-4,AGO2	7mer-m8	uguUGGUCGAUUCUGUGACGGu	|:: | ||: |||||||	uguAUUCGAUAGACCACUGCCu
MIMAT0000255	hsa-miR-34a-5p	NM_175058	PLEKHA7	circRNA	chr11	16802153	16802177	-	1	0	AGO1-4	8mer	ugUUGGUCGAUUC---UGUGACGGu	||||||: || ||||||||	agAACCAGUGCAGACCACACUGCCa
MIMAT0000255	hsa-miR-34a-5p	hsa_circ_0021353	hsa_circ_0021353	circRNA	chr11	16802153	16802177	-	1	0	AGO1-4	8mer	ugUUGGUCGAUUC---UGUGACGGu	||||||: || ||||||||	agAACCAGUGCAGACCACACUGCCa
MIMAT0000255	hsa-miR-34a-5p	NM_001165414	LDHA	circRNA	chr11	18429069	18429092	+	32	1	AGO1,AGO1-4,AGO2,AGO3	8mer	uguUGGUCGAUU-C-U-GUGACGGu	||| ||:| | | |||||||	gccACC-UCUGACGCACCACUGCCa
MIMAT0000255	hsa-miR-34a-5p	NM_194285	SPTY2D1	circRNA	chr11	18631009	18631029	-	5	0	AGO1-4,AGO2	7mer-m8	uguuggUCGAUUCUGUGACGGu	|| ||:|:|||||||	ucugugAG-UAGGGCACUGCCc
MIMAT0000255	hsa-miR-34a-5p	NM_019028	ZDHHC13	circRNA	chr11	19186604	19186630	+	1	2	AGO1-4	8mer	ugUUGGUCGAUUCU------GUGACGGu	|:||| :||||: |||||||	gaAGCCA-UUAAGGUCACUCCACUGCCa
MIMAT0000255	hsa-miR-34a-5p	NM_019028	ZDHHC13	circRNA	chr11	19186652	19186672	+	1	0	AGO1-4	7mer-m8	ugUUGGUCGAUUCUGUGACGGu	:|: | | | ||||||||	ucGAUAUGAUCA-ACACUGCCu
MIMAT0000255	hsa-miR-34a-5p	NM_001244963	NAV2	circRNA	chr11	19955781	19955801	+	5	0	AGO1-4,AGO2	8mer	ugUUGGUCGAUUCUGUGACGGu	||||| | | ||||||||	acAACCAUCCCA-ACACUGCCa
MIMAT0000255	hsa-miR-34a-5p	NM_001244963	NAV2	circRNA	chr11	20101610	20101624	+	2	0	AGO1-4	7mer-m8	uguuggucgaUUCUGUGACGGu	| |:|||||||	-------gaaACGGCACUGCCc
MIMAT0000255	hsa-miR-34a-5p	NM_145117	NAV2	circRNA	chr11	20101610	20101624	+	2	0	AGO1-4	7mer-m8	uguuggucgaUUCUGUGACGGu	| |:|||||||	-------gaaACGGCACUGCCc
MIMAT0000255	hsa-miR-34a-5p	NM_018490	LGR4	circRNA	chr11	27388103	27388124	-	9	0	AGO1-4,AGO2	8mer	uguUGGUCGAUUCUGUGACGGu	| :||| || |||||||	aucAAUAGCAAACCCACUGCCa
MIMAT0000255	hsa-miR-34a-5p	NM_018490	LGR4	circRNA	chr11	27389310	27389330	-	4	1	AGO1-4,AGO2	7mer-m8	uguuggucgAUUCUGUGACGGu	||| |||||||	gcacuucugUAA-UCACUGCCu
MIMAT0000255	hsa-miR-34a-5p	NM_018490	LGR4	circRNA	chr11	27390557	27390578	-	4	0	AGO1,AGO2	7mer-m8	uguUGGUCGAUUCUGUGACGGu	|:| || |||||||	ugcAUCUUGUACAUCACUGCCu
MIMAT0000255	hsa-miR-34a-5p	NM_152636	METTL15	circRNA	chr11	28143431	28143454	+	1	0	AGO1-4	7mer-m8	uguugGUCGAUU--CUGUGACGGu	:|| ||| :|||||||	auuuaUAGGUAACUCGCACUGCCu
MIMAT0000255	hsa-miR-34a-5p	NM_152636	METTL15	circRNA	chr11	28144922	28144943	+	1	0	AGO1-4	7mer-m8	uguuggucgauucuGUGACGGu	|||||||	uuuuacucuucuucCACUGCCu
MIMAT0000255	hsa-miR-34a-5p	NM_002901	RCN1	circRNA	chr11	32120003	32120027	+	8	2	AGO1,AGO1-4,AGO2	7mer-m8	uguUGGUCGAUUCU---GUGACGGu	||: | |:|| |||||||	gcuACUCGGGAGGAGUUCACUGCCu
MIMAT0000255	hsa-miR-34a-5p	NM_024081	PRRG4	circRNA	chr11	32877507	32877528	+	11	0	AGO1,AGO1-4,AGO2	7mer-m8	uguuggucgauucUGUGACGGu	||||||||	ugccuauaaaauuACACUGCCu
MIMAT0000255	hsa-miR-34a-5p	NM_012194	C11orf41	circRNA	chr11	33604958	33604979	+	1	0	AGO1-4	7mer-m8	uguUGGUCG-AUUCUGUGACGGu	|:|| | | | |||||||	aucAUCAUCAUCA-UCACUGCCg
MIMAT0000255	hsa-miR-34a-5p	NM_024662	NAT10	circRNA	chr11	34167938	34167958	+	1	0	AGO1-4	8mer	uguugGUCGAUUCUGUGACGGu	::||| :|:|||||||	cuugaUGGCU-GGGCACUGCCa
MIMAT0000255	hsa-miR-34a-5p	NM_001752	CAT	circRNA	chr11	34485741	34485762	+	6	0	AGO1-4,AGO2	8mer	uguuggUCGAUUCUGUGACGGu	|| | ||||||||	gugcggAGAUUCAACACUGCCa
MIMAT0000255	hsa-miR-34a-5p	NM_052854	CREB3L1	circRNA	chr11	46332714	46332735	+	1	0	AGO1-4	7mer-m8	uguuggucgauucuGUGACGGu	|||||||	accuccccacuccuCACUGCCc
MIMAT0000255	hsa-miR-34a-5p	NM_001199266	DGKZ	circRNA	chr11	46401553	46401570	+	3	0	AGO1-4	8mer	uguuGGUCGAUUCUGUGACGGu	||| || |||||||	uugcCCACCU----CACUGCCa
MIMAT0000255	hsa-miR-34a-5p	NM_017749	AMBRA1	circRNA	chr11	46564429	46564449	-	2	0	AGO1-4,AGO2	7mer-m8	uguuGGUCGAUUCUGUGACGGu	|||| || |||||||	caguCCAGAGCAG-CACUGCCg
MIMAT0000255	hsa-miR-34a-5p	NM_017749	AMBRA1	circRNA	chr11	46567233	46567256	-	1	0	AGO1-4	8mer	uguuGGUCGAUU--CUGUGACGGu	|| |||:| | |||||||	agcuCCUGCUGAUUGCCACUGCCa
MIMAT0000255	hsa-miR-34a-5p	NM_004308	ARHGAP1	circRNA	chr11	46700377	46700398	-	30	0	AGO1,AGO1-4,AGO2,AGO3	7mer-m8	uguuggucgauucuGUGACGGu	|||||||	ugccuuacacuucuCACUGCCu
MIMAT0000255	hsa-miR-34a-5p	NM_003682	MADD	circRNA	chr11	47308018	47308039	+	2	0	AGO1-4,AGO2	7mer-m8	uguuggucgauucUGUGACGGu	||||||||	ucuuucaaaccucACACUGCCc
MIMAT0000255	hsa-miR-34a-5p	NM_001128225	SLC39A13	circRNA	chr11	47437312	47437331	+	1	0	AGO1-4	7mer-m8	uguuGGUCGAUUCUGUGACGGu	||| || |||||||	cugcCCACCU--CCCACUGCCc
MIMAT0000255	hsa-miR-34a-5p	NM_001172640	CELF1	circRNA	chr11	47491168	47491190	-	18	0	AGO1-4,AGO2	7mer-m8	ugUUG-GUCGAUUCUGUGACGGu	|:| |||| : :|||||||	uuAGCACAGCAGUAGCACUGCCc
MIMAT0000255	hsa-miR-34a-5p	NM_015231	NUP160	circRNA	chr11	47809795	47809816	-	4	0	AGO1-4,AGO2	8mer	uguuggucGAUUCUGUGACGGu	|| |||||||||	gcgggccuCUUUGACACUGCCa
MIMAT0000255	hsa-miR-34a-5p	NM_033396	TNKS1BP1	circRNA	chr11	57089309	57089332	-	5	0	AGO1-4,AGO2	7mer-m8	ugUUGGU--CGAUUCUGUGACGGu	|:||| ||| |||||||	ucAGCCAUGGCUUCCCCACUGCCc
MIMAT0000255	hsa-miR-34a-5p	NM_014096	SLC43A3	circRNA	chr11	57185238	57185259	-	2	0	AGO1-4	7mer-m8	uguuggucgauucuGUGACGGu	|||||||	gcacaucccauaccCACUGCCc
MIMAT0000255	hsa-miR-34a-5p	NM_001085458	CTNND1	circRNA	chr11	57564403	57564424	+	9	0	AGO1-4	7mer-m8	uguuGGUCGAUUCUGUGACGGu	|:: :|| |:|||||||	auguCUGAUUAUGGCACUGCCc
MIMAT0000255	hsa-miR-34a-5p	NM_024092	TMEM109	circRNA	chr11	60689934	60689956	+	17	0	AGO1-4,AGO2	7mer-m8	uguUGGUCGAUUCU-GUGACGGu	:||||| || | |||||||	ugcGCCAGCAAACAUCACUGCCg
MIMAT0000255	hsa-miR-34a-5p	NM_017870	TMEM132A	circRNA	chr11	60702835	60702856	+	1	0	AGO2	7mer-m8	uguuggUCGAUUCUGUGACGGu	||| ::|:|||||||	accuugAGCCGGGGCACUGCCc
MIMAT0000255	hsa-miR-34a-5p	NM_017966	VPS37C	circRNA	chr11	60899702	60899728	-	1	0	AGO1	7mer-m8	ugUUGGUCG---AUUC--UGUGACGGu	|:|| || |::| |||||||	ccAGCCUGCCUGUGGGCCCCACUGCCc
MIMAT0000255	hsa-miR-34a-5p	NM_015533	DAK	circRNA	chr11	61114383	61114404	+	5	0	AGO1-4,AGO2	7mer-m8	ugUUGGUCGAUUCUGUGACGGu	|| || |||||||||||	ggAAGCAAGAAAGACACUGCCu
MIMAT0000255	hsa-miR-34a-5p	NM_001620	AHNAK	circRNA	chr11	62300521	62300542	-	11	0	AGO1-4,AGO2	7mer-m8	uguugguCGAUUCUGUGACGGu	| |: |||||||||	ugggauuGAUGUGACACUGCCu
MIMAT0000255	hsa-miR-34a-5p	NM_001404	EEF1G	circRNA	chr11	62327860	62327881	-	21	0	AGO1,AGO1-4,AGO2	8mer	uguUGGUCGAUUCUGUGACGGu	||: ||: |:|||||||	cacACUCUCUGUGGCACUGCCa
MIMAT0000255	hsa-miR-34a-5p	NM_004739	MTA2	circRNA	chr11	62360943	62360964	-	1	0	AGO1-4	8mer	uguuggucgauucUGUGACGGu	:|||||||	gggaggggggcguGCACUGCCa
MIMAT0000255	hsa-miR-34a-5p	NM_198335	GANAB	circRNA	chr11	62396738	62396759	-	3	0	AGO1-4,AGO2	7mer-m8	ugUUGGUCGAUUCUGUGACGGu	:|| :| | ||||||||	ugGACAGGGGACAACACUGCCg
MIMAT0000255	hsa-miR-34a-5p	NM_198335	GANAB	circRNA	chr11	62400042	62400063	-	15	0	AGO1,AGO1-4,AGO2,AGO3	7mer-m8	uguuggucgauucUGUGACGGu	||||||||	gauauaucuuccaACACUGCCg
MIMAT0000255	hsa-miR-34a-5p	NM_001244666	STX5	circRNA	chr11	62574801	62574826	-	1	0	AGO2	7mer-m8	ugUUGGUCGAUUCU-----GUGACGGu	|||: ||||||| |||||||	ggAACU-GCUAAGAAUGACCACUGCCc
MIMAT0000255	hsa-miR-34a-5p	NM_018093	WDR74	circRNA	chr11	62606628	62606652	-	2	0	AGO1-4	7mer-m8	uguuGGUC---GAUUCUGUGACGGu	|||| | :||||||||||	uauuCCAGGGUCAGAGACACUGCCc
MIMAT0000255	hsa-miR-34a-5p	NM_001012662	SLC3A2	circRNA	chr11	62623618	62623639	+	2	0	AGO1-4	7mer-m8	ugUUGGUCGAUUCU-GUGACGGu	:| |:| |:||| |||||||	agGAGCGG-UGAGAUCACUGCCu
MIMAT0000255	hsa-miR-34a-5p	NM_002394	SLC3A2	circRNA	chr11	62623618	62623639	+	2	0	AGO1-4	7mer-m8	ugUUGGUCGAUUCU-GUGACGGu	:| |:| |:||| |||||||	agGAGCGG-UGAGAUCACUGCCu
MIMAT0000255	hsa-miR-34a-5p	NM_001144936	C11orf95	circRNA	chr11	63528603	63528624	-	4	0	AGO1-4,AGO2	8mer	uguUGGU-CGAUUCUGUGACGGu	|||| ||| :|:|||||||	ggcACCAGGCU-GGGCACUGCCa
MIMAT0000255	hsa-miR-34a-5p	NM_001144936	C11orf95	circRNA	chr11	63528898	63528916	-	1	0	AGO1-4	7mer-m8	ugUUGGUCGAUUCUGUGACGGu	|:|| || : ||||||||	aaAGCC--CU-GCACACUGCCu
MIMAT0000255	hsa-miR-34a-5p	NM_001144936	C11orf95	circRNA	chr11	63532485	63532506	-	1	0	AGO1-4	7mer-m8	uguuggucgauUCUGUGACGGu	:|:|||||||	ggccuguggccGGGCACUGCCc
MIMAT0000255	hsa-miR-34a-5p	NM_017490	MARK2	circRNA	chr11	63677811	63677830	+	1	0	AGO1-4	7mer-m8	uguuGGUCGAUUCUGUGACGGu	:||| :||||||||||	ccucUCAG--GAGACACUGCCg
MIMAT0000255	hsa-miR-34a-5p	NM_003942	RPS6KA4	circRNA	chr11	64139603	64139625	+	1	0	AGO2	7mer-m8	uguugGUCGAU-UCUGUGACGGu	|| | | :| |||||||	cugggCAUCCAUGGUCACUGCCu
MIMAT0000255	hsa-miR-34a-5p	NM_004579	MAP4K2	circRNA	chr11	64568421	64568444	-	2	0	AGO1-4,AGO2	8mer	uguuggucGAUUC-U-GUGACGGu	||::| | |||||||	ucugggccCUGGGCAUCACUGCCa
MIMAT0000255	hsa-miR-34a-5p	NM_006795	EHD1	circRNA	chr11	64627453	64627474	-	3	0	AGO1-4,AGO2	7mer-m8	uguuggucgauUCUGUGACGGu	|| |||||||	caaggacauccAGUCACUGCCc
MIMAT0000255	hsa-miR-34a-5p	NM_015104	ATG2A	circRNA	chr11	64662220	64662241	-	10	0	AGO1-4,AGO2	7mer-m8	uguuggUCGAUUCUGUGACGGu	|| |:|||||||||	ccggggAGAAAGGACACUGCCc
MIMAT0000255	hsa-miR-34a-5p	NR_037650	ARL2-SNX15	circRNA	chr11	64807287	64807308	+	1	0	AGO2	8mer	uguuGGUCGAUUCUGUGACGGu	|: ||| :|||||||	gacuCUCGCUCCUGCACUGCCa
MIMAT0000255	hsa-miR-34a-5p	NM_080668	CDCA5	circRNA	chr11	64845508	64845530	-	2	0	AGO1,AGO1-4	7mer-m8	uguuGGUCGAUUC-UGUGACGGu	:|| |:|| ||||||||	ccucUCACAUGAGAACACUGCCu
MIMAT0000255	hsa-miR-34a-5p	NM_006782	ZFPL1	circRNA	chr11	64855658	64855679	+	3	1	AGO1-4,AGO2	7mer-m8	uguuggucgauucuGUGACGGu	|||||||	ugagggcaccucuuCACUGCCc
MIMAT0000255	hsa-miR-34a-5p	hsa_circ_0005929	hsa_circ_0005929	circRNA	chr11	65211046	65211067	+	9	0	AGO1-4	8mer	uguuggucgauuCUGUGACGGu	| |||||||	gggugagagguuGUCACUGCCa
MIMAT0000255	hsa-miR-34a-5p	hsa_circ_0005929	hsa_circ_0005929	circRNA	chr11	65211202	65211223	+	5	0	AGO1-4,AGO2	7mer-m8	ugUUGGUCGAUUCUGUGACGGu	| :::||| |||||||	ucACUUGGCUCUCUCACUGCCc
MIMAT0000255	hsa-miR-34a-5p	NM_002419	MAP3K11	circRNA	chr11	65375436	65375455	-	2	0	AGO1-4	7mer-m8	ugUUGGUCGAUUCUGUGACGGu	||| |||| ||||||||	uuAACAAGCU--CACACUGCCc
MIMAT0000255	hsa-miR-34a-5p	NM_032223	PCNXL3	circRNA	chr11	65404745	65404768	+	2	0	AGO1-4	7mer-m8	ugUUGGUCGAUUC---UGUGACGGu	|:|| ||::| :|||||||	ucAGCC-CCUGGGCCUGCACUGCCu
MIMAT0000255	hsa-miR-34a-5p	NM_025128	MUS81	circRNA	chr11	65628454	65628476	+	2	1	AGO1-4	7mer-m8	uguuGGUCGAU-UCUGUGACGGu	||: | : | |||||||	cccuCCGACGGUACCCACUGCCg
MIMAT0000255	hsa-miR-34a-5p	NM_016938	EFEMP2	circRNA	chr11	65636019	65636040	-	1	0	AGO1-4	7mer-m8	uguuggucgauuCUGUGACGGu	| |||||||	gccguuucuccuGCCACUGCCc
MIMAT0000255	hsa-miR-34a-5p	NM_005438	FOSL1	circRNA	chr11	65659920	65659942	-	18	0	AGO1-4,AGO2	8mer	ugUUG-GUCGAUUCUGUGACGGu	||| || | : |||||||	cuAACUCACCAGCCCCACUGCCa
MIMAT0000255	hsa-miR-34a-5p	NM_005438	FOSL1	circRNA	chr11	65660021	65660044	-	11	0	AGO1-4,AGO2	8mer	ugUUGGUCGA-UUCU-GUGACGGu	|||| :| ||| |||||||	cuAACCCCUUCCAGAUCACUGCCa
MIMAT0000255	hsa-miR-34a-5p	NM_001135635	C11orf68	circRNA	chr11	65684671	65684692	-	10	0	AGO1,AGO1-4,AGO2,AGO3	7mer-m8	uguuggucgauucuGUGACGGu	|||||||	augcugcuccucucCACUGCCc
MIMAT0000255	hsa-miR-34a-5p	NM_018026	PACS1	circRNA	chr11	66010771	66010790	+	4	0	AGO1,AGO1-4,AGO2	8mer	uguuGGUCGAUUCUGUGACGGu	|| || |:|||||||	uuucCCUCCU--GGCACUGCCa
MIMAT0000255	hsa-miR-34a-5p	NM_018026	PACS1	circRNA	chr11	66010879	66010900	+	4	0	AGO1-4,AGO2	8mer	uguuggucgaUUCUGUGACGGu	|:|||||||||	caggucccgaAGGACACUGCCa
MIMAT0000255	hsa-miR-34a-5p	NM_030981	RAB1B	circRNA	chr11	66044231	66044252	+	5	0	AGO1,AGO1-4,AGO2	7mer-m8	uguuggucgauucuGUGACGGu	|||||||	cccuuuccucucccCACUGCCu
MIMAT0000255	hsa-miR-34a-5p	NM_005700	DPP3	circRNA	chr11	66276920	66276938	+	6	0	AGO1-4	8mer	uguuGGUCGAUUCUGUGACGGu	:|| || :|||||||	cauuUCAUCU---GCACUGCCa
MIMAT0000255	hsa-miR-34a-5p	NM_207340	ZDHHC24	circRNA	chr11	66311360	66311381	-	3	0	AGO1-4,AGO2	7mer-m8	uguuggucgauucuGUGACGGu	|||||||	ugcgucgggaccacCACUGCCg
MIMAT0000255	hsa-miR-34a-5p	NM_006946	SPTBN2	circRNA	chr11	66482829	66482851	-	1	0	AGO1-4	7mer-m8	uguugGU-CGAUUCUGUGACGGu	|| || :| |||||||	ggccgCAUGCGGAUCCACUGCCu
MIMAT0000255	hsa-miR-34a-5p	NM_001040716	PC	circRNA	chr11	66617153	66617179	-	2	0	AGO1-4	8mer	uguuGGUCGA--UUCU---GUGACGGu	||| :| |:|| |||||||	uugcCCACUUCAAGGACUUCACUGCCa
MIMAT0000255	hsa-miR-34a-5p	NM_024036	LRFN4	circRNA	chr11	66625748	66625770	+	3	0	AGO1-4	7mer-m8	ugUUGG-UCGAUUCUGUGACGGu	|||| :|:| :|||||||	auAACCUUAUUGACGCACUGCCc
MIMAT0000255	hsa-miR-34a-5p	NM_012308	KDM2A	circRNA	chr11	67018003	67018023	+	3	0	AGO1-4,AGO2	7mer-m8	uguUGGUCGAUUCUGUGACGGu	:|:||: || |||||||	uguGCUAGUGCAG-CACUGCCc
MIMAT0000255	hsa-miR-34a-5p	NM_003952	RPS6KB2	circRNA	chr11	67200860	67200879	+	3	0	AGO1-4	7mer-m8	ugUUGGUCGAUUCUGUGACGGu	::| |||| |:|||||||	ggGGCAAGCU--GGCACUGCCc
MIMAT0000255	hsa-miR-34a-5p	NM_004910	PITPNM1	circRNA	chr11	67264795	67264813	-	1	0	AGO2	7mer-m8	uguuGGUCGAUUCUGUGACGGu	||||| || |||||||	ggccCCAGC--AG-CACUGCCc
MIMAT0000255	hsa-miR-34a-5p	NM_000852	GSTP1	circRNA	chr11	67353588	67353610	+	3	3	AGO1-4	7mer-m8	ugUUGGU-CGAUUCUGUGACGGu	:||:| |: |||:|||||||	auGACUAUGUGAAGGCACUGCCc
MIMAT0000255	hsa-miR-34a-5p	NM_016028	SUV420H1	circRNA	chr11	67933363	67933385	-	1	0	AGO1-4	8mer	uguugGUCGAUU-CUGUGACGGu	::|: || | |||||||	caugaUGGUGAAUGUCACUGCCa
MIMAT0000255	hsa-miR-34a-5p	NM_138768	MYEOV	circRNA	chr11	69077802	69077823	+	1	0	AGO2	7mer-m8	uguuggucgauucuGUGACGGu	|||||||	cuucuccauaucucCACUGCCg
MIMAT0000255	hsa-miR-34a-5p	NM_138768	MYEOV	circRNA	chr11	69151911	69151933	+	1	0	AGO1-4	8mer	uguUG-GUCGAUUCUGUGACGGu	|| |||:|::| |||||||	uguACACAGUUGGGUCACUGCCa
MIMAT0000255	hsa-miR-34a-5p	NM_001360	DHCR7	circRNA	chr11	71146211	71146232	-	10	0	AGO1-4,AGO2	7mer-m8	uguuggucgauucUGUGACGGu	:|||||||	uuccgaguguccaGCACUGCCg
MIMAT0000255	hsa-miR-34a-5p	NM_006185	NUMA1	circRNA	chr11	71723943	71723963	-	1	0	AGO1-4	7mer-m8	ugUUGGUCGAUUCUGUGACGGu	|: ||| || |||||||	agAGGCAG-AAACUCACUGCCc
MIMAT0000255	hsa-miR-34a-5p	NM_006185	NUMA1	circRNA	chr11	71724042	71724064	-	2	0	AGO1-4	7mer-m8	uguuggUCGAUUCU-GUGACGGu	||| ||| |||||||	gcgagaAGCACAGAGCACUGCCc
MIMAT0000255	hsa-miR-34a-5p	NM_006185	NUMA1	circRNA	chr11	71760022	71760046	-	1	0	AGO1-4	7mer-m8	uguuGGUC-GAUU--CUGUGACGGu	:||| || | ||||||||	agccUCAGACUUACCAACACUGCCu
MIMAT0000255	hsa-miR-34a-5p	NM_001567	INPPL1	circRNA	chr11	71948444	71948465	+	1	0	AGO2	7mer-m8	uguuGGUCGAUUCUGUGACGGu	||| || |||||||	cuuuCCACCUCCACCACUGCCg
MIMAT0000255	hsa-miR-34a-5p	NM_001567	INPPL1	circRNA	chr11	71948563	71948588	+	2	0	AGO2	7mer-m8	uguuGGUCGAUUCU----GUGACGGu	||| | |||: |||||||	aggcCCAUCCAAGGCCUCCACUGCCc
MIMAT0000255	hsa-miR-34a-5p	NM_001040118	ARAP1	circRNA	chr11	72406598	72406617	-	1	0	AGO1-4	8mer	uguugGUCGAUUCUGUGACGGu	::||| |:|||||||	gcgcgUGGCU--GGCACUGCCa
MIMAT0000255	hsa-miR-34a-5p	NM_001040118	ARAP1	circRNA	chr11	72406628	72406650	-	1	0	AGO1-4	8mer	ugUUGGUCGAUUCU-GUGACGGu	|:| :| :||| |||||||	gcAGCGGGAGGAGAUCACUGCCa
MIMAT0000255	hsa-miR-34a-5p	NM_003355	UCP2	circRNA	chr11	73693784	73693807	-	3	0	AGO1-4	7mer-m8	ugUUG-GUCGAU-UCUGUGACGGu	:|| |||| : | :|||||||	caGACACAGCCGCACGCACUGCCg
MIMAT0000255	hsa-miR-34a-5p	NM_015531	C2CD3	circRNA	chr11	73744031	73744056	-	1	0	AGO1-4	8mer	ugUUGGUCGAUUCU----GUGACGGu	|| || |||| |||||||	agAAAGAGGAAAGAAAAUCACUGCCa
MIMAT0000255	hsa-miR-34a-5p	hsa_circ_0007169	hsa_circ_0007169	circRNA	chr11	73744031	73744056	-	1	0	AGO1-4	8mer	ugUUGGUCGAUUCU----GUGACGGu	|| || |||| |||||||	agAAAGAGGAAAGAAAAUCACUGCCa
MIMAT0000255	hsa-miR-34a-5p	NM_182969	XRRA1	circRNA	chr11	74559292	74559312	-	1	0	AGO1-4	7mer-m8	ugUUGGUCGAUUCUGUGACGGu	:||| | : | |||||||	cgGACCUUC-GUGCCACUGCCu
MIMAT0000255	hsa-miR-34a-5p	NM_015516	TSKU	circRNA	chr11	76506949	76506970	+	9	0	AGO1-4,AGO2	7mer-m8	uguUGGUCGAUUCUGUGACGGu	| || || | |||||||	accAGCAUCUCACCCACUGCCu
MIMAT0000255	hsa-miR-34a-5p	NM_018367	ACER3	circRNA	chr11	76579305	76579327	+	1	0	AGO1-4	7mer-m8	ugUUGGUCGAUUCU-GUGACGGu	:|| :|| |: | |||||||	uuGACAGGCAAGCAGCACUGCCu
MIMAT0000255	hsa-miR-34a-5p	NM_016578	RSF1	circRNA	chr11	77412119	77412138	-	1	0	AGO1-4	7mer-m8	ugUUGGUCGAUUCUGUGACGGu	|| || || |||||||	ugAAGAAG--AAACCACUGCCu
MIMAT0000255	hsa-miR-34a-5p	hsa_circ_0000345	hsa_circ_001227	circRNA	chr11	77412119	77412138	-	1	0	AGO1-4	7mer-m8	ugUUGGUCGAUUCUGUGACGGu	|| || || |||||||	ugAAGAAG--AAACCACUGCCu
MIMAT0000255	hsa-miR-34a-5p	NM_015885	PCF11	circRNA	chr11	82868207	82868228	+	2	0	AGO2	7mer-m8	ugUUGGUCGAUUCUGUGACGGu	|:|::| | |||||||	ggAGCUGGAGCCGCCACUGCCg
MIMAT0000255	hsa-miR-34a-5p	NM_015885	PCF11	circRNA	chr11	82872430	82872450	+	1	0	AGO1-4	7mer-m8	uguuggUCGAUUCUGUGACGGu	|| || |||||||	gaagagAG-UAUCUCACUGCCu
MIMAT0000255	hsa-miR-34a-5p	NM_007173	PRSS23	circRNA	chr11	85342082	85342101	+	1	0	AGO1-4	7mer-m8	ugUUGGUCGAUUCUGUGACGGu	|:||| | || |||||||	guAGCCA-C-AAUCCACUGCCu
MIMAT0000255	hsa-miR-34a-5p	NM_007173	PRSS23	circRNA	chr11	85347090	85347111	+	2	0	AGO1-4	8mer	uguuggucgauucuGUGACGGu	|||||||	guaucauaccguucCACUGCCa
MIMAT0000255	hsa-miR-34a-5p	NM_007173	PRSS23	circRNA	chr11	85475034	85475056	+	1	0	AGO2	8mer	ugUUGGUCGAUU-CUGUGACGGu	:|:|| | :| ||||||||	auGAUCAUCAGAUCACACUGCCa
MIMAT0000255	hsa-miR-34a-5p	NM_007166	PICALM	circRNA	chr11	85779786	85779807	-	3	0	AGO1-4,AGO2	7mer-m8	ugUUGGUCGAUUCUGUGACGGu	:|| : | :| |||||||	cuGACGGACCGAAUCACUGCCg
MIMAT0000255	hsa-miR-34a-5p	NM_007173	PRSS23	circRNA	chr11	85972741	85972761	+	1	0	AGO1-4	8mer	uguUGGUCGAUUCUGUGACGGu	|||| | :|||||||||	aacACCA-CAUGGACACUGCCa
MIMAT0000255	hsa-miR-34a-5p	NM_007173	PRSS23	circRNA	chr11	85972825	85972847	+	1	0	AGO1-4	7mer-m8	uguuggUCGAUUCU-GUGACGGu	| | |||| |||||||	ggggugACCAAAGAGCACUGCCu
MIMAT0000255	hsa-miR-34a-5p	NM_007173	PRSS23	circRNA	chr11	86006130	86006151	+	6	0	AGO1-4	7mer-m8	uguuggucgaUUCUGUGACGGu	:||:|||||||	ggaggaugaaGAGGCACUGCCg
MIMAT0000255	hsa-miR-34a-5p	NM_007173	PRSS23	circRNA	chr11	86013445	86013468	+	2	0	AGO1-4	7mer-m8	uguUGGUCGA--UUCUGUGACGGu	:||:||| |:| |||||||	gucGCCGGCUUCAGGUCACUGCCg
MIMAT0000255	hsa-miR-34a-5p	NM_007173	PRSS23	circRNA	chr11	86015171	86015193	+	2	0	AGO1-4	7mer-m8	uguuggucGAUUC-UGUGACGGu	:||:| ||||||||	auuugacuUUAGGAACACUGCCu
MIMAT0000255	hsa-miR-34a-5p	NM_007173	PRSS23	circRNA	chr11	86518891	86518913	+	6	0	AGO1-4,AGO2	7mer-m8	uguUGGUCGAUU-CUGUGACGGu	|: || || |||||||	gucAUAAGGGAACUCCACUGCCc
MIMAT0000255	hsa-miR-34a-5p	NM_001008781	FAT3	circRNA	chr11	92538412	92538435	+	2	0	AGO2	8mer	uguUGGUCGA-UUCU-GUGACGGu	||: || || | |||||||	uuuACUUUCUCAAUAUCACUGCCa
MIMAT0000255	hsa-miR-34a-5p	NM_015036	ENDOD1	circRNA	chr11	94865098	94865121	+	1	0	AGO1-4	7mer-m8	ugUUGGUCGAUUCU--GUGACGGu	|: ::|||:||| |||||||	auAGGUGGCUGAGACCCACUGCCc
MIMAT0000255	hsa-miR-34a-5p	NM_002906	RDX	circRNA	chr11	110106889	110106911	-	3	0	AGO1,AGO1-4	8mer	ugUUGGUCGA-UUCUGUGACGGu	|||: ||| || |||||||	agAACUUGCUGAAUUCACUGCCa
MIMAT0000255	hsa-miR-34a-5p	NM_001040455	SIDT2	circRNA	chr11	117067621	117067642	+	2	0	AGO1-4,AGO2	7mer-m8	uguuggucgauuCUGUGACGGu	|||||||||	uucagugccauuGACACUGCCc
MIMAT0000255	hsa-miR-34a-5p	NM_004716	PCSK7	circRNA	chr11	117076029	117076050	-	3	0	AGO1-4,AGO2	8mer	ugUUGGUCGAUUCUGUGACGGu	|:|| :|| |||||||	agAGCCUUGGGAGCCACUGCCa
MIMAT0000255	hsa-miR-34a-5p	NM_001197104	MLL	circRNA	chr11	118343395	118343416	+	3	0	AGO1-4	7mer-m8	uguuggucgauucuGUGACGGu	|||||||	ugaaguucauccucCACUGCCc
MIMAT0000255	hsa-miR-34a-5p	NM_004397	DDX6	circRNA	chr11	118629502	118629523	-	14	0	AGO1,AGO1-4,AGO2	7mer-m8	uguUGGUCGAUUCUGUGACGGu	:||| |: ||||||||	agcGCCAAAAAGUACACUGCCu
MIMAT0000255	hsa-miR-34a-5p	hsa_circ_0000360	hsa_circ_001017	circRNA	chr11	118629502	118629523	-	14	0	AGO1,AGO1-4,AGO2	7mer-m8	uguUGGUCGAUUCUGUGACGGu	:||| |: ||||||||	agcGCCAAAAAGUACACUGCCu
MIMAT0000255	hsa-miR-34a-5p	NM_006389	HYOU1	circRNA	chr11	118925208	118925230	-	7	0	AGO1-4,AGO2	7mer-m8	uguuggucGAUUCU-GUGACGGu	:||| | |||||||	gaaagauaUUAACACCACUGCCc
MIMAT0000255	hsa-miR-34a-5p	NM_006389	HYOU1	circRNA	chr11	118925253	118925274	-	5	0	AGO1-4	7mer-m8	uguugGUCGAUUCUGUGACGGu	|| | | |||||||	aaugaCAACACCGCCACUGCCc
MIMAT0000255	hsa-miR-34a-5p	NM_001382	DPAGT1	circRNA	chr11	118968609	118968631	-	3	0	AGO1-4,AGO2	7mer-m8	ugUUGGUCGA-UUCUGUGACGGu	|||: || | |||||||	ucAACUUCCUCUACUCACUGCCu
MIMAT0000255	hsa-miR-34a-5p	NM_014807	C2CD2L	circRNA	chr11	118981361	118981381	+	4	0	AGO1-4,AGO2,AGO3	8mer	uguUGGUCGAUUCUGUGACGGu	::|| || |||||||||	cacGUCA-CUCUGACACUGCCa
MIMAT0000255	hsa-miR-34a-5p	NM_006500	MCAM	circRNA	chr11	119181833	119181854	-	6	0	AGO1-4,AGO2	8mer	uguuGGUCGAUUCUGUGACGGu	:|||| |||||||	ggccUCAGCACUUCCACUGCCa
MIMAT0000255	hsa-miR-34a-5p	NM_012101	TRIM29	circRNA	chr11	119982235	119982256	-	1	0	AGO1-4	7mer-m8	ugUUGGUCGAUUCUGUGACGGu	|: :: || | ||||||||	aaAGGUGCCUUACACACUGCCc
MIMAT0000255	hsa-miR-34a-5p	NM_032873	UBASH3B	circRNA	chr11	122682826	122682847	+	1	0	AGO2	7mer-m8	uguuGGUCGAUUCUGUGACGGu	||| : :|||||||||	uaguCCAAUAUGGACACUGCCu
MIMAT0000255	hsa-miR-34a-5p	NM_020716	GRAMD1B	circRNA	chr11	123431272	123431293	+	2	0	AGO1-4	7mer-m8	uguuggucgauucuGUGACGGu	|||||||	ccgcccccgcccccCACUGCCc
MIMAT0000255	hsa-miR-34a-5p	NM_004879	EI24	circRNA	chr11	125454374	125454397	+	8	5	AGO1-4,AGO2	8mer	ugUUGGUCGAU--UCUGUGACGGu	||:: ||: :| |||||||	gaAAUUUACUGUUGGCCACUGCCa
MIMAT0000255	hsa-miR-34a-5p	NM_001039661	TIRAP	circRNA	chr11	126162618	126162641	+	1	0	AGO1-4	8mer	uguUGGUCGAUUC--UGUGACGGu	||: | |:| :|||||||	ccuACUUGGAAGGCAGCACUGCCa
MIMAT0000255	hsa-miR-34a-5p	NM_001039661	TIRAP	circRNA	chr11	126162709	126162732	+	2	0	AGO1-4,AGO2	7mer-m8	uguUGG-UCGAU-UCUGUGACGGu	||: ||| : || |||||||	ggcACUGAGCAGUAGUCACUGCCg
MIMAT0000255	hsa-miR-34a-5p	NM_001642	APLP2	circRNA	chr11	130005488	130005505	+	4	1	AGO1-4,AGO2	7mer-m8	ugUUGGUCGAUUCUGUGACGGu	:|||||:| |||||||	ugGACCAGUU----CACUGCCu
MIMAT0000255	hsa-miR-34a-5p	NM_032801	JAM3	circRNA	chr11	134014739	134014759	+	1	0	AGO1-4	8mer	uguugGUCGAUUCUGUGACGGu	|| | | :|||||||	gauggCAAC-ACUGCACUGCCa
MIMAT0000255	hsa-miR-34a-5p	NM_052875	VPS26B	circRNA	chr11	134094706	134094727	+	1	0	AGO1-4	8mer	uguuGGUCGAUUCUGUGACGGu	|: || : |||||||	gaccCUCGCCCGCCCACUGCCa
MIMAT0000255	hsa-miR-34a-5p	NM_024551	ADIPOR2	circRNA	chr12	1896283	1896305	+	9	0	AGO1-4,AGO2	7mer-m8	uguuGGUCGAUUCU-GUGACGGu	|:| : || | |||||||	cccuCUAUUAAAAAUCACUGCCc
MIMAT0000255	hsa-miR-34a-5p	NM_000552	VWF	circRNA	chr12	6059017	6059038	-	3	0	AGO1-4	8mer	uguugGUCGAUUCUGUGACGGu	|| | | |||||||	gagugCAACGACAUCACUGCCa
MIMAT0000255	hsa-miR-34a-5p	NM_000552	VWF	circRNA	chr12	6103207	6103226	-	2	0	AGO1-4	8mer	uguugGUCGAUUCUGUGACGGu	||||| |||||||	cccgaCAGCU--CCCACUGCCa
MIMAT0000255	hsa-miR-34a-5p	NM_000552	VWF	circRNA	chr12	6131072	6131090	-	2	0	AGO1-4	8mer	ugUUGGUCGAUUCUGUGACGGu	:||| ||:|| |||||||	guGACC--CUGAG-CACUGCCa
MIMAT0000255	hsa-miR-34a-5p	NM_000552	VWF	circRNA	chr12	6131911	6131933	-	2	0	AGO1-4	7mer-m8	uguugGUCGAUUC-UGUGACGGu	| || | | |||||||	gagggCUGCCAUGCCCACUGCCc
MIMAT0000255	hsa-miR-34a-5p	NM_001065	TNFRSF1A	circRNA	chr12	6442926	6442947	-	1	0	AGO1-4	7mer-m8	ugUUGGUCGAUUCUGUGACGGu	||||| || ||||||||||	aaAACCACCUCAGACACUGCCu
MIMAT0000255	hsa-miR-34a-5p	NM_001065	TNFRSF1A	circRNA	chr12	6451021	6451042	-	7	0	AGO1-4	7mer-m8	uguugGUCGAUUCUGUGACGGu	| |||: ||||||||	cacugCCGCUGCCACACUGCCc
MIMAT0000255	hsa-miR-34a-5p	NM_001065	TNFRSF1A	circRNA	chr12	6451035	6451056	-	8	0	AGO1-4	7mer-m8	uguuggUCGAUUCUGUGACGGu	||| :|||||||	ccgggaAGCCCCAGCACUGCCg
MIMAT0000255	hsa-miR-34a-5p	NM_002342	LTBR	circRNA	chr12	6495534	6495556	+	7	0	AGO1-4,AGO2	7mer-m8	ugUUGGUCGA-UUCUGUGACGGu	|: ||||| ||:|||||||	ggAGGCAGCUCCAGGCACUGCCc
MIMAT0000255	hsa-miR-34a-5p	NM_002342	LTBR	circRNA	chr12	6495576	6495597	+	7	0	AGO1-4,AGO2	7mer-m8	ugUUGGUCGAUUCUGUGACGGu	| ||| : :|| |||||||	aaAUCCAUUAGAGCCACUGCCc
MIMAT0000255	hsa-miR-34a-5p	NM_002046	GAPDH	circRNA	chr12	6646754	6646774	+	22	0	AGO1-4,AGO2	8mer	uguuGGU-CGAUUCUGUGACGGu	||| || | |||||||	caguCCAUGCCA--UCACUGCCa
MIMAT0000255	hsa-miR-34a-5p	NM_002046	GAPDH	circRNA	chr12	6646918	6646939	+	26	5	AGO1,AGO1-4,AGO2	8mer	uguuggucgauucuGUGACGGu	|||||||	gccuuccgugucccCACUGCCa
MIMAT0000255	hsa-miR-34a-5p	NM_001033714	NOP2	circRNA	chr12	6666126	6666147	-	5	0	AGO1-4,AGO2	8mer	ugUUGGUCGAUUCUGUGACGGu	|: |:| |:: |||||||	cuAGACGGGUGGCUCACUGCCa
MIMAT0000255	hsa-miR-34a-5p	NM_001273	CHD4	circRNA	chr12	6708994	6709015	-	11	0	AGO1,AGO1-4,AGO2	7mer-m8	uguuGGUCGAUUCUGUGACGGu	|:| | | |||||||	cuucCUACCACAUCCACUGCCu
MIMAT0000255	hsa-miR-34a-5p	NM_014262	LEPREL2	circRNA	chr12	6939555	6939576	+	1	0	AGO1	7mer-m8	ugUUGGUCGAUUCUGUGACGGu	|: ||| |:|||||||	ggAGGCAGGACUGGCACUGCCc
MIMAT0000255	hsa-miR-34a-5p	NM_001098536	USP5	circRNA	chr12	6970647	6970668	+	1	0	AGO1-4	8mer	uguuggucgaUUCUGUGACGGu	| |:|||||||	agaggagaagAUGGCACUGCCa
MIMAT0000255	hsa-miR-34a-5p	NM_138425	C12orf57	circRNA	chr12	7055092	7055113	+	1	1	AGO1-4	8mer	uguuggucGAUUCUGUGACGGu	:|: | |||||||	gcccucccUUGUGCCACUGCCa
MIMAT0000255	hsa-miR-34a-5p	NM_005768	LPCAT3	circRNA	chr12	7091032	7091053	-	6	0	AGO1-4,AGO2	8mer	uguuggucGAUUCUGUGACGGu	||| ||||||||	gcuggauaCUAUUACACUGCCa
MIMAT0000255	hsa-miR-34a-5p	NM_005768	LPCAT3	circRNA	chr12	7091863	7091884	-	6	0	AGO1-4,AGO2	7mer-m8	uguuggucgauucuGUGACGGu	|||||||	augggccgcaccauCACUGCCg
MIMAT0000255	hsa-miR-34a-5p	NM_001733	C1R	circRNA	chr12	7241905	7241926	-	2	0	AGO1-4	7mer-m8	uguUGGUCGAUUCUGUGACGGu	|||||| |: ||||||||	accACCAGCAAGUACACUGCCc
MIMAT0000255	hsa-miR-34a-5p	NM_020734	RIMKLB	circRNA	chr12	8902470	8902490	+	1	0	AGO1	7mer-m8	uguuggUCGAUUCUGUGACGGu	|||||| |||||||	auggagAGCUAA-UCACUGCCu
MIMAT0000255	hsa-miR-34a-5p	NM_020734	RIMKLB	circRNA	chr12	8926174	8926195	+	1	0	AGO1-4	8mer	uguuggucgauucuGUGACGGu	|||||||	cucuccguggugucCACUGCCa
MIMAT0000255	hsa-miR-34a-5p	NM_000014	A2M	circRNA	chr12	9243913	9243934	-	2	0	AGO1-4,AGO2	7mer-m8	uguugGUCGAUUCUGUGACGGu	:| || |||||||	cuuggUAUCUCUUCCACUGCCu
MIMAT0000255	hsa-miR-34a-5p	NM_001987	ETV6	circRNA	chr12	12224422	12224443	+	1	0	AGO2	7mer-m8	ugUUGGUCGAUUCUGUGACGGu	::|||| | |||||||	guGGCCAGGGACACCACUGCCc
MIMAT0000255	hsa-miR-34a-5p	NM_004064	CDKN1B	circRNA	chr12	12874582	12874603	+	13	0	AGO1,AGO1-4,AGO2	7mer-m8	uguuggucgauucuGUGACGGu	|||||||	cagaaaccuauccuCACUGCCc
MIMAT0000255	hsa-miR-34a-5p	NM_016355	DDX47	circRNA	chr12	12976903	12976924	+	7	0	AGO1,AGO1-4,AGO2	8mer	uguuggucgauucuGUGACGGu	|||||||	cgaaaucuuggcuuCACUGCCa
MIMAT0000255	hsa-miR-34a-5p	NM_001175	ARHGDIB	circRNA	chr12	15095346	15095367	-	9	0	AGO1-4,AGO2	8mer	uguuGGUCGAUUCUGUGACGGu	|| || ||||||||	ggguCCCUCUUCAACACUGCCa
MIMAT0000255	hsa-miR-34a-5p	NM_004447	EPS8	circRNA	chr12	15822427	15822448	-	6	0	AGO1-4,AGO2	8mer	ugUUG-GUCGAUUCUGUGACGGu	||| || : || |||||||	uaAACACAAUCCAG-CACUGCCa
MIMAT0000255	hsa-miR-34a-5p	NM_016551	TM7SF3	circRNA	chr12	27124638	27124660	-	8	0	AGO1-4,AGO2	8mer	uguUGGUCGA-UUCUGUGACGGu	||:| || || :|||||||	uauACUAUCUGAAUGCACUGCCa
MIMAT0000255	hsa-miR-34a-5p	NM_016551	TM7SF3	circRNA	chr12	27152573	27152595	-	3	0	AGO1-4,AGO2	8mer	uguuGGUCGAU-UCUGUGACGGu	:|:| | ||:|||||||	uuccUCGGAAACAGGCACUGCCa
MIMAT0000255	hsa-miR-34a-5p	NM_177444	PPFIBP1	circRNA	chr12	27475644	27475666	+	17	0	AGO1,AGO1-4,AGO2	7mer-m8	uguuggucGAUU-CUGUGACGGu	|||| :|||||||	aucccuuuCUAACUGCACUGCCu
MIMAT0000255	hsa-miR-34a-5p	NM_177444	PPFIBP1	circRNA	chr12	27488317	27488340	+	2	0	AGO1-4	8mer	uguuggucGAUUCU--GUGACGGu	| |||| |||||||	gcacauuuCCAAGACUCACUGCCa
MIMAT0000255	hsa-miR-34a-5p	NM_018099	FAR2	circRNA	chr12	29449960	29449982	+	2	0	AGO1-4,AGO2	8mer	uguUGGUCGAUU-CUGUGACGGu	:| | :||| | |||||||	uguGCAACUUAACGUCACUGCCa
MIMAT0000255	hsa-miR-34a-5p	NM_175861	TMTC1	circRNA	chr12	29904739	29904761	-	1	0	AGO2	8mer	uguuGGUC-GAUUCUGUGACGGu	|||| | |||||||	gcccCCAGCCCUCCUCACUGCCa
MIMAT0000255	hsa-miR-34a-5p	NM_144973	DENND5B	circRNA	chr12	31657371	31657392	-	1	0	AGO2	8mer	uguuggucgauucuGUGACGGu	|||||||	ggggucccuauuucCACUGCCa
MIMAT0000255	hsa-miR-34a-5p	NM_144973	DENND5B	circRNA	chr12	31742962	31742983	-	1	0	AGO2	7mer-m8	uguuggucgauuCUGUGACGGu	|||||||||	ccgcgcuuuguuGACACUGCCu
MIMAT0000255	hsa-miR-34a-5p	NM_001204803	ANO6	circRNA	chr12	45741990	45742018	+	1	0	AGO2	7mer-m8	ugUUGGUC-GAUUCU------GUGACGGu	|:|||| |||| |||||||	caAGCCAGAGCAAGAGUUUUUCACUGCCc
MIMAT0000255	hsa-miR-34a-5p	NM_030674	SLC38A1	circRNA	chr12	46582209	46582230	-	8	0	AGO1,AGO1-4,AGO2	8mer	uguuggucgAUUCUGUGACGGu	||:|:|||||||	ugaaaguuaUAGGGCACUGCCa
MIMAT0000255	hsa-miR-34a-5p	NM_030674	SLC38A1	circRNA	chr12	46659720	46659741	-	1	0	AGO2	7mer-m8	uguuggucgauucuGUGACGGu	|||||||	cuugucuccauuucCACUGCCc
MIMAT0000255	hsa-miR-34a-5p	NM_015401	HDAC7	circRNA	chr12	48176860	48176880	-	5	0	AGO1-4,AGO2	7mer-m8	ugUUGGUCGAUUCUGUGACGGu	:||| || :| |||||||	ggGACC-CCUCGGCCACUGCCc
MIMAT0000255	hsa-miR-34a-5p	NM_014554	SENP1	circRNA	chr12	48477501	48477522	-	11	0	AGO1,AGO2,AGO3	8mer	uguuggucgauucuGUGACGGu	|||||||	gaaagucaaaccauCACUGCCa
MIMAT0000255	hsa-miR-34a-5p	NM_017822	KANSL2	circRNA	chr12	49061481	49061504	-	5	0	AGO1,AGO1-4,AGO2	7mer-m8	uguuGGUCGAU--UCUGUGACGGu	||| : | ||||||||||	ucuuCCAAUGACCAGACACUGCCu
MIMAT0000255	hsa-miR-34a-5p	NM_015270	ADCY6	circRNA	chr12	49164630	49164651	-	1	0	AGO1-4	7mer-m8	uguuggucgauucuGUGACGGu	|||||||	ggccgcucccacauCACUGCCc
MIMAT0000255	hsa-miR-34a-5p	NM_015270	ADCY6	circRNA	chr12	49167806	49167828	-	1	0	AGO1-4	7mer-m8	uguUGGUCGAUUCU-GUGACGGu	||| |||:| | |||||||	aacACCUGCUGACAUCACUGCCu
MIMAT0000255	hsa-miR-34a-5p	NM_000725	CACNB3	circRNA	chr12	49222146	49222167	+	2	0	AGO1-4	8mer	uguuGGUCGAUUCUGUGACGGu	||||: | |||||||	gccuCCAGUCACCUCACUGCCa
MIMAT0000255	hsa-miR-34a-5p	NM_001206916	CACNB3	circRNA	chr12	49222146	49222167	+	2	0	AGO1-4	8mer	uguuGGUCGAUUCUGUGACGGu	||||: | |||||||	gccuCCAGUCACCUCACUGCCa
MIMAT0000255	hsa-miR-34a-5p	NM_001659	ARF3	circRNA	chr12	49332165	49332186	-	6	0	AGO1-4,AGO2	7mer-m8	uguugGUCGAUUCUGUGACGGu	|||| |:|||||||||	gcuugCAGCCAGGACACUGCCc
MIMAT0000255	hsa-miR-34a-5p	NM_001659	ARF3	circRNA	chr12	49334921	49334941	-	6	0	AGO1,AGO1-4,AGO2	7mer-m8	ugUUGGUC-GAUUCUGUGACGGu	|||||| || | |||||||	aaAACCAGACU--GCCACUGCCc
MIMAT0000255	hsa-miR-34a-5p	NM_001206710	PRKAG1	circRNA	chr12	49396631	49396652	-	2	0	AGO1,AGO2	7mer-m8	uguuggucGAUUCUGUGACGGu	| || |||||||	ggauaugcCCAACUCACUGCCu
MIMAT0000255	hsa-miR-34a-5p	NM_003482	MLL2	circRNA	chr12	49414794	49414811	-	12	0	AGO1-4,AGO2	7mer-m8	uguuGGUCGAUUCUGUGACGGu	||| || |||||||	ucccCCACCU----CACUGCCc
MIMAT0000255	hsa-miR-34a-5p	NM_003482	MLL2	circRNA	chr12	49420136	49420159	-	1	0	AGO1-4	7mer-m8	ugUUGGUCG-AUU-CUGUGACGGu	:||: | ||: | |||||||	cuGACUUUCAUAGUGCCACUGCCc
MIMAT0000255	hsa-miR-34a-5p	NM_003482	MLL2	circRNA	chr12	49427942	49427962	-	3	0	AGO1-4	8mer	uguuGGUCGAUUCUGUGACGGu	| ||| |: :|||||||	gugcCAAGC-AGCGCACUGCCa
MIMAT0000255	hsa-miR-34a-5p	NM_003482	MLL2	circRNA	chr12	49434341	49434362	-	13	0	AGO1-4,AGO2	7mer-m8	uguUGGUCGAUUCUGUGACGGu	:|| || : |||||||	ucuGCCCCCUCGCUCACUGCCc
MIMAT0000255	hsa-miR-34a-5p	NM_003482	MLL2	circRNA	chr12	49443576	49443597	-	4	0	AGO1-4,AGO2	8mer	uguuggucGAUUCUGUGACGGu	||:| |||||||	gcucuguaCUGACUCACUGCCa
MIMAT0000255	hsa-miR-34a-5p	NM_018113	LMBR1L	circRNA	chr12	49491414	49491434	-	4	0	AGO2	8mer	ugUUGGUCGAUUCUGUGACGGu	|| | || :|||||||||	ggAAAAAACU-GGACACUGCCa
MIMAT0000255	hsa-miR-34a-5p	NM_018113	LMBR1L	circRNA	chr12	49494347	49494367	-	1	0	AGO2	8mer	ugUUGGUCGAUUCUGUGACGGu	|: ::|| | |||||||||	ccAGAUGGC-ACGACACUGCCa
MIMAT0000255	hsa-miR-34a-5p	NM_003076	SMARCD1	circRNA	chr12	50488303	50488323	+	3	0	AGO2	8mer	uguuGGUCGAUUCUGUGACGGu	:| ||| : |||||||	cuuuUCUGCU-GUCCACUGCCa
MIMAT0000255	hsa-miR-34a-5p	NR_045072	CSRNP2	circRNA	chr12	51470203	51470222	-	1	0	AGO2	8mer	ugUUGGUCGAUUCUGUGACGGu	| || ||| |||||||	caAUCCUCCUA--CCACUGCCa
MIMAT0000255	hsa-miR-34a-5p	NM_000020	ACVRL1	circRNA	chr12	52315044	52315065	+	1	0	AGO1-4	7mer-m8	uguuggucgauucuGUGACGGu	|||||||	cccuugaucaacccCACUGCCc
MIMAT0000255	hsa-miR-34a-5p	NM_002135	NR4A1	circRNA	chr12	52448238	52448260	+	2	0	AGO1,AGO2	7mer-m8	uguuGGUCGAU-UCUGUGACGGu	|| |||: |||||||	agccCCCGCUGCCCCCACUGCCc
MIMAT0000255	hsa-miR-34a-5p	NM_002135	NR4A1	circRNA	chr12	52450392	52450412	+	2	0	AGO1-4	8mer	uguuggUCGAUUCUGUGACGGu	:|| || |||||||	acucagGGCCCAG-CACUGCCa
MIMAT0000255	hsa-miR-34a-5p	NM_000424	KRT5	circRNA	chr12	52908703	52908726	-	1	0	AGO1-4	7mer-m8	ugUUGGUCGA--UUCUGUGACGGu	|||| ||| ||| |||||||	agAACCUGCUGCAAGUCACUGCCu
MIMAT0000255	hsa-miR-34a-5p	NM_015319	TENC1	circRNA	chr12	53454222	53454244	+	1	0	AGO1-4	7mer-m8	ugUUGGUCGAUUC-UGUGACGGu	|:: :|| || ||||||||	ccAGUGGGCACAGCACACUGCCu
MIMAT0000255	hsa-miR-34a-5p	NM_002178	IGFBP6	circRNA	chr12	53494521	53494543	+	2	0	AGO1-4	7mer-m8	ugUUGG---UCGAUUCUGUGACGGu	|||| ||| ||:|||||||	uaAACCCCAAGC--AGGCACUGCCc
MIMAT0000255	hsa-miR-34a-5p	NM_000889	ITGB7	circRNA	chr12	53589865	53589887	-	1	0	AGO1-4	8mer	uguuGGUCGAU-UCUGUGACGGu	||||: | :|:|||||||	augcCCAGUGAUGGGCACUGCCa
MIMAT0000255	hsa-miR-34a-5p	NM_000966	RARG	circRNA	chr12	53605180	53605200	-	1	0	AGO2	7mer-m8	uguuggUCGAUUCUGUGACGGu	| || || |||||||	ucuaaaAUCUCAG-CACUGCCc
MIMAT0000255	hsa-miR-34a-5p	NM_012291	ESPL1	circRNA	chr12	53685795	53685818	+	1	0	AGO1-4	7mer-m8	uguuGGUC-GA--UUCUGUGACGGu	|||| || ||| |||||||	augcCCAGCCUCCAAG-CACUGCCu
MIMAT0000255	hsa-miR-34a-5p	NM_138473	SP1	circRNA	chr12	53804860	53804881	+	3	0	AGO1-4,AGO2	8mer	uguuggUCGAUUCUGUGACGGu	:|| : |:|||||||	ucagaaGGCAGUGGCACUGCCa
MIMAT0000255	hsa-miR-34a-5p	NM_001130059	ATF7	circRNA	chr12	53907651	53907672	-	1	0	AGO2	7mer-m8	uguuggucGAUUCUGUGACGGu	:|:| |||||||	cuccuuucUUGAUUCACUGCCc
MIMAT0000255	hsa-miR-34a-5p	NM_006856	ATF7	circRNA	chr12	53907651	53907672	-	1	0	AGO2	7mer-m8	uguuggucGAUUCUGUGACGGu	:|:| |||||||	cuccuuucUUGAUUCACUGCCc
MIMAT0000255	hsa-miR-34a-5p	NM_031157	HNRNPA1	circRNA	chr12	54680771	54680790	+	14	0	AGO1,AGO1-4,AGO2	8mer	ugUUGGUCGAUUCUGUGACGGu	| :: |:|| |||||||	guACUUCGUUA--UCACUGCCa
MIMAT0000255	hsa-miR-34a-5p	hsa_circ_0026719	hsa_circ_0026719	circRNA	chr12	54680771	54680790	+	14	0	AGO1,AGO1-4,AGO2	8mer	ugUUGGUCGAUUCUGUGACGGu	| :: |:|| |||||||	guACUUCGUUA--UCACUGCCa
MIMAT0000255	hsa-miR-34a-5p	NM_001982	ERBB3	circRNA	chr12	56487938	56487959	+	2	0	AGO1-4,AGO2	8mer	ugUUGGUCGAUUCUGUGACGGu	| ||| |:|:|||||||	caACCCAUGGAGGGCACUGCCa
MIMAT0000255	hsa-miR-34a-5p	NM_173595	ANKRD52	circRNA	chr12	56633948	56633974	-	11	0	AGO1-4,AGO2	8mer	ugUUGGUCGAUU-----CUGUGACGGu	:|||||| :| | |||||||	agGACCAGCAGACCCGGGUCACUGCCa
MIMAT0000255	hsa-miR-34a-5p	NM_173595	ANKRD52	circRNA	chr12	56635851	56635872	-	13	0	AGO1-4,AGO2	7mer-m8	uguuGGUCGAUUCUGUGACGGu	| || | |||||||	ugucCAAGAGUACCCACUGCCc
MIMAT0000255	hsa-miR-34a-5p	NM_173595	ANKRD52	circRNA	chr12	56636509	56636530	-	19	0	AGO1,AGO1-4,AGO2	7mer-m8	uguuggucgauucuGUGACGGu	|||||||	ucuuccauacccauCACUGCCu
MIMAT0000255	hsa-miR-34a-5p	NM_173595	ANKRD52	circRNA	chr12	56641288	56641311	-	11	0	AGO1-4,AGO2	7mer-m8	ugUUGGUCGAUUC--UGUGACGGu	:||| | ::| :|||||||	cuGACCUCCGGGGCCGCACUGCCc
MIMAT0000255	hsa-miR-34a-5p	NM_013449	BAZ2A	circRNA	chr12	56995860	56995884	-	2	0	AGO1-4,AGO2	8mer	ugUUGGUCGA--UUCU-GUGACGGu	|:|::||| || | |||||||	uuAGCUGGCUCCAACACCACUGCCa
MIMAT0000255	hsa-miR-34a-5p	NM_002332	LRP1	circRNA	chr12	57605017	57605039	+	1	0	AGO1-4	7mer-m8	ugUUGGU-CGAUUCUGUGACGGu	:|| | || : :|||||||	ccGACAAUGCCGCUGCACUGCCu
MIMAT0000255	hsa-miR-34a-5p	NM_001166358	SHMT2	circRNA	chr12	57627609	57627630	+	17	0	AGO1,AGO1-4,AGO2,AGO3	8mer	uguuggucgauucuGUGACGGu	|||||||	gagcuuguauccauCACUGCCa
MIMAT0000255	hsa-miR-34a-5p	NM_014925	R3HDM2	circRNA	chr12	57662714	57662736	-	1	0	AGO1-4	7mer-m8	uguuGGUCG-AUUCUGUGACGGu	:|||: | |||||||	ugguUCAGUACACUCCACUGCCu
MIMAT0000255	hsa-miR-34a-5p	hsa_circ_0027246	hsa_circ_0027246	circRNA	chr12	57816254	57816275	-	1	0	AGO1-4	7mer-m8	uguuGGUCGAUUCUGUGACGGu	:| | :||:|||||||	aaguUCUGGGGAGGCACUGCCu
MIMAT0000255	hsa-miR-34a-5p	NM_052897	MBD6	circRNA	chr12	57923670	57923691	+	9	1	AGO1-4,AGO2	7mer-m8	uguuggucgauucUGUGACGGu	||||||||	ucccauacacacuACACUGCCc
MIMAT0000255	hsa-miR-34a-5p	NM_005730	CTDSP2	circRNA	chr12	58218021	58218042	-	1	0	AGO1-4	8mer	uguuggucgauucuGUGACGGu	|||||||	gaauguguucucuuCACUGCCa
MIMAT0000255	hsa-miR-34a-5p	NM_001042555	FRS2	circRNA	chr12	69968656	69968678	+	8	0	AGO1-4,AGO2	8mer	ugUUGGUCG-AUUCUGUGACGGu	||:: || || :|||||||	caAAUUUGCAGAAAGCACUGCCa
MIMAT0000255	hsa-miR-34a-5p	NM_014903	NAV3	circRNA	chr12	78604358	78604378	+	1	0	AGO1-4	8mer	uguuGGUCGAUUCUGUGACGGu	:|| |||| |||||||	auuuUCA-CUAAACCACUGCCa
MIMAT0000255	hsa-miR-34a-5p	NM_001135805	SYT1	circRNA	chr12	79843078	79843099	+	4	0	AGO1-4,AGO2	7mer-m8	uguuggucgauucuGUGACGGu	|||||||	guccuucaucauacCACUGCCc
MIMAT0000255	hsa-miR-34a-5p	NM_001135805	SYT1	circRNA	chr12	79844449	79844470	+	3	0	AGO1-4,AGO2	7mer-m8	uguuGGUCGAUUCUGUGACGGu	|| ||| :|||||||	auucCCUUCUACUGCACUGCCc
MIMAT0000255	hsa-miR-34a-5p	NM_001135805	SYT1	circRNA	chr12	79845325	79845346	+	4	0	AGO1-4,AGO2	8mer	ugUUGGUCGAUUCUGUGACGGu	| :| :|: ||||||||	gcAUUCUCUUGCAACACUGCCa
MIMAT0000255	hsa-miR-34a-5p	NM_001143885	PPP1R12A	circRNA	chr12	80328483	80328504	-	1	0	AGO1-4	7mer-m8	uguuggucGAUUCUGUGACGGu	| :| |||||||	aauguggaCGGACUCACUGCCc
MIMAT0000255	hsa-miR-34a-5p	NM_181783	TMTC3	circRNA	chr12	88593453	88593473	+	6	0	AGO1,AGO2	8mer	uguugguCGAUUCUGUGACGGu	||| : |||||||	accuuguGCU-GUUCACUGCCa
MIMAT0000255	hsa-miR-34a-5p	NM_021229	NTN4	circRNA	chr12	96052249	96052267	-	4	0	AGO1-4,AGO2	8mer	ugUUGGUCGAUUCUGUGACGGu	|| |||| || |||||||	ugAAGCAGC--AG-CACUGCCa
MIMAT0000255	hsa-miR-34a-5p	NM_021229	NTN4	circRNA	chr12	96107067	96107091	-	1	0	AGO1-4	8mer	ugUUG-GUCGAU--UCUGUGACGGu	||| |||| : || |||||||	acAACACAGCAGGCAGCCACUGCCa
MIMAT0000255	hsa-miR-34a-5p	NM_001170464	CDK17	circRNA	chr12	96704929	96704948	-	1	0	AGO1-4	7mer-m8	ugUUGGUCGAUUCUGUGACGGu	|| |:|:|| |||||||	auAAGCGGUUA--UCACUGCCu
MIMAT0000255	hsa-miR-34a-5p	NM_003276	TMPO	circRNA	chr12	98927778	98927797	+	2	0	AGO1-4,AGO2	7mer-m8	uguugGUCGAUUCUGUGACGGu	|| || ||||||||	gauugCAACU--CACACUGCCu
MIMAT0000255	hsa-miR-34a-5p	NM_032148	SLC41A2	circRNA	chr12	105321921	105321940	-	2	0	AGO1-4,AGO2	8mer	uguuGGUCGAUUCUGUGACGGu	:||| || |||||||	gacuUCAG--AAACCACUGCCa
MIMAT0000255	hsa-miR-34a-5p	NM_014325	CORO1C	circRNA	chr12	109041076	109041097	-	4	1	AGO1-4,AGO2	8mer	uguuggucgaUUCUGUGACGGu	:||:|||||||	ggcggaaaggGAGGCACUGCCa
MIMAT0000255	hsa-miR-34a-5p	NM_001093	ACACB	circRNA	chr12	109644540	109644559	+	1	0	AGO1-4	7mer-m8	uguuGGUCGAUUCUGUGACGGu	||||| ||||||||||	cugcCCAGC--AGACACUGCCc
MIMAT0000255	hsa-miR-34a-5p	NM_002710	PPP1CC	circRNA	chr12	111158861	111158882	-	20	1	AGO1,AGO1-4,AGO2	7mer-m8	uguugguCGAUUCUGUGACGGu	|:| |||||||||	agaugucGUUUUGACACUGCCu
MIMAT0000255	hsa-miR-34a-5p	NM_001136538	ACAD10	circRNA	chr12	112165853	112165875	+	1	0	AGO1-4	8mer	ugUUGGUCGAU-UCUGUGACGGu	:|| ||| | | ||||||||	caGACGAGCCAUAUACACUGCCa
MIMAT0000255	hsa-miR-34a-5p	NM_024953	NAA25	circRNA	chr12	112499127	112499146	-	1	0	AGO1-4	7mer-m8	ugUUGGUCGAUUCUGUGACGGu	:|: |||| |:|||||||	agGAUAAGCU--GGCACUGCCu
MIMAT0000255	hsa-miR-34a-5p	NM_001143906	TRAFD1	circRNA	chr12	112590873	112590895	+	4	0	AGO1-4,AGO2	7mer-m8	ugUUGGUCGAU-UCUGUGACGGu	:||: :|: | |||||||	uuGACUUAUUGUCGCCACUGCCc
MIMAT0000255	hsa-miR-34a-5p	NM_001143906	TRAFD1	circRNA	chr12	112591169	112591191	+	4	0	AGO1,AGO2	7mer-m8	uguugGUCGAUUCU-GUGACGGu	|| :|:: | |||||||	cuuggCAUUUGGCAUCACUGCCu
MIMAT0000255	hsa-miR-34a-5p	NM_001109662	C12orf51	circRNA	chr12	112654844	112654864	-	3	0	AGO1-4	8mer	uguUGGUCGAUUCUGUGACGGu	:||| :| | |||||||	uauGCCACUUCA-CCACUGCCa
MIMAT0000255	hsa-miR-34a-5p	NM_001109662	C12orf51	circRNA	chr12	112688112	112688133	-	1	0	AGO1-4	7mer-m8	uguuggucgauucuGUGACGGu	|||||||	uccgagccccucucCACUGCCu
MIMAT0000255	hsa-miR-34a-5p	NM_006187	OAS3	circRNA	chr12	113409067	113409088	+	1	0	AGO1-4	7mer-m8	uguUGGUCGAUUCU-GUGACGGu	||| ||: | |||||||	acuACC-CCUGCCAUCACUGCCc
MIMAT0000255	hsa-miR-34a-5p	NM_015335	MED13L	circRNA	chr12	116418630	116418655	-	9	0	AGO1-4,AGO2	7mer-m8	uguUGGUCGAUUCU----GUGACGGu	:||||: ||: |||||||	acuGCCAGUGCAGGCGACCACUGCCu
MIMAT0000255	hsa-miR-34a-5p	NM_015335	MED13L	circRNA	chr12	116429560	116429581	-	2	0	AGO1-4	8mer	uguuggUCGAUUCUGUGACGGu	:|: ::|:|||||||	cccagaGGUGGGGGCACUGCCa
MIMAT0000255	hsa-miR-34a-5p	NM_015335	MED13L	circRNA	chr12	116645384	116645406	-	1	0	AGO1-4	8mer	uguuggucgAUU-CUGUGACGGu	||| ||||||||	cucuuagaaUAACAACACUGCCa
MIMAT0000255	hsa-miR-34a-5p	NM_015335	MED13L	circRNA	chr12	116652922	116652945	-	2	0	AGO1-4,AGO2	8mer	ugUUGGUCGAU--UCUGUGACGGu	||: || || ||||||||	aaAAUAAGAUAUUUUACACUGCCa
MIMAT0000255	hsa-miR-34a-5p	NM_015335	MED13L	circRNA	chr12	116670563	116670584	-	1	0	AGO2	7mer-m8	uguuGGUCGAUUCUGUGACGGu	|: || || |||||||	uauuCUCGCCAAUUCACUGCCu
MIMAT0000255	hsa-miR-34a-5p	hsa_circ_0000442	hsa_circ_000556	circRNA	chr12	116670563	116670584	-	1	0	AGO2	7mer-m8	uguuGGUCGAUUCUGUGACGGu	|: || || |||||||	uauuCUCGCCAAUUCACUGCCu
MIMAT0000255	hsa-miR-34a-5p	hsa_circ_0000443	hsa_circ_002111	circRNA	chr12	116670563	116670584	-	1	0	AGO2	7mer-m8	uguuGGUCGAUUCUGUGACGGu	|: || || |||||||	uauuCUCGCCAAUUCACUGCCu
MIMAT0000255	hsa-miR-34a-5p	hsa_circ_0000444	hsa_circ_001468	circRNA	chr12	116670563	116670584	-	1	0	AGO2	7mer-m8	uguuGGUCGAUUCUGUGACGGu	|: || || |||||||	uauuCUCGCCAAUUCACUGCCu
MIMAT0000255	hsa-miR-34a-5p	NM_015335	MED13L	circRNA	chr12	116674885	116674908	-	1	0	AGO1-4	8mer	uguugguCGAUUCU--GUGACGGu	|:|| |: |||||||	ugugguuGUUAUGGUUCACUGCCa
MIMAT0000255	hsa-miR-34a-5p	hsa_circ_0000442	hsa_circ_000556	circRNA	chr12	116674885	116674908	-	1	0	AGO1-4	8mer	uguugguCGAUUCU--GUGACGGu	|:|| |: |||||||	ugugguuGUUAUGGUUCACUGCCa
MIMAT0000255	hsa-miR-34a-5p	hsa_circ_0000443	hsa_circ_002111	circRNA	chr12	116674885	116674908	-	1	0	AGO1-4	8mer	uguugguCGAUUCU--GUGACGGu	|:|| |: |||||||	ugugguuGUUAUGGUUCACUGCCa
MIMAT0000255	hsa-miR-34a-5p	hsa_circ_0000444	hsa_circ_001468	circRNA	chr12	116674885	116674908	-	1	0	AGO1-4	8mer	uguugguCGAUUCU--GUGACGGu	|:|| |: |||||||	ugugguuGUUAUGGUUCACUGCCa
MIMAT0000255	hsa-miR-34a-5p	NM_006836	GCN1L1	circRNA	chr12	120599781	120599802	-	9	0	AGO1,AGO1-4,AGO2	7mer-m8	uguUGGUCGAUUCU-GUGACGGu	|:|||| | | |||||||	cucAUCAGC-ACCAUCACUGCCu
MIMAT0000255	hsa-miR-34a-5p	NM_001243756	PXN	circRNA	chr12	120652743	120652765	-	11	0	AGO1-4,AGO2	8mer	uguuGGUCGAU-UCUGUGACGGu	:|: ||: | |||||||	cacuUCGUCUGCACCCACUGCCa
MIMAT0000255	hsa-miR-34a-5p	NM_014868	RNF10	circRNA	chr12	121009003	121009026	+	3	0	AGO1-4,AGO2	8mer	ugUUGGUCGAU--UCUGUGACGGu	| || ||: | |||||||	ugACCCCUCUGUCACCCACUGCCa
MIMAT0000255	hsa-miR-34a-5p	NM_014730	MLEC	circRNA	chr12	121136395	121136414	+	1	0	AGO1-4	8mer	ugUUGGUCGAUUCUGUGACGGu	|:|| ||::| |||||||	aaAGCC--CUGGGCCACUGCCa
MIMAT0000255	hsa-miR-34a-5p	NM_016237	ANAPC5	circRNA	chr12	121773348	121773369	-	1	0	AGO1-4	7mer-m8	uguuggucgauucUGUGACGGu	:|||||||	aucuugccgcccuGCACUGCCg
MIMAT0000255	hsa-miR-34a-5p	NM_016237	ANAPC5	circRNA	chr12	121783760	121783780	-	2	0	AGO1-4,AGO2	7mer-m8	uguuggUCGAUUCUGUGACGGu	| || : ||||||||	uguuuaAACU-GUACACUGCCc
MIMAT0000255	hsa-miR-34a-5p	NM_014938	MLXIP	circRNA	chr12	122618161	122618180	+	4	0	AGO1-4,AGO2	7mer-m8	uguuGGUCGAUUCUGUGACGGu	|| || | |||||||	uccuCCUCCU--GCCACUGCCc
MIMAT0000255	hsa-miR-34a-5p	NM_022916	VPS33A	circRNA	chr12	122717366	122717385	-	1	0	AGO1-4	7mer-m8	ugUUGGUCGAUUCUGUGACGGu	:| |:|| || |||||||	agGAGCGGC--AGCCACUGCCc
MIMAT0000255	hsa-miR-34a-5p	NM_001247997	CLIP1	circRNA	chr12	122839808	122839826	-	3	0	AGO1-4,AGO2	7mer-m8	uguuGGUCGAUUCUGUGACGGu	||:| || |||||||	aucuCCGG-UA--CCACUGCCc
MIMAT0000255	hsa-miR-34a-5p	NM_003959	HIP1R	circRNA	chr12	123345970	123345990	+	2	0	AGO1-4	7mer-m8	ugUUGGUCGAUUCUGUGACGGu	| ||:|| || |||||||	ccAUCCGGCCCAG-CACUGCCc
MIMAT0000255	hsa-miR-34a-5p	NM_020845	PITPNM2	circRNA	chr12	123468218	123468242	-	2	1	AGO1,AGO1-4	7mer-m8	uguuGGUC-GAUUC--UGUGACGGu	:|:| ||:|| |||||||	uggcUCGGUCUGAGUCCCACUGCCc
MIMAT0000255	hsa-miR-34a-5p	NM_001414	EIF2B1	circRNA	chr12	124106389	124106410	-	3	0	AGO1-4,AGO2	7mer-m8	uguuggucGAUUCUGUGACGGu	| | ||||||||	ccguggguCGACUACACUGCCc
MIMAT0000255	hsa-miR-34a-5p	NM_006312	NCOR2	circRNA	chr12	124821664	124821684	-	4	0	AGO1-4,AGO2	7mer-m8	uguUGGUCGAUUCUGUGACGGu	||| || | |||||||	cccACCUGC-CACCCACUGCCc
MIMAT0000255	hsa-miR-34a-5p	NM_001206654	NCOR2	circRNA	chr12	124840082	124840103	-	4	1	AGO1-4,AGO2	7mer-m8	uguuggucGAUUCUGUGACGGu	| | |||||||||	cugggccuCCAUGACACUGCCc
MIMAT0000255	hsa-miR-34a-5p	NM_006312	NCOR2	circRNA	chr12	124840082	124840103	-	4	1	AGO1-4,AGO2	7mer-m8	uguuggucGAUUCUGUGACGGu	| | |||||||||	cugggccuCCAUGACACUGCCc
MIMAT0000255	hsa-miR-34a-5p	NM_001206654	NCOR2	circRNA	chr12	124840104	124840117	-	2	0	AGO1-4,AGO2	7mer-m8	uguuggucgAUUCUGUGACGGu	| | |||||||	--------gUCACCCACUGCCc
MIMAT0000255	hsa-miR-34a-5p	NM_006312	NCOR2	circRNA	chr12	124840104	124840117	-	2	0	AGO1-4,AGO2	7mer-m8	uguuggucgAUUCUGUGACGGu	| | |||||||	--------gUCACCCACUGCCc
MIMAT0000255	hsa-miR-34a-5p	NM_015409	EP400	circRNA	chr12	132466733	132466759	+	1	0	AGO1-4	7mer-m8	uguUGGUCGAUUCU-----GUGACGGu	:|||||| : | |||||||	gcuGCCAGCUUGCACACCCCACUGCCg
MIMAT0000255	hsa-miR-34a-5p	NM_001142641	FBRSL1	circRNA	chr12	133146596	133146616	+	3	0	AGO2	8mer	ugUUGGUCGAUUCUGUGACGGu	|:|: || : |||||||	agAGCUUCCU-GCCCACUGCCa
MIMAT0000255	hsa-miR-34a-5p	NM_001142641	FBRSL1	circRNA	chr12	133147053	133147074	+	6	0	AGO1-4,AGO2	7mer-m8	uguugGUCGAUUCUGUGACGGu	|| | |||||||||	ugccgCACCCCCGACACUGCCc
MIMAT0000255	hsa-miR-34a-5p	NM_001170543	PGAM5	circRNA	chr12	133277593	133277617	+	2	0	AGO1-4	8mer	ugUUGGUCGAUUCU---GUGACGGu	::|||| ||| |||||||	ugGGCCAGGACAGACAUCACUGCCa
MIMAT0000255	hsa-miR-34a-5p	NM_005895	GOLGA3	circRNA	chr12	133349783	133349803	-	1	0	AGO1-4	8mer	uguuggUCGAUUCUGUGACGGu	||| || |||||||	cgcuggAGC-CAGCCACUGCCa
MIMAT0000255	hsa-miR-34a-5p	NM_005895	GOLGA3	circRNA	chr12	133405094	133405114	-	2	0	AGO1-4	8mer	uguuggUCGAUUCUGUGACGGu	|||| : |||||||	ucccgaAGCU-GUCCACUGCCa
MIMAT0000255	hsa-miR-34a-5p	TCONS_l2_00007055	TCONS_l2_00007055	circRNA	chr13	20242286	20242307	-	1	0	AGO1-4	8mer	uguuggucgauucuGUGACGGu	|||||||	aagucucuucccucCACUGCCa
MIMAT0000255	hsa-miR-34a-5p	NM_022459	XPO4	circRNA	chr13	21371097	21371117	-	6	0	AGO1-4	8mer	ugUUGGUCGAUUCUGUGACGGu	|| ||| || |||||||	ucAAGCAG-GAAAUCACUGCCa
MIMAT0000255	hsa-miR-34a-5p	NM_014572	LATS2	circRNA	chr13	21625783	21625805	-	1	0	AGO1-4	7mer-m8	uguuGGUCG-AUUCUGUGACGGu	:|| | | :| |||||||	uuuuUCACCUUUGGUCACUGCCu
MIMAT0000255	hsa-miR-34a-5p	NM_014572	LATS2	circRNA	chr13	21630112	21630133	-	1	0	AGO2	7mer-m8	uguuggucgauucuGUGACGGu	|||||||	cagaggaaugcaauCACUGCCu
MIMAT0000255	hsa-miR-34a-5p	NM_001166271	SPATA13	circRNA	chr13	24798270	24798292	+	1	0	AGO1-4	7mer-m8	ugUUGGUC-GAUUCUGUGACGGu	| |:|| | |||||||||	ccACCUAGACGCUGACACUGCCg
MIMAT0000255	hsa-miR-34a-5p	NM_175854	PAN3	circRNA	chr13	28840885	28840907	+	1	0	AGO2	8mer	uguuGGUCGAUUCU-GUGACGGu	|| |||: | |||||||	uauuCCCUCUAGAACCACUGCCa
MIMAT0000255	hsa-miR-34a-5p	hsa_circ_0000469	hsa_circ_000831	circRNA	chr13	28840885	28840907	+	1	0	AGO2	8mer	uguuGGUCGAUUCU-GUGACGGu	|| |||: | |||||||	uauuCCCUCUAGAACCACUGCCa
MIMAT0000255	hsa-miR-34a-5p	NM_002019	FLT1	circRNA	chr13	29001904	29001925	-	2	0	AGO2	8mer	uguuggucgauucuGUGACGGu	|||||||	guguuuaaaaaccuCACUGCCa
MIMAT0000255	hsa-miR-34a-5p	NM_003045	SLC7A1	circRNA	chr13	30085299	30085320	-	1	0	AGO2	7mer-m8	uguuggucGAUUCUGUGACGGu	||:| :|||||||	ccaaggccCUGACGCACUGCCu
MIMAT0000255	hsa-miR-34a-5p	NM_001204406	ALOX5AP	circRNA	chr13	31318275	31318295	+	1	0	AGO1-4	8mer	ugUUGGUCGAUUCUGUGACGGu	:| |:| | ||||||||	uuGAGCGGGU-CUACACUGCCa
MIMAT0000255	hsa-miR-34a-5p	NM_014887	N4BP2L2	circRNA	chr13	33089440	33089459	-	2	0	AGO1-4	8mer	uguuGGUCGAUUCUGUGACGGu	| ||| | :|||||||	acuuCAAGC--AUGCACUGCCa
MIMAT0000255	hsa-miR-34a-5p	NM_025138	PROSER1	circRNA	chr13	39588282	39588305	-	2	0	AGO1-4	8mer	uguuGGUC-GAUU-CUGUGACGGu	|::| |||: | |||||||	uuuuCUGGCCUAGUGUCACUGCCa
MIMAT0000255	hsa-miR-34a-5p	NM_005780	LHFP	circRNA	chr13	39918138	39918157	-	2	0	AGO1-4,AGO2	7mer-m8	ugUUGGUCGAUUCUGUGACGGu	:| ||| | | |||||||	ggGAGCAGGU--GCCACUGCCg
MIMAT0000255	hsa-miR-34a-5p	NM_015058	KIAA0564	circRNA	chr13	42407607	42407629	-	1	0	AGO1-4	7mer-m8	uguuGGUCGA-UUCUGUGACGGu	||| | :||||||||||	ccuuCCAAAUGGAGACACUGCCu
MIMAT0000255	hsa-miR-34a-5p	NM_178009	DGKH	circRNA	chr13	42696740	42696762	+	2	0	AGO1-4	8mer	uguuGGUC--GAUUCUGUGACGGu	|:|| || | ||||||||	ggcuCUAGGUCUCA-ACACUGCCa
MIMAT0000255	hsa-miR-34a-5p	NM_016248	AKAP11	circRNA	chr13	42875932	42875954	+	5	0	AGO1-4	8mer	uguuggucGAU-UCUGUGACGGu	||| ||||||||||	gauccuccCUAGAGACACUGCCa
MIMAT0000255	hsa-miR-34a-5p	NM_031431	COG3	circRNA	chr13	46050359	46050380	+	1	0	AGO2	7mer-m8	uguUGGUCGAUUCUGUGACGGu	| || | || |||||||	uuuAACAUCCCAGUCACUGCCc
MIMAT0000255	hsa-miR-34a-5p	NM_001164213	LRCH1	circRNA	chr13	47324863	47324884	+	1	0	AGO2	7mer-m8	uguuggucgauucuGUGACGGu	|||||||	cccucucucccaccCACUGCCu
MIMAT0000255	hsa-miR-34a-5p	NM_213590	TRIM13	circRNA	chr13	50590109	50590130	+	1	0	AGO2	7mer-m8	uguuggucgauucuGUGACGGu	|||||||	gaugaccuuacuucCACUGCCu
MIMAT0000255	hsa-miR-34a-5p	NM_016075	VPS36	circRNA	chr13	52988699	52988720	-	1	0	AGO2	8mer	uguuggucgaUUCUGUGACGGu	::| |||||||	guaagguggaGGGCCACUGCCa
MIMAT0000255	hsa-miR-34a-5p	NM_001042517	DIAPH3	circRNA	chr13	60545199	60545220	-	2	0	AGO2	7mer-m8	uguuggucgauucuGUGACGGu	|||||||	uccuccuccgccucCACUGCCu
MIMAT0000255	hsa-miR-34a-5p	NM_080759	DACH1	circRNA	chr13	72063201	72063227	-	1	0	AGO2	7mer-m8	ugUUGG-UCGAUUCU----GUGACGGu	|||: :|| :|| |||||||	cuAACUGGGCAUGGACAACCACUGCCu
MIMAT0000255	hsa-miR-34a-5p	NM_001730	KLF5	circRNA	chr13	73650011	73650033	+	3	0	AGO2	7mer-m8	uguUGGUC--GAUUCUGUGACGGu	||||| ||:|| |||||||	ggcACCAGAACUGAG-CACUGCCc
MIMAT0000255	hsa-miR-34a-5p	NM_015057	MYCBP2	circRNA	chr13	77759312	77759333	-	6	0	AGO1,AGO1-4,AGO2	7mer-m8	uguuggucgauucuGUGACGGu	|||||||	ugucauaauacuuuCACUGCCu
MIMAT0000255	hsa-miR-34a-5p	NM_019080	NDFIP2	circRNA	chr13	80129594	80129617	+	1	0	AGO2	7mer-m8	ugUUGGUCGAUUC--UGUGACGGu	|||:| || || |||||||	gcAACUACCUUAGCUCCACUGCCc
MIMAT0000255	hsa-miR-34a-5p	NM_144778	MBNL2	circRNA	chr13	98009000	98009021	+	1	0	AGO1-4	8mer	ugUUGGUCGAUUCUGUGACGGu	| || :|:: |||||||	gaAUCCCAUUGGCCCACUGCCa
MIMAT0000255	hsa-miR-34a-5p	NM_001130048	DOCK9	circRNA	chr13	99445797	99445819	-	3	0	AGO1-4,AGO2	7mer-m8	ugUUGGUCGAUUCU-GUGACGGu	| ::| ||:: | |||||||	uuAUUUAACUGGAAUCACUGCCc
MIMAT0000255	hsa-miR-34a-5p	NM_001130048	DOCK9	circRNA	chr13	99483923	99483944	-	2	0	AGO1-4,AGO2	7mer-m8	uguuggucgauucuGUGACGGu	|||||||	uuaaaaaaugucuuCACUGCCu
MIMAT0000255	hsa-miR-34a-5p	NM_001144072	UBAC2	circRNA	chr13	99890741	99890762	+	4	0	AGO1-4,AGO2	8mer	uguuGGUCGAUUCUGUGACGGu	|| ||: |||||||	cccuCCUCCUGCCUCACUGCCa
MIMAT0000255	hsa-miR-34a-5p	NR_026644	UBAC2	circRNA	chr13	99890741	99890762	+	4	0	AGO1-4,AGO2	8mer	uguuGGUCGAUUCUGUGACGGu	|| ||: |||||||	cccuCCUCCUGCCUCACUGCCa
MIMAT0000255	hsa-miR-34a-5p	NM_003749	IRS2	circRNA	chr13	110435671	110435690	-	1	0	AGO2	8mer	uguUGGUCGAUUCUGUGACGGu	|| ||: | |||||||	ugcACGAGU--ACCCACUGCCa
MIMAT0000255	hsa-miR-34a-5p	NM_001846	COL4A2	circRNA	chr13	111160504	111160525	+	4	0	AGO1-4,AGO2	7mer-m8	uguuggucgauucUGUGACGGu	||||||||	augucuccaucccACACUGCCc
MIMAT0000255	hsa-miR-34a-5p	NM_001846	COL4A2	circRNA	chr13	111165240	111165261	+	7	1	AGO1-4,AGO2	7mer-m8	uguuggucgauucuGUGACGGu	|||||||	ggaggugcugucccCACUGCCc
MIMAT0000255	hsa-miR-34a-5p	NM_017664	ANKRD10	circRNA	chr13	111531386	111531407	-	2	0	AGO1-4,AGO2	7mer-m8	ugUUGGUCGAUUCU-GUGACGGu	||: | : |||| |||||||	uuAAUGA-UGAAGAUCACUGCCu
MIMAT0000255	hsa-miR-34a-5p	NM_006322	TUBGCP3	circRNA	chr13	113201936	113201956	-	1	0	AGO1-4	8mer	uguuGGUCGAUUCUGUGACGGu	|:|| |:: |||||||	ggccCUAG-UGGACCACUGCCa
MIMAT0000255	hsa-miR-34a-5p	NM_182851	CCNB1IP1	circRNA	chr14	20784601	20784624	-	4	1	AGO1-4	7mer-m8	ugUUGGU-CG-AUUCUGUGACGGu	::|:| || |::| |||||||	cuGGCUAUGCAUGGGUCACUGCCu
MIMAT0000255	hsa-miR-34a-5p	NM_001170629	CHD8	circRNA	chr14	21861971	21861992	-	8	0	AGO1-4,AGO2	7mer-m8	uguugGUCGAUUCUGUGACGGu	:| || | :|||||||	caguaUACCUCACGCACUGCCu
MIMAT0000255	hsa-miR-34a-5p	NM_020920	CHD8	circRNA	chr14	21861971	21861992	-	8	0	AGO1-4,AGO2	7mer-m8	uguugGUCGAUUCUGUGACGGu	:| || | :|||||||	caguaUACCUCACGCACUGCCu
MIMAT0000255	hsa-miR-34a-5p	NM_014045	LRP10	circRNA	chr14	23346424	23346445	+	1	0	AGO1-4	7mer-m8	ugUUGGUCGAUUCUGUGACGGu	|:| :|| |||||||	ggAGCAGGCACCCCCACUGCCc
MIMAT0000255	hsa-miR-34a-5p	NM_014045	LRP10	circRNA	chr14	23346499	23346520	+	4	0	AGO1-4,AGO2	7mer-m8	ugUUGGUCGAUUCUGUGACGGu	|| | | ::| |||||||	ugAAGCCCCAGGGCCACUGCCc
MIMAT0000255	hsa-miR-34a-5p	NM_022478	CDH24	circRNA	chr14	23518371	23518396	-	1	0	AGO2	8mer	ugUUGGU--CGAUUC--UGUGACGGu	|:||: |||:|| :|||||||	gcAGCCGGCGCUGAGCAGCACUGCCa
MIMAT0000255	hsa-miR-34a-5p	NM_003917	AP1G2	circRNA	chr14	24029520	24029538	-	10	0	AGO1,AGO1-4,AGO2	8mer	ugUUGGUCGAUUCUGUGACGGu	||:|| | | |||||||	uuAAUCACC--A-UCACUGCCa
MIMAT0000255	hsa-miR-34a-5p	NM_004563	PCK2	circRNA	chr14	24568850	24568871	+	3	0	AGO1-4	8mer	uguuggucgauucUGUGACGGu	:|||||||	uaugaugcggccuGCACUGCCa
MIMAT0000255	hsa-miR-34a-5p	NM_025230	DCAF11	circRNA	chr14	24587981	24588003	+	1	1	AGO2	7mer-m8	uguuggUCGAU-UCUGUGACGGu	|| || | ||||||||	ugagggAGAUACACACACUGCCc
MIMAT0000255	hsa-miR-34a-5p	NM_176783	PSME1	circRNA	chr14	24608150	24608172	+	4	0	AGO1-4,AGO2	7mer-m8	ugUUG-GUCGAUUCUGUGACGGu	||: :||:|| |||||||	uaAAUAUAGUUAUACCACUGCCc
MIMAT0000255	hsa-miR-34a-5p	NM_017999	RNF31	circRNA	chr14	24618649	24618672	+	1	0	AGO2	7mer-m8	uguuGGU-CG-AUUCUGUGACGGu	||| || | :|||||||	ugccCCAGGCACACUGCACUGCCc
MIMAT0000255	hsa-miR-34a-5p	NM_024658	IPO4	circRNA	chr14	24649693	24649717	-	3	0	AGO1-4,AGO2	7mer-m8	ugUUGGUCGAUUCU---GUGACGGu	|| ||||| |: |||||||	ucAAGCAGCUCUGGGCUCACUGCCu
MIMAT0000255	hsa-miR-34a-5p	NM_015473	HEATR5A	circRNA	chr14	31787441	31787463	-	1	0	AGO2	8mer	uguUGGUCGAUU-CUGUGACGGu	|||| ||:| | |||||||	gacACCACCUGAUGUCACUGCCa
MIMAT0000255	hsa-miR-34a-5p	NM_004274	AKAP6	circRNA	chr14	33015742	33015761	+	1	0	AGO2	7mer-m8	ugUUGGUCGAUUCUGUGACGGu	:| :| ||| :|||||||	auGAAUACCUA--GCACUGCCc
MIMAT0000255	hsa-miR-34a-5p	NM_020529	NFKBIA	circRNA	chr14	35871094	35871115	-	11	0	AGO1,AGO1-4,AGO2	7mer-m8	ugUUGGU-CGAUUCUGUGACGGu	| ||| || : ||||||||	auAUCCACACU-GCACACUGCCu
MIMAT0000255	hsa-miR-34a-5p	TCONS_00022478	TCONS_00022478	circRNA	chr14	38211232	38211255	+	2	0	AGO1-4,AGO2	7mer-m8	ugUUGGUCGAUUCU--GUGACGGu	:||: || : | |||||||	uuGACUCCCUUGUACCCACUGCCu
MIMAT0000255	hsa-miR-34a-5p	NM_002408	MGAT2	circRNA	chr14	50103660	50103681	+	1	0	AGO1-4	7mer-m8	uguuggucGAUUCUGUGACGGu	| || |||||||	cucuuuucCCAAACCACUGCCu
MIMAT0000255	hsa-miR-34a-5p	NM_002408	MGAT2	circRNA	chr14	50105203	50105223	+	2	0	AGO1-4	7mer-m8	ugUUGGUCGAUUCUGUGACGGu	:||: | | | |||||||	gaGACUCAC-AUGCCACUGCCc
MIMAT0000255	hsa-miR-34a-5p	NM_002408	MGAT2	circRNA	chr14	50108906	50108928	+	1	0	AGO1-4	7mer-m8	uguuGGUCGAU-UCUGUGACGGu	|::|| | ||||||||	gcuuCUGGCAAUUUACACUGCCu
MIMAT0000255	hsa-miR-34a-5p	NM_002408	MGAT2	circRNA	chr14	50266603	50266624	+	1	0	AGO1-4	8mer	uguuggucgAUUCUGUGACGGu	| ||:|||||||	uacugugugUCAGGCACUGCCa
MIMAT0000255	hsa-miR-34a-5p	NM_005776	CNIH	circRNA	chr14	54907991	54908011	-	10	0	AGO1,AGO1-4,AGO2	7mer-m8	uguugGUCGAUUCUGUGACGGu	| ||| : |||||||	uggcgCUGCU-GCUCACUGCCg
MIMAT0000255	hsa-miR-34a-5p	NM_004124	GMFB	circRNA	chr14	54943965	54943987	-	8	0	AGO1-4,AGO2	8mer	uguuggUC-GAUUCUGUGACGGu	|| || ||||||||	aguuuaAGACUUUUACACUGCCa
MIMAT0000255	hsa-miR-34a-5p	NM_015589	SAMD4A	circRNA	chr14	55134740	55134762	+	1	0	AGO2	7mer-m8	uguugGUCGA-UUCUGUGACGGu	|| || | ||||||||	agaugCAUCUCCACACACUGCCg
MIMAT0000255	hsa-miR-34a-5p	NM_015589	SAMD4A	circRNA	chr14	55158210	55158231	+	1	0	AGO2	7mer-m8	uguuggucGAUUCUGUGACGGu	|| | |||||||	cuuuucuuCUUACCCACUGCCc
MIMAT0000255	hsa-miR-34a-5p	NM_007086	WDHD1	circRNA	chr14	55454091	55454105	-	5	0	AGO1-4,AGO2	7mer-m8	uguuGGUCGAUUCUGUGACGGu	| |||| |||||||	----CAAGCU---UCACUGCCu
MIMAT0000255	hsa-miR-34a-5p	NM_021003	PPM1A	circRNA	chr14	60761554	60761578	+	4	0	AGO1-4,AGO2	8mer	uguuGGUCGAUUC---UGUGACGGu	||| |:|| :|||||||	uuuuCCACAUGAGUCAGCACUGCCa
MIMAT0000255	hsa-miR-34a-5p	NM_021003	PPM1A	circRNA	chr14	60762870	60762891	+	2	0	AGO1-4	8mer	uguuggucgAUUCUGUGACGGu	||| ||||||||	guguuuuugUAACACACUGCCa
MIMAT0000255	hsa-miR-34a-5p	NM_021003	PPM1A	circRNA	chr14	60762938	60762959	+	2	0	AGO1-4	7mer-m8	uguuggucgauucuGUGACGGu	|||||||	uuuuaaaauaauuuCACUGCCc
MIMAT0000255	hsa-miR-34a-5p	NM_017420	SIX4	circRNA	chr14	61185116	61185136	-	3	0	AGO1-4,AGO2	8mer	ugUUGGUCGAUUCUGUGACGGu	| |:|| :|| |||||||	uaAUCUAGAGGAG-CACUGCCa
MIMAT0000255	hsa-miR-34a-5p	NM_001243084	HIF1A	circRNA	chr14	62207653	62207671	+	16	0	AGO1-4,AGO2	8mer	uguUGGUCGAUUCUGUGACGGu	|||| ||| |||||||	gccACCA-CUA--CCACUGCCa
MIMAT0000255	hsa-miR-34a-5p	NM_001530	HIF1A	circRNA	chr14	62207653	62207671	+	16	0	AGO1-4,AGO2	8mer	uguUGGUCGAUUCUGUGACGGu	|||| ||| |||||||	gccACCA-CUA--CCACUGCCa
MIMAT0000255	hsa-miR-34a-5p	NM_006977	ZBTB25	circRNA	chr14	64957239	64957258	-	1	0	AGO1	8mer	ugUUGGUCGAU-UCUGUGACGGu	||||| | | :|||||||||	--AACCA-CAAUGGACACUGCCa
MIMAT0000255	hsa-miR-34a-5p	NM_006977	ZBTB25	circRNA	chr14	64957239	64957260	-	1	0	AGO1	8mer	ugUUGGUCGAU-UCUGUGACGGu	||||| | | :|||||||||	agAACCA-CAAUGGACACUGCCa
MIMAT0000255	hsa-miR-34a-5p	NM_152443	RDH12	circRNA	chr14	68200916	68200937	+	1	0	AGO1-4	7mer-m8	uguuggUCGAUUCU-GUGACGGu	||| | | |||||||	aagaagAGC-ACCAUCACUGCCu
MIMAT0000255	hsa-miR-34a-5p	NM_015346	ZFYVE26	circRNA	chr14	68250075	68250102	-	2	0	AGO1,AGO1-4	7mer-m8	uguuGGUCGAU-UCU-----GUGACGGu	||||||| | : |||||||	uggcCCAGCUACACGCCUCUCACUGCCu
MIMAT0000255	hsa-miR-34a-5p	hsa_circ_0000547	hsa_circ_001250	circRNA	chr14	68402355	68402377	+	1	0	AGO1-4	7mer-m8	uguuggUCG-AUUCUGUGACGGu	||: |:|| |||||||	auuagaAGUGUGAGCCACUGCCc
MIMAT0000255	hsa-miR-34a-5p	NM_003861	DCAF5	circRNA	chr14	69519054	69519077	-	2	0	AGO1-4,AGO2	7mer-m8	ugUUGGUCGAUUC--UGUGACGGu	:||:||: :| |||||||	cuGACUAGUGUGGCCUCACUGCCc
MIMAT0000255	hsa-miR-34a-5p	NM_001252152	SLC39A9	circRNA	chr14	69928371	69928394	+	3	0	AGO1,AGO2	7mer-m8	uguuggucGAUU--CUGUGACGGu	|||| | |||||||	gccuacuuCUAAGUGUCACUGCCu
MIMAT0000255	hsa-miR-34a-5p	NM_018375	SLC39A9	circRNA	chr14	69928371	69928394	+	3	0	AGO1,AGO2	7mer-m8	uguuggucGAUU--CUGUGACGGu	|||| | |||||||	gccuacuuCUAAGUGUCACUGCCu
MIMAT0000255	hsa-miR-34a-5p	NM_001034852	SMOC1	circRNA	chr14	70490108	70490130	+	5	0	AGO1-4,AGO2	7mer-m8	ugUUGGUCGA-UUCUGUGACGGu	:|| || | | |||||||	aaGACAAGGUCAUUUCACUGCCu
MIMAT0000255	hsa-miR-34a-5p	NM_033141	MAP3K9	circRNA	chr14	71215607	71215628	-	2	0	AGO1-4,AGO2	7mer-m8	uguuggucgauucuGUGACGGu	|||||||	ccaaggacuccuucCACUGCCu
MIMAT0000255	hsa-miR-34a-5p	NM_033141	MAP3K9	circRNA	chr14	71246054	71246077	-	1	0	AGO1-4	8mer	uguUGGUCGAUUCU--GUGACGGu	||: ||: |: |||||||	guuACUUACUGUGGCUCACUGCCa
MIMAT0000255	hsa-miR-34a-5p	NM_014982	PCNX	circRNA	chr14	71500709	71500732	+	1	2	AGO2	7mer-m8	uguuggucgaUUCU--GUGACGGu	|||| |||||||	ucugaaguaaAAGAUCCACUGCCu
MIMAT0000255	hsa-miR-34a-5p	hsa_circ_0000552	hsa_circ_000594	circRNA	chr14	71889189	71889210	+	2	0	AGO1-4	7mer-m8	uguuggucgauucuGUGACGGu	|||||||	cuccccauuccuacCACUGCCc
MIMAT0000255	hsa-miR-34a-5p	hsa_circ_0006783	hsa_circ_0006783	circRNA	chr14	71889189	71889210	+	2	0	AGO1-4	7mer-m8	uguuggucgauucuGUGACGGu	|||||||	cuccccauuccuacCACUGCCc
MIMAT0000255	hsa-miR-34a-5p	hsa_circ_0000552	hsa_circ_000594	circRNA	chr14	71892075	71892095	+	1	0	AGO1-4	7mer-m8	uguuggucGAUUCUGUGACGGu	|| || |||||||	auuuuccuCUCAG-CACUGCCu
MIMAT0000255	hsa-miR-34a-5p	hsa_circ_0006783	hsa_circ_0006783	circRNA	chr14	71892075	71892095	+	1	0	AGO1-4	7mer-m8	uguuggucGAUUCUGUGACGGu	|| || |||||||	auuuuccuCUCAG-CACUGCCu
MIMAT0000255	hsa-miR-34a-5p	NM_021260	ZFYVE1	circRNA	chr14	73437711	73437734	-	2	0	AGO1-4,AGO2	7mer-m8	ugUUGGUCGAUUC-U-GUGACGGu	|:|: | ||| | |||||||	caAGCUCUCCAAGCACCACUGCCg
MIMAT0000255	hsa-miR-34a-5p	NM_021260	ZFYVE1	circRNA	chr14	73437759	73437780	-	1	0	AGO1-4	8mer	uguuggucgauucuGUGACGGu	|||||||	accacgaaauccucCACUGCCa
MIMAT0000255	hsa-miR-34a-5p	NM_001005743	NUMB	circRNA	chr14	73751029	73751050	-	2	0	AGO1-4,AGO2	7mer-m8	uguuggucgauucUGUGACGGu	||||||||	guugccccuggcaACACUGCCc
MIMAT0000255	hsa-miR-34a-5p	NM_194278	C14orf43	circRNA	chr14	74206073	74206097	-	4	0	AGO1-4,AGO2	7mer-m8	ugUUGGUCGAU---UCUGUGACGGu	|||| | | || |||||||	gaAACCCCCAAACCAGUCACUGCCc
MIMAT0000255	hsa-miR-34a-5p	NM_152444	PTGR2	circRNA	chr14	74325534	74325555	+	1	0	AGO2	7mer-m8	ugUUGGUCGAUUCUGUGACGGu	| |: |: || |||||||	aaAUCUUGUGAAACCACUGCCc
MIMAT0000255	hsa-miR-34a-5p	NM_000428	LTBP2	circRNA	chr14	74972768	74972789	-	1	0	AGO1-4	7mer-m8	uguuGGUCGAUUCUGUGACGGu	|||| ::|:|||||||	augcCCAGGAGGGGCACUGCCg
MIMAT0000255	hsa-miR-34a-5p	NM_000428	LTBP2	circRNA	chr14	74976443	74976464	-	1	0	AGO1-4	7mer-m8	uguuggucgaUUCUGUGACGGu	| |:|||||||	gugaaugaagACGGCACUGCCu
MIMAT0000255	hsa-miR-34a-5p	NM_000428	LTBP2	circRNA	chr14	74983527	74983549	-	1	0	AGO1-4	8mer	ugUUGGUCGAUU-CUGUGACGGu	:::||| || |||||||||	auGGUCAGGAAAGGACACUGCCa
MIMAT0000255	hsa-miR-34a-5p	NM_000428	LTBP2	circRNA	chr14	75002631	75002652	-	3	0	AGO1-4	8mer	uguuggUCGAUUCUGUGACGGu	| || | |||||||	gacugaACCUCACUCACUGCCa
MIMAT0000255	hsa-miR-34a-5p	NM_000428	LTBP2	circRNA	chr14	75018906	75018927	-	1	0	AGO1-4	7mer-m8	ugUUGGUCGAUUCUGUGACGGu	|::| || ||||||||	gcAGUCCACUUUCACACUGCCg
MIMAT0000255	hsa-miR-34a-5p	NM_015305	ANGEL1	circRNA	chr14	77253811	77253831	-	5	0	AGO1-4	7mer-m8	uguuggucGAUUCUGUGACGGu	|| :|||||||||	ucuguuccCU-GGACACUGCCu
MIMAT0000255	hsa-miR-34a-5p	NM_015305	ANGEL1	circRNA	chr14	77257091	77257110	-	4	1	AGO1-4	7mer-m8	uguUGGUCGAUUCUGUGACGGu	|||| | | :|||||||	gguACCAUCCA--GCACUGCCu
MIMAT0000255	hsa-miR-34a-5p	NM_015305	ANGEL1	circRNA	chr14	77272859	77272882	-	1	0	AGO1-4	7mer-m8	uguUGGUCGAU--UCUGUGACGGu	::||| |: || |||||||	acuGUCAGAUGGCAGCCACUGCCc
MIMAT0000255	hsa-miR-34a-5p	NM_020421	ADCK1	circRNA	chr14	78392276	78392299	+	1	0	AGO2	8mer	ugUUGG-UCGA-UUCUGUGACGGu	|:|| |||| | |||||||	ucAGCCAAGCUCCCGUCACUGCCa
MIMAT0000255	hsa-miR-34a-5p	NM_005197	FOXN3	circRNA	chr14	89628923	89628943	-	1	0	AGO2	7mer-m8	uguuGGUCGAUUCUGUGACGGu	||||| :| ||||||||	guccCCAGC-GACACACUGCCc
MIMAT0000255	hsa-miR-34a-5p	hsa_circ_0000558	hsa_circ_002145	circRNA	chr14	89628923	89628943	-	1	0	AGO2	7mer-m8	uguuGGUCGAUUCUGUGACGGu	||||| :| ||||||||	guccCCAGC-GACACACUGCCc
MIMAT0000255	hsa-miR-34a-5p	NM_018319	TDP1	circRNA	chr14	90429810	90429831	+	4	0	AGO1-4	7mer-m8	uguuGGUCGAUUCUGUGACGGu	||| : | |:|||||||	gcucCCAAUGACGGCACUGCCc
MIMAT0000255	hsa-miR-34a-5p	NM_032560	SMEK1	circRNA	chr14	91939585	91939605	-	4	0	AGO1-4	8mer	ugUUGGUCGAUUCUGUGACGGu	||| ||| || |||||||	agAACAUGCU-AGCCACUGCCa
MIMAT0000255	hsa-miR-34a-5p	NM_152332	TC2N	circRNA	chr14	92302722	92302746	-	3	0	AGO1-4	7mer-m8	uguugGUCGAUUC---UGUGACGGu	|||| :|| |||||||	ggcgaCAGCAGAGCGCCCACUGCCu
MIMAT0000255	hsa-miR-34a-5p	NM_001008530	LGMN	circRNA	chr14	93214853	93214874	-	1	0	AGO2	8mer	uguuggucgauucuGUGACGGu	|||||||	gccgccgccgccacCACUGCCa
MIMAT0000255	hsa-miR-34a-5p	NM_175748	UBR7	circRNA	chr14	93685633	93685654	+	5	0	AGO1-4,AGO2	8mer	uguuggucgaUUCUGUGACGGu	|||||||||||	cuuauaaagaAAGACACUGCCa
MIMAT0000255	hsa-miR-34a-5p	NM_001002860	BTBD7	circRNA	chr14	93723675	93723698	-	3	0	AGO1-4,AGO2	7mer-m8	ugUUGGUCGAUU--CUGUGACGGu	|||: ||:| |:|||||||	caAACUUACUGAGUGGCACUGCCc
MIMAT0000255	hsa-miR-34a-5p	NM_020414	DDX24	circRNA	chr14	94528756	94528776	-	11	0	AGO1-4,AGO2	7mer-m8	uguuggUCGAUUCUGUGACGGu	||: ||| |||||||	auugagAGUGAAG-CACUGCCc
MIMAT0000255	hsa-miR-34a-5p	NM_177438	DICER1	circRNA	chr14	95571486	95571507	-	36	0	AGO1,AGO1-4,AGO2	7mer-m8	uguuggucgauucuGUGACGGu	|||||||	uacuuuaucgccuuCACUGCCu
MIMAT0000255	hsa-miR-34a-5p	NM_016417	GLRX5	circRNA	chr14	96010501	96010521	+	4	0	AGO1,AGO1-4,AGO2	8mer	uguUGGUCGAUUCUGUGACGGu	::||| :| |||||||	cauGUCAG-AGACUCACUGCCa
MIMAT0000255	hsa-miR-34a-5p	NM_018036	ATG2B	circRNA	chr14	96748370	96748393	-	1	0	AGO2	7mer-m8	ugUUGGU-CGAUUC-UGUGACGGu	:|:|| ||||:| ||||||||	agGAUCAUGCUAGGCACACUGCCc
MIMAT0000255	hsa-miR-34a-5p	NM_016337	EVL	circRNA	chr14	100551127	100551148	+	3	0	AGO1-4,AGO2	8mer	uguUGGUCGAUUCUGUGACGGu	|:| | | ||||||||	aacAUCUACCACAACACUGCCa
MIMAT0000255	hsa-miR-34a-5p	NM_207117	SLC25A47	circRNA	chr14	100795211	100795232	+	1	0	AGO1-4	7mer-m8	uguUGGUCGAUUCUGUGACGGu	:| :|| | :|||||||	accGCGGGCCACUGCACUGCCu
MIMAT0000255	hsa-miR-34a-5p	NM_024515	WDR25	circRNA	chr14	100934368	100934389	+	1	0	AGO2	7mer-m8	uguuggucgauUCUGUGACGGu	:|:|||||||	ccguggacuccGGGCACUGCCu
MIMAT0000255	hsa-miR-34a-5p	NM_001161725	PPP2R5C	circRNA	chr14	102348954	102348974	+	1	0	AGO2	7mer-m8	uguugguCGAUUCUGUGACGGu	||| :| |||||||	guccugcGCU-GGCCACUGCCu
MIMAT0000255	hsa-miR-34a-5p	NM_002719	PPP2R5C	circRNA	chr14	102348954	102348974	+	1	0	AGO2	7mer-m8	uguugguCGAUUCUGUGACGGu	||| :| |||||||	guccugcGCU-GGCCACUGCCu
MIMAT0000255	hsa-miR-34a-5p	NM_001376	DYNC1H1	circRNA	chr14	102516083	102516105	+	4	0	AGO1-4	8mer	uguuggUCG-AUUCUGUGACGGu	:|| || |||||||	gccugaGGCGUACAUCACUGCCa
MIMAT0000255	hsa-miR-34a-5p	NM_006035	CDC42BPB	circRNA	chr14	103398867	103398888	-	5	0	AGO1-4	7mer-m8	uguuGGUCGAUUCUGUGACGGu	|| || | |||||||	uagcCCUGCCACCCCACUGCCc
MIMAT0000255	hsa-miR-34a-5p	NM_001128918	MARK3	circRNA	chr14	103958181	103958208	+	4	2	AGO1-4	8mer	ugUUGGUCGA----UUCU--GUGACGGu	||:| ||| |||| |||||||	cgAAUCCGCUUCCCAAGAGGCACUGCCa
MIMAT0000255	hsa-miR-34a-5p	NM_152307	TRMT61A	circRNA	chr14	104001400	104001421	+	3	0	AGO1-4,AGO2	8mer	uguuggucgauucuGUGACGGu	|||||||	caauaugaaguaucCACUGCCa
MIMAT0000255	hsa-miR-34a-5p	NM_015656	KIF26A	circRNA	chr14	104641952	104641972	+	1	0	AGO1-4	7mer-m8	ugUUGGUCGAUUCUGUGACGGu	|: ||| |:| |||||||	ggAGGCAG-GAGGCCACUGCCc
MIMAT0000255	hsa-miR-34a-5p	NM_022489	INF2	circRNA	chr14	105185677	105185696	+	3	0	AGO1-4,AGO2	8mer	uguugguCGAUUCUGUGACGGu	||| | |||||||	ugccuuuGCU--GCCACUGCCa
MIMAT0000255	hsa-miR-34a-5p	NM_138420	AHNAK2	circRNA	chr14	105435924	105435945	-	1	0	AGO1-4	7mer-m8	uguuggucgauUCUGUGACGGu	| :|||||||	uccuuuuucccAUGCACUGCCu
MIMAT0000255	hsa-miR-34a-5p	NM_001312	CRIP2	circRNA	chr14	105946402	105946423	+	7	1	AGO1-4,AGO2	7mer-m8	uguuGGUCGAUUCUGUGACGGu	|::|: ||||||||	cugcCUGGUGCCCACACUGCCu
MIMAT0000255	hsa-miR-34a-5p	NR_002224	ADAM6	circRNA	chr14	106444874	106444893	-	4	1	AGO1-4	7mer-m8	uguuGGUCGAUUCUGUGACGGu	||| ||: | |||||||	agucCCA-CUGUG-CACUGCCc
MIMAT0000255	hsa-miR-34a-5p	NM_004667	HERC2	circRNA	chr15	28380699	28380719	-	1	0	AGO2	7mer-m8	uguuggUCGAUUCUGUGACGGu	|| ||| |||||||	cucuggAGGAAAG-CACUGCCu
MIMAT0000255	hsa-miR-34a-5p	NM_004667	HERC2	circRNA	chr15	28420680	28420701	-	1	0	AGO1	7mer-m8	uguuggucgauucUGUGACGGu	:|||||||	cugucggggcccuGCACUGCCu
MIMAT0000255	hsa-miR-34a-5p	NM_004667	HERC2	circRNA	chr15	28506074	28506096	-	5	0	AGO1-4	7mer-m8	uguUGGUCGA-UUCUGUGACGGu	:| :||| | |||||||	gcuGCAGGCUCCACCCACUGCCu
MIMAT0000255	hsa-miR-34a-5p	hsa_circ_0000587	hsa_circ_000849	circRNA	chr15	28506074	28506096	-	5	0	AGO1-4	7mer-m8	uguUGGUCGA-UUCUGUGACGGu	:| :||| | |||||||	gcuGCAGGCUCCACCCACUGCCu
MIMAT0000255	hsa-miR-34a-5p	NM_004667	HERC2	circRNA	chr15	28511014	28511033	-	1	0	AGO2	7mer-m8	uguugGUCGAUUCUGUGACGGu	|:|| | |||||||	cagugCGGCCA--UCACUGCCg
MIMAT0000255	hsa-miR-34a-5p	hsa_circ_0000587	hsa_circ_000849	circRNA	chr15	28511014	28511033	-	1	0	AGO2	7mer-m8	uguugGUCGAUUCUGUGACGGu	|:|| | |||||||	cagugCGGCCA--UCACUGCCg
MIMAT0000255	hsa-miR-34a-5p	hsa_circ_0000588	hsa_circ_002046	circRNA	chr15	28511014	28511033	-	1	0	AGO2	7mer-m8	uguugGUCGAUUCUGUGACGGu	|:|| | |||||||	cagugCGGCCA--UCACUGCCg
MIMAT0000255	hsa-miR-34a-5p	TCONS_l2_00009410	TCONS_l2_00009410	circRNA	chr15	28881849	28881873	+	1	0	AGO1-4	8mer	ugUUGGUC--GAU-UCUGUGACGGu	|:|:|| ||: |||||||	ugAGCUAGGCCUGCCCCCACUGCCa
MIMAT0000255	hsa-miR-34a-5p	NM_003257	TJP1	circRNA	chr15	30010611	30010631	-	9	0	AGO1,AGO1-4,AGO2	7mer-m8	ugUUGGUCGAUUCUGUGACGGu	|| || | || |||||||	ucAAACA-CCAAACCACUGCCu
MIMAT0000255	hsa-miR-34a-5p	NM_017762	MTMR10	circRNA	chr15	31232588	31232610	-	2	0	AGO2	8mer	ugUUGGUCGA-UUCUGUGACGGu	:|:: || || ||||||||	ugGAUUCUCUCAAAACACUGCCa
MIMAT0000255	hsa-miR-34a-5p	NM_015995	KLF13	circRNA	chr15	31666291	31666313	+	2	0	AGO1-4,AGO2	7mer-m8	ugUUGGU-CGAUUCUGUGACGGu	| ||| || || |||||||	ggACCCAGGCCUAGCCACUGCCc
MIMAT0000255	hsa-miR-34a-5p	NM_130901	OTUD7A	circRNA	chr15	32125463	32125484	-	1	0	AGO1-4	8mer	uguuggucgauucuGUGACGGu	|||||||	ggagaaagagccucCACUGCCa
MIMAT0000255	hsa-miR-34a-5p	NM_014783	ARHGAP11A	circRNA	chr15	32912323	32912344	+	2	0	AGO2	7mer-m8	uguUGGUCGAUUCUGUGACGGu	||| :||| :|||||||	aguACCUUUUAAUGCACUGCCc
MIMAT0000255	hsa-miR-34a-5p	NM_013372	GREM1	circRNA	chr15	33023070	33023093	+	4	0	AGO1-4	8mer	ugUUGGU--CGAUUCUGUGACGGu	::||| | ::|:|||||||	ggGGCCAAGGGCGGGGCACUGCCa
MIMAT0000255	hsa-miR-34a-5p	NM_080650	ATPBD4	circRNA	chr15	35663440	35663463	-	1	0	AGO1-4	7mer-m8	uguugGUC-GAUU-CUGUGACGGu	||| ||| |||||||	uuauaCAGAAUAAUUUCACUGCCu
MIMAT0000255	hsa-miR-34a-5p	NM_001013703	EIF2AK4	circRNA	chr15	40311323	40311342	+	1	0	AGO1-4	8mer	ugUUGGUCGAUUCUGUGACGGu	::||||:| |||||||	ggGGCCAGUU--CCCACUGCCa
MIMAT0000255	hsa-miR-34a-5p	NM_001142761	C15orf23	circRNA	chr15	40679363	40679385	+	5	0	AGO1,AGO1-4,AGO2,AGO3	8mer	uguuggUCGAU-UCUGUGACGGu	||||| |||||||||	aaugaaAGCUACUGACACUGCCa
MIMAT0000255	hsa-miR-34a-5p	NM_017553	INO80	circRNA	chr15	41271674	41271700	-	1	0	AGO1-4	7mer-m8	ugUUGGUCGAUUCU------GUGACGGu	||:|||| |:|| |||||||	ucAAUCAGC-AGGACAGCCUCACUGCCc
MIMAT0000255	hsa-miR-34a-5p	NM_001164273	MGA	circRNA	chr15	42005462	42005479	+	3	0	AGO1-4,AGO2	7mer-m8	ugUUGGUCGAUUCUGUGACGGu	|||| ||| |||||||	ccAACCUGCU----CACUGCCg
MIMAT0000255	hsa-miR-34a-5p	hsa_circ_0000593	hsa_circ_001756	circRNA	chr15	42005462	42005479	+	3	0	AGO1-4,AGO2	7mer-m8	ugUUGGUCGAUUCUGUGACGGu	|||| ||| |||||||	ccAACCUGCU----CACUGCCg
MIMAT0000255	hsa-miR-34a-5p	NM_001164273	MGA	circRNA	chr15	42052600	42052620	+	2	0	AGO2	8mer	uguUGGUCGAUUCUGUGACGGu	:||:| | ||||||||	aucGCCGG-ACACACACUGCCa
MIMAT0000255	hsa-miR-34a-5p	NM_001114633	PLA2G4B	circRNA	chr15	42131059	42131081	+	1	0	AGO2	7mer-m8	uguuggucGAU-UCUGUGACGGu	||: :| |||||||	ccuugaucCUGUGGCCACUGCCc
MIMAT0000255	hsa-miR-34a-5p	NM_139265	EHD4	circRNA	chr15	42192747	42192770	-	2	0	AGO1-4	7mer-m8	ugUUGG--UCGAUUCUGUGACGGu	:||| :| |||:|||||||	auGACCUUGGGCAAGGCACUGCCc
MIMAT0000255	hsa-miR-34a-5p	NM_015289	VPS39	circRNA	chr15	42452372	42452393	-	2	0	AGO1-4,AGO2	7mer-m8	uguUGGUCGAUUCUGUGACGGu	|:|| :| |||||||	uuuAUCACUUCCCUCACUGCCc
MIMAT0000255	hsa-miR-34a-5p	NM_015289	VPS39	circRNA	chr15	42459059	42459082	-	2	0	AGO2	8mer	uguuGGUCGAUUCU--GUGACGGu	|::| || | |||||||	acgcCUGGAGAACAAUCACUGCCa
MIMAT0000255	hsa-miR-34a-5p	NM_001110503	TMEM87A	circRNA	chr15	42523401	42523422	-	1	0	AGO2	7mer-m8	ugUUGGUCGAUUCUGUGACGGu	::|: | ||||||||||	uuGGCUUUCCUAGACACUGCCu
MIMAT0000255	hsa-miR-34a-5p	NM_015497	TMEM87A	circRNA	chr15	42523401	42523422	-	1	0	AGO2	7mer-m8	ugUUGGUCGAUUCUGUGACGGu	::|: | ||||||||||	uuGGCUUUCCUAGACACUGCCu
MIMAT0000255	hsa-miR-34a-5p	NM_138477	CDAN1	circRNA	chr15	43016541	43016566	-	1	0	AGO2	7mer-m8	uguuggucGAUUCU----GUGACGGu	|||||: |||||||	uuccugcuCUAAGGGUGUCACUGCCu
MIMAT0000255	hsa-miR-34a-5p	NM_138477	CDAN1	circRNA	chr15	43027513	43027533	-	1	0	AGO1-4	7mer-m8	uguuGGUCGAUUCUGUGACGGu	:||||| |||||||	ucuuUCAGCU-CCUCACUGCCc
MIMAT0000255	hsa-miR-34a-5p	NM_012142	CCNDBP1	circRNA	chr15	43478403	43478422	+	1	0	AGO2	7mer-m8	uguuGGUCGAUUCUGUGACGGu	:||||| |||||||	ucucUCAGCU--UCCACUGCCg
MIMAT0000255	hsa-miR-34a-5p	NM_002373	MAP1A	circRNA	chr15	43817143	43817164	+	2	0	AGO1-4,AGO2	8mer	uguuGGUCGAUUCUGUGACGGu	|| | ||||||||||	gugcCCUCCCCAGACACUGCCa
MIMAT0000255	hsa-miR-34a-5p	NM_002373	MAP1A	circRNA	chr15	43820338	43820364	+	1	0	AGO1-4	7mer-m8	uguuGGUCGAUUCU-----GUGACGGu	||||| :|| |||||||	gcccCCAGCCUGGAUUCCUCACUGCCc
MIMAT0000255	hsa-miR-34a-5p	NM_002373	MAP1A	circRNA	chr15	43823284	43823305	+	3	0	AGO1-4,AGO2	7mer-m8	uguuggucgAUUCUGUGACGGu	|||| |||||||	gguuaaaaaUAAGCCACUGCCu
MIMAT0000255	hsa-miR-34a-5p	NM_005313	PDIA3	circRNA	chr15	44048847	44048862	+	11	0	AGO1-4,AGO2	8mer	uguugguCGAUU-CUGUGACGGu	|:|:| :|||||||	-------GUUGAUUGCACUGCCa
MIMAT0000255	hsa-miR-34a-5p	NM_024908	WDR76	circRNA	chr15	44149331	44149354	+	3	0	AGO1-4,AGO2,AGO3	7mer-m8	ugUUGGUCG-AUUCU-GUGACGGu	|: |||: | | |||||||	auAGACAGUAUUUUAUCACUGCCg
MIMAT0000255	hsa-miR-34a-5p	NM_016396	CTDSPL2	circRNA	chr15	44751257	44751276	+	3	0	AGO1-4,AGO2	8mer	ugUUGGUCGAUUCUGUGACGGu	|| || | || :|||||||	ccAAACA-C-AACGCACUGCCa
MIMAT0000255	hsa-miR-34a-5p	NM_017672	TRPM7	circRNA	chr15	50884678	50884699	-	4	0	AGO1-4,AGO2	7mer-m8	uguuggucgauucuGUGACGGu	|||||||	acauuaaaaacacuCACUGCCc
MIMAT0000255	hsa-miR-34a-5p	NM_001174116	DMXL2	circRNA	chr15	51772295	51772313	-	2	0	AGO1-4	7mer-m8	uguuGGUCGAUUCUGUGACGGu	||| ||| |||||||	gucuCCA-CUA--CCACUGCCu
MIMAT0000255	hsa-miR-34a-5p	NM_001174116	DMXL2	circRNA	chr15	51791674	51791695	-	1	0	AGO1-4	7mer-m8	uguuggucgauucuGUGACGGu	|||||||	ugaugguacuccuuCACUGCCu
MIMAT0000255	hsa-miR-34a-5p	NM_001174116	DMXL2	circRNA	chr15	51829841	51829862	-	4	0	AGO1-4	7mer-m8	uguugGUCGAUUCUGUGACGGu	:| | | | |||||||	uagugUACCAAUGCCACUGCCu
MIMAT0000255	hsa-miR-34a-5p	NM_014547	TMOD3	circRNA	chr15	52155073	52155093	+	7	0	AGO1-4,AGO2	8mer	uguugGUCGAUUCUGUGACGGu	|| | | |:|||||||	cugcaCAUC-AUGGCACUGCCa
MIMAT0000255	hsa-miR-34a-5p	NM_018728	MYO5C	circRNA	chr15	52534345	52534367	-	2	0	AGO1-4	7mer-m8	ugUUGGUCGAUUCU--GUGACGGu	||:|| :| ||| |||||||	auAAUCA-UUCAGAAGCACUGCCg
MIMAT0000255	hsa-miR-34a-5p	NM_006628	ARPP19	circRNA	chr15	52839919	52839939	-	24	0	AGO1,AGO1-4,AGO2	8mer	ugUUG-GUCGAUUCUGUGACGGu	||| |||| | ||||||||	cuAACUCAGC--ACACACUGCCa
MIMAT0000255	hsa-miR-34a-5p	NM_173814	PRTG	circRNA	chr15	55929482	55929504	-	1	0	AGO2	7mer-m8	uguUGGUCGAUU-CUGUGACGGu	| :|| :| |||||||||	auuAAUAGAGGAUGACACUGCCc
MIMAT0000255	hsa-miR-34a-5p	NM_022841	RFX7	circRNA	chr15	56394397	56394418	-	1	0	AGO2	7mer-m8	uguuggucgauucUGUGACGGu	||||||||	uguucauaugccaACACUGCCc
MIMAT0000255	hsa-miR-34a-5p	NM_022841	RFX7	circRNA	chr15	56435002	56435023	-	1	0	AGO2	7mer-m8	ugUUGGUCGAUUCUGUGACGGu	| ||:| | |||||||	acAUCCGGAGACUUCACUGCCc
MIMAT0000255	hsa-miR-34a-5p	NM_001018088	VPS13C	circRNA	chr15	62201291	62201311	-	1	0	AGO2	7mer-m8	uguuggucgAUUCUGUGACGGu	||| ||||||||	ugguggaugUAA-ACACUGCCg
MIMAT0000255	hsa-miR-34a-5p	NM_001018088	VPS13C	circRNA	chr15	62283243	62283264	-	2	0	AGO1-4	8mer	uguuggucgauucuGUGACGGu	|||||||	aaagauaaacucuuCACUGCCa
MIMAT0000255	hsa-miR-34a-5p	NM_001218	CA12	circRNA	chr15	63634245	63634266	-	6	0	AGO1-4,AGO2	8mer	uguuggucgauucUGUGACGGu	:|||||||	uauccugacgccaGCACUGCCa
MIMAT0000255	hsa-miR-34a-5p	NM_002537	OAZ2	circRNA	chr15	64980156	64980180	-	3	0	AGO2	8mer	ugUUGGUCGA---UUCUGUGACGGu	||::| :| || |||||||	cuAAUUAAUUCUCAAAUCACUGCCa
MIMAT0000255	hsa-miR-34a-5p	NM_025201	PLEKHO2	circRNA	chr15	65157721	65157742	+	2	0	AGO1-4	7mer-m8	uguUGGUCGAUUCUGUGACGGu	| || | | :|||||||	aacAACAUCCACAGCACUGCCc
MIMAT0000255	hsa-miR-34a-5p	hsa_circ_0000616	hsa_circ_000601	circRNA	chr15	65558910	65558931	-	3	0	AGO1,AGO1-4	8mer	uguuggucgauucUGUGACGGu	:|||||||	uccacaauggccuGCACUGCCa
MIMAT0000255	hsa-miR-34a-5p	NM_017882	CLN6	circRNA	chr15	68499849	68499870	-	9	0	AGO1-4,AGO2	7mer-m8	uguuggucgauuCUGUGACGGu	| |||||||	uggcucuguccuGUCACUGCCc
MIMAT0000255	hsa-miR-34a-5p	NM_017882	CLN6	circRNA	chr15	68526721	68526743	-	1	0	AGO1-4	7mer-m8	ugUUGGUCGAUUC-UGUGACGGu	|:||| | :| ||||||||	gcAGCCAUAUCGGUACACUGCCu
MIMAT0000255	hsa-miR-34a-5p	NM_015554	GLCE	circRNA	chr15	69563549	69563570	+	1	0	AGO2	7mer-m8	uguuggucgauucUGUGACGGu	||||||||	ugcuguugguuuuACACUGCCu
MIMAT0000255	hsa-miR-34a-5p	NM_001104554	PAQR5	circRNA	chr15	69672261	69672282	+	1	0	AGO2	7mer-m8	uguuggUCGAUUCUGUGACGGu	||:| | |||||||	ccacagAGUUCUGCCACUGCCu
MIMAT0000255	hsa-miR-34a-5p	NM_024817	THSD4	circRNA	chr15	72020990	72021013	+	1	0	AGO2	7mer-m8	ugUUGGUC-GAUUCU-GUGACGGu	||: || :| || |||||||	caAAUGAGAUUUCGAGCACUGCCg
MIMAT0000255	hsa-miR-34a-5p	NM_024817	THSD4	circRNA	chr15	72069730	72069752	+	3	0	AGO1-4,AGO2	7mer-m8	ugUUGGUCGAUUCU-GUGACGGu	|:: :| |: | |||||||	ucAGUAGGGCAGCAUCACUGCCu
MIMAT0000255	hsa-miR-34a-5p	NM_024817	THSD4	circRNA	chr15	72072499	72072520	+	1	1	AGO1-4	8mer	uguuggucgauuCUGUGACGGu	| |||||||	cuccuuucuucuGUCACUGCCa
MIMAT0000255	hsa-miR-34a-5p	NM_032907	UBL7	circRNA	chr15	74744666	74744689	-	4	0	AGO1,AGO1-4,AGO2	7mer-m8	uguuGGUCGAU--UCUGUGACGGu	||:| |: : ||||||||	aguuCCGGGUGUUGCACACUGCCc
MIMAT0000255	hsa-miR-34a-5p	NM_001130028	CLK3	circRNA	chr15	74912508	74912529	+	1	0	AGO1-4	8mer	ugUUGGU-CGAUUCUGUGACGGu	|| || || | |||||||	gcAAGCAUGCCCA-CCACUGCCa
MIMAT0000255	hsa-miR-34a-5p	NM_004383	CSK	circRNA	chr15	75090993	75091013	+	3	0	AGO1-4,AGO2	7mer-m8	ugUUGGUCGAUUCUGUGACGGu	|||: | | |:|||||||	acAACU-UCCACGGCACUGCCg
MIMAT0000255	hsa-miR-34a-5p	NM_004383	CSK	circRNA	chr15	75093211	75093232	+	1	0	AGO1-4	7mer-m8	uguuggUCGAUUCUGUGACGGu	| | | | |||||||	auuaagAACGACGCCACUGCCc
MIMAT0000255	hsa-miR-34a-5p	NM_006715	MAN2C1	circRNA	chr15	75656351	75656370	-	2	0	AGO1-4,AGO3	8mer	uguUGGUCGAUUCUGUGACGGu	:||| | |:|:|||||||	cauGCCA-C-AGGGCACUGCCa
MIMAT0000255	hsa-miR-34a-5p	NM_024776	PEAK1	circRNA	chr15	77405815	77405834	-	1	0	AGO1-4	7mer-m8	uguuGGUCGAUUCUGUGACGGu	:| ||| | |||||||	ccccUCUGCU--GCCACUGCCu
MIMAT0000255	hsa-miR-34a-5p	NM_024776	PEAK1	circRNA	chr15	77406337	77406358	-	5	0	AGO1-4,AGO2	7mer-m8	uguuggUCGAUUCUGUGACGGu	|| | | |||||||	ucagaaAGGUUAUCCACUGCCc
MIMAT0000255	hsa-miR-34a-5p	NM_006383	CIB2	circRNA	chr15	78397642	78397666	-	2	0	AGO2	7mer-m8	ugUUGGUC--GA-UUCUGUGACGGu	| ||:| || |:|||||||||	acAUCCGGAUCUGAGGACACUGCCg
MIMAT0000255	hsa-miR-34a-5p	NM_005530	IDH3A	circRNA	chr15	78452447	78452470	+	1	0	AGO2	8mer	uguuggUCGAUU--CUGUGACGGu	||| :| | |||||||	gggaggAGCGGAACGUCACUGCCa
MIMAT0000255	hsa-miR-34a-5p	NM_018689	KIAA1199	circRNA	chr15	81166205	81166218	+	1	0	AGO1-4	8mer	uguuggucgaUUCUGUGACGGu	|: ||||||||	--------ggAGCACACUGCCa
MIMAT0000255	hsa-miR-34a-5p	NM_024580	EFTUD1	circRNA	chr15	82554068	82554088	-	2	0	AGO1-4	8mer	uguuGGUCGAUUCUGUGACGGu	|||| || ||||||||	aacuCCAG-AAAAACACUGCCa
MIMAT0000255	hsa-miR-34a-5p	NM_014630	ZNF592	circRNA	chr15	85341150	85341171	+	2	0	AGO1-4,AGO2	8mer	ugUUGGUCGAUUCUGUGACGGu	| |||| : |||||||||	acAUCCAGGAGCGACACUGCCa
MIMAT0000255	hsa-miR-34a-5p	NM_001243137	PDE8A	circRNA	chr15	85661021	85661044	+	3	1	AGO1-4,AGO2	7mer-m8	ugUUGGUCGA--UUCUGUGACGGu	:|: ||| | | |||||||	cuGAUGUGCUUCAUGCCACUGCCu
MIMAT0000255	hsa-miR-34a-5p	NM_002605	PDE8A	circRNA	chr15	85661021	85661044	+	3	1	AGO1-4,AGO2	7mer-m8	ugUUGGUCGA--UUCUGUGACGGu	:|: ||| | | |||||||	cuGAUGUGCUUCAUGCCACUGCCu
MIMAT0000255	hsa-miR-34a-5p	NM_001113378	FANCI	circRNA	chr15	89804911	89804936	+	6	0	AGO1,AGO2	7mer-m8	uguUGGUCGAUUCU----GUGACGGu	||:| ||| | |||||||	guuACUACCUAUCAUUCUCACUGCCc
MIMAT0000255	hsa-miR-34a-5p	NM_198525	KIF7	circRNA	chr15	90193014	90193034	-	2	0	AGO2	8mer	uguuGGUCGAUUCUGUGACGGu	| || | :|:|||||||	ugcuCGAGGU-GGGCACUGCCa
MIMAT0000255	hsa-miR-34a-5p	NM_001199058	C15orf38-AP3S2	circRNA	chr15	90374026	90374047	-	2	0	AGO1-4	7mer-m8	uguuGGUCGAUUCUGUGACGGu	||||| |:|||||||	caccCCAGCCCUGGCACUGCCc
MIMAT0000255	hsa-miR-34a-5p	NR_023361	AP3S2	circRNA	chr15	90374026	90374047	-	2	0	AGO1-4	7mer-m8	uguuGGUCGAUUCUGUGACGGu	||||| |:|||||||	caccCCAGCCCUGGCACUGCCc
MIMAT0000255	hsa-miR-34a-5p	NM_001199058	C15orf38-AP3S2	circRNA	chr15	90375365	90375386	-	1	0	AGO1-4	8mer	uguuggucgauucuGUGACGGu	|||||||	ggguuuucagugcuCACUGCCa
MIMAT0000255	hsa-miR-34a-5p	NR_023361	AP3S2	circRNA	chr15	90375365	90375386	-	1	0	AGO1-4	8mer	uguuggucgauucuGUGACGGu	|||||||	ggguuuucagugcuCACUGCCa
MIMAT0000255	hsa-miR-34a-5p	NM_001199058	C15orf38-AP3S2	circRNA	chr15	90377480	90377501	-	1	0	AGO1-4	8mer	uguugGUCGAUUCUGUGACGGu	:|| || |||||||	cuccaUAGGGAACCCACUGCCa
MIMAT0000255	hsa-miR-34a-5p	NR_023361	AP3S2	circRNA	chr15	90377480	90377501	-	1	0	AGO1-4	8mer	uguugGUCGAUUCUGUGACGGu	:|| || |||||||	cuccaUAGGGAACCCACUGCCa
MIMAT0000255	hsa-miR-34a-5p	NM_020210	SEMA4B	circRNA	chr15	90772775	90772796	+	20	0	AGO1-4,AGO2	7mer-m8	uguuggucgauucUGUGACGGu	||||||||	cuaagggauaucaACACUGCCc
MIMAT0000255	hsa-miR-34a-5p	NM_022769	CRTC3	circRNA	chr15	91181827	91181848	+	3	0	AGO1-4,AGO2	8mer	ugUUGGUCGAUUCUGUGACGGu	|: |||| |||||||	ccAGGCAGCCUCCUCACUGCCa
MIMAT0000255	hsa-miR-34a-5p	NM_000057	BLM	circRNA	chr15	91334003	91334024	+	2	0	AGO2	7mer-m8	uguuggucgAUUCUGUGACGGu	|| |||||||	auggggaaaUAUCUCACUGCCu
MIMAT0000255	hsa-miR-34a-5p	NM_002569	FURIN	circRNA	chr15	91424546	91424567	+	2	0	AGO1-4,AGO2	7mer-m8	ugUUGGU-CGAUUCUGUGACGGu	|:|:: |: || |||||||	agAGCUGUGUCCAG-CACUGCCc
MIMAT0000255	hsa-miR-34a-5p	NM_006122	MAN2A2	circRNA	chr15	91456934	91456955	+	1	1	AGO1-4	7mer-m8	uguuGGU-CGAUUCUGUGACGGu	:|| ||| : ||||||||	cgccUCACGCU-GCACACUGCCc
MIMAT0000255	hsa-miR-34a-5p	NM_006122	MAN2A2	circRNA	chr15	91461555	91461576	+	4	0	AGO1-4,AGO2	7mer-m8	uguuGGUCGAUUCUGUGACGGu	|::||| |||||||	uccuCUGGCUUCCUCACUGCCc
MIMAT0000255	hsa-miR-34a-5p	NM_001039675	UNC45A	circRNA	chr15	91490052	91490073	+	4	0	AGO1,AGO1-4,AGO2	8mer	uguuggucgauucuGUGACGGu	|||||||	cgggccucauucauCACUGCCa
MIMAT0000255	hsa-miR-34a-5p	NM_001039675	UNC45A	circRNA	chr15	91497119	91497143	+	6	0	AGO1,AGO1-4	7mer-m8	uguuGGUCGAUUC---UGUGACGGu	|| ||| :| :|||||||	cagcCCUGCUUGGCCAGCACUGCCu
MIMAT0000255	hsa-miR-34a-5p	NM_013272	SLCO3A1	circRNA	chr15	92406650	92406671	+	1	0	AGO1-4	7mer-m8	uguuggUCGAUUCUGUGACGGu	||: | |||||||	gccgugAGUACAACCACUGCCg
MIMAT0000255	hsa-miR-34a-5p	NM_013272	SLCO3A1	circRNA	chr15	92417621	92417643	+	2	0	AGO1-4	7mer-m8	ugUUGGUCGAUUCU-GUGACGGu	| ||| : |||| |||||||	auACCCAUUAAAGAUCACUGCCc
MIMAT0000255	hsa-miR-34a-5p	NM_013272	SLCO3A1	circRNA	chr15	92456582	92456603	+	1	0	AGO1-4	8mer	uguuGGU-CGAUUCUGUGACGGu	||: ||| : |||||||	agccCCGCGCU-GCUCACUGCCa
MIMAT0000255	hsa-miR-34a-5p	NM_144598	LRRC28	circRNA	chr15	99903350	99903371	+	1	0	AGO1-4	7mer-m8	uguuggUCGAUUCUGUGACGGu	||||: :|||||||	uccuagAGCUGCUGCACUGCCc
MIMAT0000255	hsa-miR-34a-5p	NM_000517	HBA2	circRNA	chr16	223471	223487	+	1	1	AGO1-4	7mer-m8	uguuggucGAUUCUGUGACGGu	||||| |||||||	-----cucCUAAGCCACUGCCu
MIMAT0000255	hsa-miR-34a-5p	NM_000558	HBA1	circRNA	chr16	227282	227298	+	1	0	AGO1-4	7mer-m8	uguuggucGAUUCUGUGACGGu	||||| |||||||	-----cucCUAAGCCACUGCCu
MIMAT0000255	hsa-miR-34a-5p	NM_032039	ITFG3	circRNA	chr16	316069	316089	+	5	0	AGO1-4,AGO2	7mer-m8	ugUUGGUCGAUUCUGUGACGGu	|| || :| | |||||||	auAAACAUUUUUG-CACUGCCu
MIMAT0000255	hsa-miR-34a-5p	NM_020664	DECR2	circRNA	chr16	461378	461399	+	1	0	AGO1-4	8mer	ugUUGGUCGAUUCUGUGACGGu	:| || | |:| |||||||	cuGAGCACCAAGGUCACUGCCa
MIMAT0000255	hsa-miR-34a-5p	NM_001172663	RAB40C	circRNA	chr16	677402	677421	+	1	0	AGO2	7mer-m8	ugUUGGUCGAUUCUGUGACGGu	:|| |||| |||||||	ucGACAAGCU--UCCACUGCCc
MIMAT0000255	hsa-miR-34a-5p	NM_022092	CHTF18	circRNA	chr16	840592	840614	+	5	0	AGO1-4,AGO2	7mer-m8	ugUUGGUCGA-UUCUGUGACGGu	|: |: || || |||||||	caAGACGCCUCCAGUCACUGCCu
MIMAT0000255	hsa-miR-34a-5p	NM_016111	TELO2	circRNA	chr16	1560120	1560142	+	3	0	AGO2	7mer-m8	uguUGG-UCGAUUCUGUGACGGu	||: :|| :|:|||||||	uacACUGGGCCUGGGCACUGCCc
MIMAT0000255	hsa-miR-34a-5p	NM_144570	HN1L	circRNA	chr16	1741933	1741954	+	1	0	AGO2	8mer	uguuggucgauUCUGUGACGGu	:| |||||||	uuugggucuccGGUCACUGCCa
MIMAT0000255	hsa-miR-34a-5p	NM_002952	RPS2	circRNA	chr16	2012513	2012534	-	18	0	AGO1,AGO1-4	8mer	ugUUGGUCGAUUCUGUGACGGu	|:|| | : :|||||||	ucAGCCCGGGGCUGCACUGCCa
MIMAT0000255	hsa-miR-34a-5p	NM_006453	TBL3	circRNA	chr16	2028660	2028683	+	2	0	AGO1-4,AGO2	7mer-m8	ugUUGGUCGAUUC--UGUGACGGu	|||| : ||| :|||||||	gaAACCCAUAAAGGCGCACUGCCc
MIMAT0000255	hsa-miR-34a-5p	NM_001009944	PKD1	circRNA	chr16	2139827	2139849	-	1	0	AGO1-4	7mer-m8	ugUUGGUCGAUUCU-GUGACGGu	::|| || : | |||||||	cgGGCCUGCGGCCAGCACUGCCc
MIMAT0000255	hsa-miR-34a-5p	NM_032271	TRAF7	circRNA	chr16	2220692	2220713	+	2	0	AGO1-4,AGO2	7mer-m8	uguuggucgauucuGUGACGGu	|||||||	gcgcuccacauucuCACUGCCc
MIMAT0000255	hsa-miR-34a-5p	NM_080594	RNPS1	circRNA	chr16	2305698	2305718	-	6	0	AGO1,AGO1-4,AGO2	8mer	ugUUGGUCGAUUCU-GUGACGGu	::|||| :||| |||||||	auGGCCAG--GAGAUCACUGCCa
MIMAT0000255	hsa-miR-34a-5p	NM_001089	ABCA3	circRNA	chr16	2334855	2334876	-	2	0	AGO1-4	7mer-m8	uguuggucgauUCUGUGACGGu	:| |||||||	uucuugggggcGGCCACUGCCu
MIMAT0000255	hsa-miR-34a-5p	NM_016333	SRRM2	circRNA	chr16	2818902	2818923	+	1	0	AGO1-4	7mer-m8	uguuggucgauucuGUGACGGu	|||||||	ggcaccccucccccCACUGCCg
MIMAT0000255	hsa-miR-34a-5p	NM_024339	THOC6	circRNA	chr16	3076693	3076717	+	2	0	AGO1,AGO2	7mer-m8	uguUG-GUC-GAU-UCUGUGACGGu	|| ||| ||| | |||||||	gccACACAGACUACAUCCACUGCCu
MIMAT0000255	hsa-miR-34a-5p	NM_003456	ZNF205	circRNA	chr16	3170080	3170097	+	1	0	AGO1-4	7mer-m8	ugUUGGUCGAUUCUGUGACGGu	|:|| ||| |||||||	gaAGCC--CUA--CCACUGCCu
MIMAT0000255	hsa-miR-34a-5p	NM_016292	TRAP1	circRNA	chr16	3736051	3736071	-	3	0	AGO1-4	8mer	uguugGUCGAUUCUGUGACGGu	|:|| ||| |||||||	ucugaCGGCCAAG-CACUGCCa
MIMAT0000255	hsa-miR-34a-5p	NM_032575	GLIS2	circRNA	chr16	4382227	4382251	+	2	0	AGO1-4,AGO2	7mer-m8	ugUUGGUCGAUUCU---GUGACGGu	:|||||||::|| |||||||	aaGACCAGCUGGGAGCCCACUGCCu
MIMAT0000255	hsa-miR-34a-5p	NM_032575	GLIS2	circRNA	chr16	4386946	4386970	+	5	0	AGO1-4,AGO2	7mer-m8	uguUGGUCGAUU---CUGUGACGGu	||| | || | |||||||	cccACCCCCCAAGCCGCCACUGCCc
MIMAT0000255	hsa-miR-34a-5p	NM_032575	GLIS2	circRNA	chr16	4387555	4387577	+	5	0	AGO1-4,AGO2	7mer-m8	uguugGUCGA-UUCUGUGACGGu	||||| |:|||||||	cccggCAGCUCCCGGCACUGCCc
MIMAT0000255	hsa-miR-34a-5p	NM_016936	UBN1	circRNA	chr16	4910895	4910915	+	1	0	AGO2	8mer	uguuGGUCGAUUCUGUGACGGu	|||| :| |||||||	ugcuCCAG-GCGGCCACUGCCa
MIMAT0000255	hsa-miR-34a-5p	NM_016256	NAGPA	circRNA	chr16	5078070	5078095	-	1	0	AGO1-4	8mer	ugUUGGUCG-AU---UCUGUGACGGu	:||| || |: :|:|||||||	ggGACCUGCGUGGACGGGCACUGCCa
MIMAT0000255	hsa-miR-34a-5p	NM_032167	SNX29	circRNA	chr16	12662531	12662552	+	2	0	AGO1-4	7mer-m8	uguuGGUCGAUUCUGUGACGGu	||| | || |||||||	gcguCCACCCCAGCCACUGCCg
MIMAT0000255	hsa-miR-34a-5p	NM_016561	BFAR	circRNA	chr16	14738355	14738376	+	7	0	AGO1-4,AGO2	7mer-m8	uguuggucgauuCUGUGACGGu	| |||||||	acagcuucugccGUCACUGCCu
MIMAT0000255	hsa-miR-34a-5p	NM_004996	ABCC1	circRNA	chr16	15016439	15016460	+	1	0	AGO1-4	7mer-m8	uguuGGUCGAUUCUGUGACGGu	:|||: : :|||||||	guucUCAGUGGUAGCACUGCCg
MIMAT0000255	hsa-miR-34a-5p	NM_014287	NOMO1	circRNA	chr16	15016439	15016460	+	1	0	AGO1-4	7mer-m8	uguuGGUCGAUUCUGUGACGGu	:|||: : :|||||||	guucUCAGUGGUAGCACUGCCg
MIMAT0000255	hsa-miR-34a-5p	NM_004996	ABCC1	circRNA	chr16	15024321	15024346	+	1	0	AGO1-4	7mer-m8	ugUUGG--UCGAUUCU--GUGACGGu	|:|| :||| | : |||||||	ggAGCCUGGGCUCACGUCCACUGCCc
MIMAT0000255	hsa-miR-34a-5p	NM_014287	NOMO1	circRNA	chr16	15024321	15024346	+	1	0	AGO1-4	7mer-m8	ugUUGG--UCGAUUCU--GUGACGGu	|:|| :||| | : |||||||	ggAGCCUGGGCUCACGUCCACUGCCc
MIMAT0000255	hsa-miR-34a-5p	NM_004996	ABCC1	circRNA	chr16	15131098	15131117	+	6	0	AGO1-4	7mer-m8	ugUUGGUCGAUUCUGUGACGGu	|:|: ||| |:|||||||	gaAGCUCGCU--GGCACUGCCc
MIMAT0000255	hsa-miR-34a-5p	NM_014287	NOMO1	circRNA	chr16	15131098	15131117	+	6	0	AGO1-4	7mer-m8	ugUUGGUCGAUUCUGUGACGGu	|:|: ||| |:|||||||	gaAGCUCGCU--GGCACUGCCc
MIMAT0000255	hsa-miR-34a-5p	NM_004996	ABCC1	circRNA	chr16	15658417	15658437	+	9	0	AGO1,AGO2,AGO3	8mer	ugUUGGUCGAUUCUGUGACGGu	|| | :| | |||||||	ggAAAAAUUUUA-UCACUGCCa
MIMAT0000255	hsa-miR-34a-5p	NM_014287	NOMO1	circRNA	chr16	15658417	15658437	+	9	0	AGO1,AGO2,AGO3	8mer	ugUUGGUCGAUUCUGUGACGGu	|| | :| | |||||||	ggAAAAAUUUUA-UCACUGCCa
MIMAT0000255	hsa-miR-34a-5p	NM_001184998	KIAA0430	circRNA	chr16	15698186	15698207	-	2	0	AGO1-4,AGO2	7mer-m8	uguuggucgauucuGUGACGGu	|||||||	ucucugcgaucucuCACUGCCc
MIMAT0000255	hsa-miR-34a-5p	NM_004996	ABCC1	circRNA	chr16	15769055	15769076	+	1	0	AGO1-4	8mer	uguuggucgauucuGUGACGGu	|||||||	ucccagucccccacCACUGCCa
MIMAT0000255	hsa-miR-34a-5p	NM_014287	NOMO1	circRNA	chr16	15769055	15769076	+	1	0	AGO1-4	8mer	uguuggucgauucuGUGACGGu	|||||||	ucccagucccccacCACUGCCa
MIMAT0000255	hsa-miR-34a-5p	NM_004996	ABCC1	circRNA	chr16	15775090	15775111	+	1	0	AGO1-4	7mer-m8	ugUUG-GUCGAUUCUGUGACGGu	|:| | |:||| ||||||||	ccAGCACUGUUAA-ACACUGCCu
MIMAT0000255	hsa-miR-34a-5p	NM_014287	NOMO1	circRNA	chr16	15775090	15775111	+	1	0	AGO1-4	7mer-m8	ugUUG-GUCGAUUCUGUGACGGu	|:| | |:||| ||||||||	ccAGCACUGUUAA-ACACUGCCu
MIMAT0000255	hsa-miR-34a-5p	NM_004996	ABCC1	circRNA	chr16	16139752	16139775	+	4	0	AGO1,AGO1-4,AGO2	7mer-m8	uguugGUCGAU--UCUGUGACGGu	| |||: | |||||||	ccgugCUGCUGUUUGUCACUGCCu
MIMAT0000255	hsa-miR-34a-5p	NM_014287	NOMO1	circRNA	chr16	16139752	16139775	+	4	0	AGO1,AGO1-4,AGO2	7mer-m8	uguugGUCGAU--UCUGUGACGGu	| |||: | |||||||	ccgugCUGCUGUUUGUCACUGCCu
MIMAT0000255	hsa-miR-34a-5p	hsa_circ_0000677	hsa_circ_001569	circRNA	chr16	16139752	16139775	+	4	0	AGO1,AGO1-4,AGO2	7mer-m8	uguugGUCGAU--UCUGUGACGGu	| |||: | |||||||	ccgugCUGCUGUUUGUCACUGCCu
MIMAT0000255	hsa-miR-34a-5p	NM_004996	ABCC1	circRNA	chr16	16190126	16190147	+	3	0	AGO1-4	7mer-m8	uguuggucgauucuGUGACGGu	|||||||	caucuuucugcccuCACUGCCc
MIMAT0000255	hsa-miR-34a-5p	NM_014287	NOMO1	circRNA	chr16	16190126	16190147	+	3	0	AGO1-4	7mer-m8	uguuggucgauucuGUGACGGu	|||||||	caucuuucugcccuCACUGCCc
MIMAT0000255	hsa-miR-34a-5p	NM_004996	ABCC1	circRNA	chr16	16357240	16357262	+	1	0	AGO1-4	7mer-m8	uguuGGUCGA-UUCUGUGACGGu	|:: || :| |||||||	ccguCUGCCUCCGGCCACUGCCu
MIMAT0000255	hsa-miR-34a-5p	NM_014287	NOMO1	circRNA	chr16	16357240	16357262	+	1	0	AGO1-4	7mer-m8	uguuGGUCGA-UUCUGUGACGGu	|:: || :| |||||||	ccguCUGCCUCCGGCCACUGCCu
MIMAT0000255	hsa-miR-34a-5p	NM_015092	SMG1	circRNA	chr16	18840703	18840724	-	4	0	AGO1-4,AGO2	7mer-m8	ugUUGGUCGAUUCUGUGACGGu	|| : :|| |||||||||	gcAAGUUCUUACGACACUGCCu
MIMAT0000255	hsa-miR-34a-5p	NM_015092	SMG1	circRNA	chr16	18846428	18846448	-	8	1	AGO1-4,AGO2	8mer	uguUGGUCGAUUCUGUGACGGu	::|||:| | |||||||	uguGUCAGUUCA-UCACUGCCa
MIMAT0000255	hsa-miR-34a-5p	NM_001034841	ITPRIPL2	circRNA	chr16	19130896	19130919	+	2	0	AGO1-4	7mer-m8	uguUGGUC-GAUUCU-GUGACGGu	||||| :|: || |||||||	gccACCAGUUUGCGACCACUGCCu
MIMAT0000255	hsa-miR-34a-5p	NR_028028	ITPRIPL2	circRNA	chr16	19130896	19130919	+	2	0	AGO1-4	7mer-m8	uguUGGUC-GAUUCU-GUGACGGu	||||| :|: || |||||||	gccACCAGUUUGCGACCACUGCCu
MIMAT0000255	hsa-miR-34a-5p	NM_130464	NPIPL3	circRNA	chr16	21437387	21437407	-	1	0	AGO1-4	7mer-m8	uguugGUCGAUUCUGUGACGGu	||| |:| |||||||	uggcaCAGGUGA-CCACUGCCc
MIMAT0000255	hsa-miR-34a-5p	NM_130464	NPIPL3	circRNA	chr16	21457341	21457361	-	1	0	AGO1-4	8mer	ugUUGGUCGAUUCUGUGACGGu	|||::| | |||||||	ucAACUGG-UCCUUCACUGCCa
MIMAT0000255	hsa-miR-34a-5p	NR_002594	SLC7A5P2	circRNA	chr16	21869667	21869687	-	1	0	AGO1-4	7mer-m8	uguugGUCGAUUCUGUGACGGu	||| |:| |||||||	uggcaCAGGUGA-CCACUGCCc
MIMAT0000255	hsa-miR-34a-5p	NR_027155	LOC100271836	circRNA	chr16	21869667	21869687	-	1	0	AGO1-4	7mer-m8	uguugGUCGAUUCUGUGACGGu	||| |:| |||||||	uggcaCAGGUGA-CCACUGCCc
MIMAT0000255	hsa-miR-34a-5p	hsa_circ_0038447	hsa_circ_0038447	circRNA	chr16	21869667	21869687	-	1	0	AGO1-4	7mer-m8	uguugGUCGAUUCUGUGACGGu	||| |:| |||||||	uggcaCAGGUGA-CCACUGCCc
MIMAT0000255	hsa-miR-34a-5p	hsa_circ_0038448	hsa_circ_0038448	circRNA	chr16	21869667	21869687	-	1	0	AGO1-4	7mer-m8	uguugGUCGAUUCUGUGACGGu	||| |:| |||||||	uggcaCAGGUGA-CCACUGCCc
MIMAT0000255	hsa-miR-34a-5p	NR_002594	SLC7A5P2	circRNA	chr16	21889603	21889623	-	2	0	AGO1-4	8mer	ugUUGGUCGAUUCUGUGACGGu	|||::| | |||||||	ucAACUGG-UCCUUCACUGCCa
MIMAT0000255	hsa-miR-34a-5p	NR_027155	LOC100271836	circRNA	chr16	21889603	21889623	-	2	0	AGO1-4	8mer	ugUUGGUCGAUUCUGUGACGGu	|||::| | |||||||	ucAACUGG-UCCUUCACUGCCa
MIMAT0000255	hsa-miR-34a-5p	hsa_circ_0038447	hsa_circ_0038447	circRNA	chr16	21889603	21889623	-	2	0	AGO1-4	8mer	ugUUGGUCGAUUCUGUGACGGu	|||::| | |||||||	ucAACUGG-UCCUUCACUGCCa
MIMAT0000255	hsa-miR-34a-5p	hsa_circ_0038448	hsa_circ_0038448	circRNA	chr16	21889603	21889623	-	2	0	AGO1-4	8mer	ugUUGGUCGAUUCUGUGACGGu	|||::| | |||||||	ucAACUGG-UCCUUCACUGCCa
MIMAT0000255	hsa-miR-34a-5p	NM_013302	EEF2K	circRNA	chr16	22291542	22291562	+	4	0	AGO1-4,AGO2	7mer-m8	uguUGGUCGAUUCUGUGACGGu	||::| || ||||||||	ugcACUGG-UACAACACUGCCc
MIMAT0000255	hsa-miR-34a-5p	NM_013302	EEF2K	circRNA	chr16	22295314	22295335	+	1	0	AGO1-4	7mer-m8	ugUUGGUCGAUUCUGUGACGGu	|||||| || |||||||	guAACCAGGAAAAUCACUGCCg
MIMAT0000255	hsa-miR-34a-5p	NM_001083614	EARS2	circRNA	chr16	23534835	23534856	-	1	0	AGO2	8mer	uguuggucgauucuGUGACGGu	|||||||	gagaagugugacucCACUGCCa
MIMAT0000255	hsa-miR-34a-5p	NR_003501	EARS2	circRNA	chr16	23534835	23534856	-	1	0	AGO2	8mer	uguuggucgauucuGUGACGGu	|||||||	gagaagugugacucCACUGCCa
MIMAT0000255	hsa-miR-34a-5p	NM_005030	PLK1	circRNA	chr16	23695232	23695251	+	7	0	AGO1,AGO1-4,AGO2	7mer-m8	ugUUGGUCGAUUCUGUGACGGu	|: ||| | |||||||	ucAGACAG--AUCCCACUGCCc
MIMAT0000255	hsa-miR-34a-5p	NM_015171	XPO6	circRNA	chr16	28204929	28204949	-	1	0	AGO1-4	8mer	uguuGGUCGAUUCUGUGACGGu	|: ||| : |||||||	cuuuCUUGCU-GCUCACUGCCa
MIMAT0000255	hsa-miR-34a-5p	NM_001199142	EIF3C	circRNA	chr16	28391402	28391425	-	5	1	AGO1,AGO1-4	7mer-m8	uguUGGU-CGAUUC-UGUGACGGu	|||: ||:|| |||||||	ugcACCGCACUGAGCCCACUGCCc
MIMAT0000255	hsa-miR-34a-5p	NM_001037808	EIF3C	circRNA	chr16	28746528	28746551	+	6	2	AGO1,AGO1-4	7mer-m8	uguUGGU-CGAUUC-UGUGACGGu	|||: ||:|| |||||||	ugcACCGCACUGAGCCCACUGCCc
MIMAT0000255	hsa-miR-34a-5p	NM_003321	TUFM	circRNA	chr16	28856685	28856705	-	7	0	AGO1,AGO1-4,AGO2,AGO3	7mer-m8	uguuggUCGAUUCUGUGACGGu	|| || :|||||||	auguggAG-UAUAGCACUGCCg
MIMAT0000255	hsa-miR-34a-5p	NR_002453	LOC595101	circRNA	chr16	29517878	29517898	-	1	0	AGO1-4	7mer-m8	uguugGUCGAUUCUGUGACGGu	||| |:| |||||||	uggcaCAGGUGA-CCACUGCCc
MIMAT0000255	hsa-miR-34a-5p	hsa_circ_0004082	hsa_circ_0004082	circRNA	chr16	29517878	29517898	-	1	0	AGO1-4	7mer-m8	uguugGUCGAUUCUGUGACGGu	||| |:| |||||||	uggcaCAGGUGA-CCACUGCCc
MIMAT0000255	hsa-miR-34a-5p	hsa_circ_0038892	hsa_circ_0038892	circRNA	chr16	29517878	29517898	-	1	0	AGO1-4	7mer-m8	uguugGUCGAUUCUGUGACGGu	||| |:| |||||||	uggcaCAGGUGA-CCACUGCCc
MIMAT0000255	hsa-miR-34a-5p	hsa_circ_0038893	hsa_circ_0038893	circRNA	chr16	29517878	29517898	-	1	0	AGO1-4	7mer-m8	uguugGUCGAUUCUGUGACGGu	||| |:| |||||||	uggcaCAGGUGA-CCACUGCCc
MIMAT0000255	hsa-miR-34a-5p	hsa_circ_0038894	hsa_circ_0038894	circRNA	chr16	29517878	29517898	-	1	0	AGO1-4	7mer-m8	uguugGUCGAUUCUGUGACGGu	||| |:| |||||||	uggcaCAGGUGA-CCACUGCCc
MIMAT0000255	hsa-miR-34a-5p	hsa_circ_0038895	hsa_circ_0038895	circRNA	chr16	29517878	29517898	-	1	0	AGO1-4	7mer-m8	uguugGUCGAUUCUGUGACGGu	||| |:| |||||||	uggcaCAGGUGA-CCACUGCCc
MIMAT0000255	hsa-miR-34a-5p	hsa_circ_0038896	hsa_circ_0038896	circRNA	chr16	29517878	29517898	-	1	0	AGO1-4	7mer-m8	uguugGUCGAUUCUGUGACGGu	||| |:| |||||||	uggcaCAGGUGA-CCACUGCCc
MIMAT0000255	hsa-miR-34a-5p	NR_002453	LOC595101	circRNA	chr16	29537828	29537848	-	1	0	AGO1-4	8mer	ugUUGGUCGAUUCUGUGACGGu	|||::| | |||||||	ucAACUGG-UCCUUCACUGCCa
MIMAT0000255	hsa-miR-34a-5p	hsa_circ_0004082	hsa_circ_0004082	circRNA	chr16	29537828	29537848	-	1	0	AGO1-4	8mer	ugUUGGUCGAUUCUGUGACGGu	|||::| | |||||||	ucAACUGG-UCCUUCACUGCCa
MIMAT0000255	hsa-miR-34a-5p	hsa_circ_0038892	hsa_circ_0038892	circRNA	chr16	29537828	29537848	-	1	0	AGO1-4	8mer	ugUUGGUCGAUUCUGUGACGGu	|||::| | |||||||	ucAACUGG-UCCUUCACUGCCa
MIMAT0000255	hsa-miR-34a-5p	hsa_circ_0038893	hsa_circ_0038893	circRNA	chr16	29537828	29537848	-	1	0	AGO1-4	8mer	ugUUGGUCGAUUCUGUGACGGu	|||::| | |||||||	ucAACUGG-UCCUUCACUGCCa
MIMAT0000255	hsa-miR-34a-5p	hsa_circ_0038894	hsa_circ_0038894	circRNA	chr16	29537828	29537848	-	1	0	AGO1-4	8mer	ugUUGGUCGAUUCUGUGACGGu	|||::| | |||||||	ucAACUGG-UCCUUCACUGCCa
MIMAT0000255	hsa-miR-34a-5p	hsa_circ_0038895	hsa_circ_0038895	circRNA	chr16	29537828	29537848	-	1	0	AGO1-4	8mer	ugUUGGUCGAUUCUGUGACGGu	|||::| | |||||||	ucAACUGG-UCCUUCACUGCCa
MIMAT0000255	hsa-miR-34a-5p	hsa_circ_0038896	hsa_circ_0038896	circRNA	chr16	29537828	29537848	-	1	0	AGO1-4	8mer	ugUUGGUCGAUUCUGUGACGGu	|||::| | |||||||	ucAACUGG-UCCUUCACUGCCa
MIMAT0000255	hsa-miR-34a-5p	hsa_circ_0038905	hsa_circ_0038905	circRNA	chr16	29537828	29537848	-	1	0	AGO1-4	8mer	ugUUGGUCGAUUCUGUGACGGu	|||::| | |||||||	ucAACUGG-UCCUUCACUGCCa
MIMAT0000255	hsa-miR-34a-5p	hsa_circ_0038906	hsa_circ_0038906	circRNA	chr16	29537828	29537848	-	1	0	AGO1-4	8mer	ugUUGGUCGAUUCUGUGACGGu	|||::| | |||||||	ucAACUGG-UCCUUCACUGCCa
MIMAT0000255	hsa-miR-34a-5p	NM_001031827	BOLA2	circRNA	chr16	29815574	29815595	-	1	0	AGO2	7mer-m8	uguugGUCGAUUCUGUGACGGu	|| | | |||||||	agguaCAUCCACAUCACUGCCu
MIMAT0000255	hsa-miR-34a-5p	NR_002453	LOC595101	circRNA	chr16	29815574	29815595	-	1	0	AGO2	7mer-m8	uguugGUCGAUUCUGUGACGGu	|| | | |||||||	agguaCAUCCACAUCACUGCCu
MIMAT0000255	hsa-miR-34a-5p	TCONS_l2_00010452	TCONS_l2_00010452	circRNA	chr16	29815574	29815595	-	1	0	AGO2	7mer-m8	uguugGUCGAUUCUGUGACGGu	|| | | |||||||	agguaCAUCCACAUCACUGCCu
MIMAT0000255	hsa-miR-34a-5p	NM_001031827	BOLA2	circRNA	chr16	29870611	29870632	-	3	0	AGO1-4	7mer-m8	uguuggucGAUUCUGUGACGGu	||::| |||||||	augggccuCUGGGUCACUGCCc
MIMAT0000255	hsa-miR-34a-5p	NM_006319	CDIPT	circRNA	chr16	29870611	29870632	-	3	0	AGO1-4	7mer-m8	uguuggucGAUUCUGUGACGGu	||::| |||||||	augggccuCUGGGUCACUGCCc
MIMAT0000255	hsa-miR-34a-5p	NR_002453	LOC595101	circRNA	chr16	29870611	29870632	-	3	0	AGO1-4	7mer-m8	uguuggucGAUUCUGUGACGGu	||::| |||||||	augggccuCUGGGUCACUGCCc
MIMAT0000255	hsa-miR-34a-5p	TCONS_l2_00010452	TCONS_l2_00010452	circRNA	chr16	29870611	29870632	-	3	0	AGO1-4	7mer-m8	uguuggucGAUUCUGUGACGGu	||::| |||||||	augggccuCUGGGUCACUGCCc
MIMAT0000255	hsa-miR-34a-5p	NM_001031827	BOLA2	circRNA	chr16	29899963	29899983	-	1	0	AGO2	8mer	uguUGGUCGA-UUCUGUGACGGu	||| || ::|:|||||||	ugcACC--CUGGGGGCACUGCCa
MIMAT0000255	hsa-miR-34a-5p	NM_001243332	SEZ6L2	circRNA	chr16	29899963	29899983	-	1	0	AGO2	8mer	uguUGGUCGA-UUCUGUGACGGu	||| || ::|:|||||||	ugcACC--CUGGGGGCACUGCCa
MIMAT0000255	hsa-miR-34a-5p	NR_002453	LOC595101	circRNA	chr16	29899963	29899983	-	1	0	AGO2	8mer	uguUGGUCGA-UUCUGUGACGGu	||| || ::|:|||||||	ugcACC--CUGGGGGCACUGCCa
MIMAT0000255	hsa-miR-34a-5p	TCONS_l2_00010452	TCONS_l2_00010452	circRNA	chr16	29899963	29899983	-	1	0	AGO2	8mer	uguUGGUCGA-UUCUGUGACGGu	||| || ::|:|||||||	ugcACC--CUGGGGGCACUGCCa
MIMAT0000255	hsa-miR-34a-5p	NM_001031827	BOLA2	circRNA	chr16	29934601	29934623	-	1	0	AGO1-4	7mer-m8	ugUUGGUC-GAUUCUGUGACGGu	:|: :| ||: | |||||||	ggGAUGGGUCUGUGCCACUGCCg
MIMAT0000255	hsa-miR-34a-5p	NM_178863	KCTD13	circRNA	chr16	29934601	29934623	-	1	0	AGO1-4	7mer-m8	ugUUGGUC-GAUUCUGUGACGGu	:|: :| ||: | |||||||	ggGAUGGGUCUGUGCCACUGCCg
MIMAT0000255	hsa-miR-34a-5p	NR_002453	LOC595101	circRNA	chr16	29934601	29934623	-	1	0	AGO1-4	7mer-m8	ugUUGGUC-GAUUCUGUGACGGu	:|: :| ||: | |||||||	ggGAUGGGUCUGUGCCACUGCCg
MIMAT0000255	hsa-miR-34a-5p	TCONS_l2_00010452	TCONS_l2_00010452	circRNA	chr16	29934601	29934623	-	1	0	AGO1-4	7mer-m8	ugUUGGUC-GAUUCUGUGACGGu	:|: :| ||: | |||||||	ggGAUGGGUCUGUGCCACUGCCg
MIMAT0000255	hsa-miR-34a-5p	NM_000034	ALDOA	circRNA	chr16	30081691	30081712	+	26	0	AGO1,AGO1-4,AGO2	8mer	uguuggucGAUUCUGUGACGGu	| :: ||||||||	cacccuuuCCGGCACACUGCCa
MIMAT0000255	hsa-miR-34a-5p	NM_001127617	ALDOA	circRNA	chr16	30081691	30081712	+	26	0	AGO1,AGO1-4,AGO2	8mer	uguuggucGAUUCUGUGACGGu	| :: ||||||||	cacccuuuCCGGCACACUGCCa
MIMAT0000255	hsa-miR-34a-5p	NM_001031827	BOLA2	circRNA	chr16	30106610	30106632	-	3	0	AGO1-4,AGO2	7mer-m8	uguugGUCGAUUC-UGUGACGGu	:||||: | |||||||	agguaUAGCUGUGCCCACUGCCg
MIMAT0000255	hsa-miR-34a-5p	NM_031477	YPEL3	circRNA	chr16	30106610	30106632	-	3	0	AGO1-4,AGO2	7mer-m8	uguugGUCGAUUC-UGUGACGGu	:||||: | |||||||	agguaUAGCUGUGCCCACUGCCg
MIMAT0000255	hsa-miR-34a-5p	NR_002453	LOC595101	circRNA	chr16	30106610	30106632	-	3	0	AGO1-4,AGO2	7mer-m8	uguugGUCGAUUC-UGUGACGGu	:||||: | |||||||	agguaUAGCUGUGCCCACUGCCg
MIMAT0000255	hsa-miR-34a-5p	TCONS_l2_00010452	TCONS_l2_00010452	circRNA	chr16	30106610	30106632	-	3	0	AGO1-4,AGO2	7mer-m8	uguugGUCGAUUC-UGUGACGGu	:||||: | |||||||	agguaUAGCUGUGCCCACUGCCg
MIMAT0000255	hsa-miR-34a-5p	NM_001031827	BOLA2	circRNA	chr16	30199446	30199467	-	1	0	AGO1-4	7mer-m8	uguuggucgauucuGUGACGGu	|||||||	ggcuugggacugccCACUGCCc
MIMAT0000255	hsa-miR-34a-5p	NR_002453	LOC595101	circRNA	chr16	30199446	30199467	-	1	0	AGO1-4	7mer-m8	uguuggucgauucuGUGACGGu	|||||||	ggcuugggacugccCACUGCCc
MIMAT0000255	hsa-miR-34a-5p	TCONS_l2_00010452	TCONS_l2_00010452	circRNA	chr16	30199446	30199467	-	1	0	AGO1-4	7mer-m8	uguuggucgauucuGUGACGGu	|||||||	ggcuugggacugccCACUGCCc
MIMAT0000255	hsa-miR-34a-5p	NR_002453	LOC595101	circRNA	chr16	30257861	30257881	-	1	0	AGO1-4	7mer-m8	uguugGUCGAUUCUGUGACGGu	||| |:| |||||||	uggcaCAGGUGA-CCACUGCCc
MIMAT0000255	hsa-miR-34a-5p	TCONS_l2_00010452	TCONS_l2_00010452	circRNA	chr16	30257861	30257881	-	1	0	AGO1-4	7mer-m8	uguugGUCGAUUCUGUGACGGu	||| |:| |||||||	uggcaCAGGUGA-CCACUGCCc
MIMAT0000255	hsa-miR-34a-5p	NR_002453	LOC595101	circRNA	chr16	30277812	30277832	-	1	0	AGO1-4	8mer	ugUUGGUCGAUUCUGUGACGGu	|||::| | |||||||	ucAACUGG-UCCUUCACUGCCa
MIMAT0000255	hsa-miR-34a-5p	TCONS_l2_00010452	TCONS_l2_00010452	circRNA	chr16	30277812	30277832	-	1	0	AGO1-4	8mer	ugUUGGUCGAUUCUGUGACGGu	|||::| | |||||||	ucAACUGG-UCCUUCACUGCCa
MIMAT0000255	hsa-miR-34a-5p	NM_001105079	FBRS	circRNA	chr16	30675656	30675677	+	1	0	AGO2	7mer-m8	uguuggucgauucuGUGACGGu	|||||||	gcccccgacgcccuCACUGCCc
MIMAT0000255	hsa-miR-34a-5p	NM_006662	SRCAP	circRNA	chr16	30749794	30749815	+	8	0	AGO1,AGO1-4,AGO2	7mer-m8	uguuggucgauucuGUGACGGu	|||||||	ugcuccuucauccuCACUGCCc
MIMAT0000255	hsa-miR-34a-5p	NM_001099784	FBXL19	circRNA	chr16	30953743	30953766	+	1	0	AGO2	8mer	uguuggUCGAUUC--UGUGACGGu	:||| || |||||||	gcccugGGCUCAGCCCCACUGCCa
MIMAT0000255	hsa-miR-34a-5p	NM_152288	ORAI3	circRNA	chr16	30964725	30964746	+	2	0	AGO1-4	7mer-m8	uguuggUCGAUUCUGUGACGGu	:||| |||||||	gccuggGGCUUCUCCACUGCCc
MIMAT0000255	hsa-miR-34a-5p	NM_152288	ORAI3	circRNA	chr16	30965183	30965202	+	2	0	AGO1-4	7mer-m8	uguugGUCGAUUCUGUGACGGu	| || ||| |||||||	gcucaCUGC-AAG-CACUGCCu
MIMAT0000255	hsa-miR-34a-5p	NM_022744	C16orf58	circRNA	chr16	31505074	31505095	-	3	1	AGO1-4,AGO2	7mer-m8	uguuggucgauucuGUGACGGu	|||||||	uguuucuucuuccuCACUGCCc
MIMAT0000255	hsa-miR-34a-5p	NM_018206	VPS35	circRNA	chr16	46702899	46702919	-	5	0	AGO1-4,AGO2	8mer	ugUUGGUCGAUUCUGUGACGGu	:|:: ||| ||||||||	cgGAUUCGCU-UCACACUGCCa
MIMAT0000255	hsa-miR-34a-5p	NM_005880	DNAJA2	circRNA	chr16	47007495	47007515	-	3	0	AGO1-4,AGO2	7mer-m8	uguuggucGAUUCUGUGACGGu	| :|| |||||||	ccuucuccCCGAG-CACUGCCc
MIMAT0000255	hsa-miR-34a-5p	NM_153029	N4BP1	circRNA	chr16	48594850	48594871	-	6	0	AGO1,AGO1-4,AGO2,AGO3	7mer-m8	uguuGGUCGAUUCUGUGACGGu	||| | | | |||||||	uucuCCACCAAUGCCACUGCCc
MIMAT0000255	hsa-miR-34a-5p	NM_001114	ADCY7	circRNA	chr16	50325719	50325740	+	1	0	AGO2	7mer-m8	uguuggucgauucuGUGACGGu	|||||||	guuggggccgucucCACUGCCu
MIMAT0000255	hsa-miR-34a-5p	NM_004530	MMP2	circRNA	chr16	55539373	55539394	+	9	0	AGO1-4	7mer-m8	uguuggucgauucuGUGACGGu	|||||||	aggcccuuccucucCACUGCCu
MIMAT0000255	hsa-miR-34a-5p	NM_018233	OGFOD1	circRNA	chr16	56511171	56511192	+	4	0	AGO1-4,AGO2	7mer-m8	uguuggucgauucuGUGACGGu	|||||||	aucacauuuccuccCACUGCCu
MIMAT0000255	hsa-miR-34a-5p	NM_018233	OGFOD1	circRNA	chr16	56511332	56511358	+	4	0	AGO1-4	7mer-m8	ugUUGGUCGA--UUC---UGUGACGGu	|::|| :| ||| |||||||	guAGUCACUUCCAAGUGCCCACUGCCu
MIMAT0000255	hsa-miR-34a-5p	NM_024946	FAM192A	circRNA	chr16	57188359	57188380	-	3	0	AGO1,AGO1-4	7mer-m8	uguuggucgauucuGUGACGGu	|||||||	guggccccuccaucCACUGCCc
MIMAT0000255	hsa-miR-34a-5p	NM_002990	CCL22	circRNA	chr16	57397648	57397668	+	1	0	AGO2	8mer	uguuGGU-CGAUUCUGUGACGGu	||: ||| | |||||||	accuCCGUGCU--GUCACUGCCa
MIMAT0000255	hsa-miR-34a-5p	NM_002990	CCL22	circRNA	chr16	57397758	57397779	+	3	0	AGO1-4,AGO2	7mer-m8	uguuggucgauucuGUGACGGu	|||||||	cuuccaugacucccCACUGCCc
MIMAT0000255	hsa-miR-34a-5p	NM_020312	COQ9	circRNA	chr16	57493603	57493627	+	4	2	AGO1-4,AGO2	8mer	ugUUGGUCG-AUUC--UGUGACGGu	||: | | |::| ||||||||	gcAAUGAACAUGGGCCACACUGCCa
MIMAT0000255	hsa-miR-34a-5p	hsa_circ_0000705	hsa_circ_000212	circRNA	chr16	58593825	58593845	-	7	0	AGO1-4,AGO2	7mer-m8	uguuggucgAUUCUGUGACGGu	|||| |||||||	cuugagacaUAAG-CACUGCCu
MIMAT0000255	hsa-miR-34a-5p	NM_002080	GOT2	circRNA	chr16	58768147	58768167	-	3	0	AGO1,AGO1-4	7mer-m8	uguugGUCGAUUCUGUGACGGu	|:||| : |||||||	uccugCGGCU-GCCCACUGCCc
MIMAT0000255	hsa-miR-34a-5p	NM_013241	FHOD1	circRNA	chr16	67266011	67266034	-	1	0	AGO1-4	8mer	uguUGGUC-GAUU-CUGUGACGGu	|:|:| |||| ||||||||	aacAUCGGCCUAACCACACUGCCa
MIMAT0000255	hsa-miR-34a-5p	NM_013241	FHOD1	circRNA	chr16	67267875	67267896	-	1	1	AGO1-4	7mer-m8	uguuggucgauucuGUGACGGu	|||||||	agcucccucaccccCACUGCCc
MIMAT0000255	hsa-miR-34a-5p	NM_000196	HSD11B2	circRNA	chr16	67471029	67471052	+	2	0	AGO1-4,AGO2	7mer-m8	uguuGGUCGAUUCU--GUGACGGu	||| :| | : |||||||	acccCCACUUCAUGCCCACUGCCg
MIMAT0000255	hsa-miR-34a-5p	NM_014329	EDC4	circRNA	chr16	67913753	67913762	+	2	0	AGO1-4	7mer-m8	uguuggucgauucuGUGACGGu	|||||||	------------auCACUGCCu
[truncated: 700 more rows]
